# Supplementary material for: Stochastic Simulation Service: Bridging the Gap between the Computational Expert and the Biologist
Source: PLoS Comput Biol. 2016 Dec 8;12(12):e1005220. doi: 10.1371/journal.pcbi.1005220 (PMC5145134; doi:10.1371/journal.pcbi.1005220)
Supplement: S1 Code — (ZIP) [file pcbi.1005220.s001.zip]

Archive with 36 entries (36 files):
- backup_hmfSvd/models/data/GRN_Spatial.mesh.xml
- backup_hmfSvd/models/data/GRN_Spatial.subdomains.txt
- backup_hmfSvd/models/data/GRN_Spatial.xml
- backup_hmfSvd/models/GRN_Spatial.json
- backup_hmfSvd/models/data/GRN_Deterministic.xml
- backup_hmfSvd/models/GRN_Deterministic.json
- backup_hmfSvd/models/data/GRN_Stochastic.xml
- backup_hmfSvd/models/GRN_Stochastic.json
- backup_hmfSvd/spatialJobs/data/GRN_Spatial_job_160915_225824/model_file.pkl
- backup_hmfSvd/spatialJobs/data/GRN_Spatial_job_160915_225824/stdout.log
- backup_hmfSvd/spatialJobs/data/GRN_Spatial_job_160915_225824/return_code
- backup_hmfSvd/spatialJobs/data/GRN_Spatial_job_160915_225824/stderr.log
- backup_hmfSvd/spatialJobs/data/GRN_Spatial_job_160915_225824/results/complete
- backup_hmfSvd/spatialJobs/data/GRN_Spatial_job_160915_225824/results/result0
- backup_hmfSvd/spatialJobs/GRN_Spatial_job_160915_225824.json
- backup_hmfSvd/sensitivityJobs/data/GRN_Stochastic_job_160313_211641/return_code
- backup_hmfSvd/sensitivityJobs/data/GRN_Stochastic_job_160313_211641/stderr
- backup_hmfSvd/sensitivityJobs/data/GRN_Stochastic_job_160313_211641/stdout
- backup_hmfSvd/sensitivityJobs/data/GRN_Stochastic_job_160313_211641/GRN_Stochastic.xml
- backup_hmfSvd/sensitivityJobs/data/GRN_Stochastic_job_160313_211641/result/output.txt
- backup_hmfSvd/sensitivityJobs/data/GRN_Stochastic_job_160313_211641/GRN_Stochastic_generated_code_ode/.compile-log.txt
- backup_hmfSvd/sensitivityJobs/data/GRN_Stochastic_job_160313_211641/GRN_Stochastic_generated_code_ode/cvodes_FSA_dns.c
- backup_hmfSvd/sensitivityJobs/data/GRN_Stochastic_job_160313_211641/GRN_Stochastic_generated_code_ode/bin/cvodes_FSA_dns
- backup_hmfSvd/sensitivityJobs/data/GRN_Stochastic_job_160313_211641/GRN_Stochastic_generated_code_ode/bin/cvodes_FSA_dns.dSYM/Contents/Info.plist
- backup_hmfSvd/sensitivityJobs/data/GRN_Stochastic_job_160313_211641/GRN_Stochastic_generated_code_ode/bin/cvodes_FSA_dns.dSYM/Contents/Resources/DWARF/cvodes_FSA_dns
- backup_hmfSvd/sensitivityJobs/GRN_Stochastic_job_160313_211641.json
- backup_hmfSvd/stochkitJobs/data/GRN_Stochastic_job_160313_214950/return_code
- backup_hmfSvd/stochkitJobs/data/GRN_Stochastic_job_160313_214950/stderr
- backup_hmfSvd/stochkitJobs/data/GRN_Stochastic_job_160313_214950/stdout
- backup_hmfSvd/stochkitJobs/data/GRN_Stochastic_job_160313_214950/GRN_Stochastic.xml
- backup_hmfSvd/stochkitJobs/data/GRN_Stochastic_job_160313_214950/result/trajectories/trajectory0.txt
- backup_hmfSvd/stochkitJobs/data/GRN_Stochastic_job_160313_214950/result/.StochKit/thread-log7.txt
- backup_hmfSvd/stochkitJobs/data/GRN_Stochastic_job_160313_214950/result/.StochKit/command-log.txt
- backup_hmfSvd/stochkitJobs/data/GRN_Stochastic_job_160313_214950/result/stats/means.txt
- backup_hmfSvd/stochkitJobs/data/GRN_Stochastic_job_160313_214950/result/stats/variances.txt
- backup_hmfSvd/stochkitJobs/GRN_Stochastic_job_160313_214950.json
