# Supplementary material for: Stochastic Simulation Service: Bridging the Gap between the Computational Expert and the Biologist
Source: PLoS Comput Biol. 2016 Dec 8;12(12):e1005220. doi: 10.1371/journal.pcbi.1005220 (PMC5145134; doi:10.1371/journal.pcbi.1005220)
Supplement: S1 Code — (ZIP) [file pcbi.1005220.s001.zip › backup_hmfSvd/models/data/GRN_Spatial.mesh.xml]

<?xml version="1.0" encoding="UTF-8"?>

<dolfin xmlns:dolfin="http://www.fenicsproject.org">
  <mesh celltype="tetrahedron" dim="3">
    <vertices size="2427">
      <vertex index="0" x="2.0671e-06" y="0.0" z="0.0"/>
      <vertex index="1" x="0.0" y="2.0671e-06" z="0.0"/>
      <vertex index="2" x="-2.0671e-06" y="0.0" z="0.0"/>
      <vertex index="3" x="0.0" y="-2.0671e-06" z="0.0"/>
      <vertex index="4" x="0.0" y="1.26573369926e-22" z="2.0671e-06"/>
      <vertex index="5" x="0.0" y="-1.26573369926e-22" z="-2.0671e-06"/>
      <vertex index="6" x="0.0" y="8.2684e-07" z="0.0"/>
      <vertex index="7" x="-8.2684e-07" y="0.0" z="0.0"/>
      <vertex index="8" x="0.0" y="5.06293479703e-23" z="8.2684e-07"/>
      <vertex index="9" x="8.2684e-07" y="0.0" z="0.0"/>
      <vertex index="10" x="0.0" y="-5.06293479703e-23" z="-8.2684e-07"/>
      <vertex index="11" x="0.0" y="-8.2684e-07" z="0.0"/>
      <vertex index="12" x="2.05410250907e-06" y="2.31441768552e-07" z="0.0"/>
      <vertex index="13" x="2.01527348727e-06" y="4.5997302258e-07" z="0.0"/>
      <vertex index="14" x="1.95110123208e-06" y="6.82719848966e-07" z="0.0"/>
      <vertex index="15" x="1.86239274684e-06" y="8.96881077128e-07" z="0.0"/>
      <vertex index="16" x="1.75026359223e-06" y="1.09976350536e-06" z="0.0"/>
      <vertex index="17" x="1.61612385741e-06" y="1.28881576942e-06" z="0.0"/>
      <vertex index="18" x="1.46166042739e-06" y="1.46166042739e-06" z="0.0"/>
      <vertex index="19" x="1.28881576942e-06" y="1.61612385741e-06" z="0.0"/>
      <vertex index="20" x="1.09976350537e-06" y="1.75026359222e-06" z="0.0"/>
      <vertex index="21" x="8.96881077132e-07" y="1.86239274684e-06" z="0.0"/>
      <vertex index="22" x="6.82719848969e-07" y="1.95110123208e-06" z="0.0"/>
      <vertex index="23" x="4.59973022582e-07" y="2.01527348727e-06" z="0.0"/>
      <vertex index="24" x="2.31441768553e-07" y="2.05410250907e-06" z="0.0"/>
      <vertex index="25" x="-2.31441768552e-07" y="2.05410250907e-06" z="0.0"/>
      <vertex index="26" x="-4.5997302258e-07" y="2.01527348727e-06" z="0.0"/>
      <vertex index="27" x="-6.82719848966e-07" y="1.95110123208e-06" z="0.0"/>
      <vertex index="28" x="-8.96881077128e-07" y="1.86239274684e-06" z="0.0"/>
      <vertex index="29" x="-1.09976350536e-06" y="1.75026359223e-06" z="0.0"/>
      <vertex index="30" x="-1.28881576942e-06" y="1.61612385741e-06" z="0.0"/>
      <vertex index="31" x="-1.46166042739e-06" y="1.46166042739e-06" z="0.0"/>
      <vertex index="32" x="-1.61612385741e-06" y="1.28881576942e-06" z="0.0"/>
      <vertex index="33" x="-1.75026359222e-06" y="1.09976350537e-06" z="0.0"/>
      <vertex index="34" x="-1.86239274684e-06" y="8.96881077132e-07" z="0.0"/>
      <vertex index="35" x="-1.95110123208e-06" y="6.82719848969e-07" z="0.0"/>
      <vertex index="36" x="-2.01527348727e-06" y="4.59973022582e-07" z="0.0"/>
      <vertex index="37" x="-2.05410250907e-06" y="2.31441768553e-07" z="0.0"/>
      <vertex index="38" x="-2.05410250907e-06" y="-2.31441768552e-07" z="0.0"/>
      <vertex index="39" x="-2.01527348727e-06" y="-4.5997302258e-07" z="0.0"/>
      <vertex index="40" x="-1.95110123208e-06" y="-6.82719848966e-07" z="0.0"/>
      <vertex index="41" x="-1.86239274684e-06" y="-8.96881077128e-07" z="0.0"/>
      <vertex index="42" x="-1.75026359223e-06" y="-1.09976350536e-06" z="0.0"/>
      <vertex index="43" x="-1.61612385741e-06" y="-1.28881576942e-06" z="0.0"/>
      <vertex index="44" x="-1.46166042739e-06" y="-1.46166042739e-06" z="0.0"/>
      <vertex index="45" x="-1.28881576942e-06" y="-1.61612385741e-06" z="0.0"/>
      <vertex index="46" x="-1.09976350537e-06" y="-1.75026359222e-06" z="0.0"/>
      <vertex index="47" x="-8.96881077132e-07" y="-1.86239274684e-06" z="0.0"/>
      <vertex index="48" x="-6.82719848969e-07" y="-1.95110123208e-06" z="0.0"/>
      <vertex index="49" x="-4.59973022582e-07" y="-2.01527348727e-06" z="0.0"/>
      <vertex index="50" x="-2.31441768553e-07" y="-2.05410250907e-06" z="0.0"/>
      <vertex index="51" x="2.31441768552e-07" y="-2.05410250907e-06" z="0.0"/>
      <vertex index="52" x="4.5997302258e-07" y="-2.01527348727e-06" z="0.0"/>
      <vertex index="53" x="6.82719848966e-07" y="-1.95110123208e-06" z="0.0"/>
      <vertex index="54" x="8.96881077128e-07" y="-1.86239274684e-06" z="0.0"/>
      <vertex index="55" x="1.09976350536e-06" y="-1.75026359223e-06" z="0.0"/>
      <vertex index="56" x="1.28881576942e-06" y="-1.61612385741e-06" z="0.0"/>
      <vertex index="57" x="1.46166042739e-06" y="-1.46166042739e-06" z="0.0"/>
      <vertex index="58" x="1.61612385741e-06" y="-1.28881576942e-06" z="0.0"/>
      <vertex index="59" x="1.75026359222e-06" y="-1.09976350537e-06" z="0.0"/>
      <vertex index="60" x="1.86239274684e-06" y="-8.96881077132e-07" z="0.0"/>
      <vertex index="61" x="1.95110123208e-06" y="-6.82719848969e-07" z="0.0"/>
      <vertex index="62" x="2.01527348727e-06" y="-4.59973022582e-07" z="0.0"/>
      <vertex index="63" x="2.05410250907e-06" y="-2.31441768553e-07" z="0.0"/>
      <vertex index="64" x="2.05410250907e-06" y="1.41717210523e-23" z="2.31441768552e-07"/>
      <vertex index="65" x="2.01527348727e-06" y="2.81652244898e-23" z="4.5997302258e-07"/>
      <vertex index="66" x="1.95110123208e-06" y="4.18045338875e-23" z="6.82719848966e-07"/>
      <vertex index="67" x="1.86239274684e-06" y="5.4918127016e-23" z="8.96881077128e-07"/>
      <vertex index="68" x="1.75026359223e-06" y="6.7341092833e-23" z="1.09976350536e-06"/>
      <vertex index="69" x="1.61612385741e-06" y="7.89172053355e-23" z="1.28881576942e-06"/>
      <vertex index="70" x="1.46166042739e-06" y="8.9500888192e-23" z="1.46166042739e-06"/>
      <vertex index="71" x="1.28881576942e-06" y="9.895904545e-23" z="1.61612385741e-06"/>
      <vertex index="72" x="1.09976350537e-06" y="1.07172735294e-22" z="1.75026359222e-06"/>
      <vertex index="73" x="8.96881077132e-07" y="1.14038665809e-22" z="1.86239274684e-06"/>
      <vertex index="74" x="6.82719848969e-07" y="1.19470493934e-22" z="1.95110123208e-06"/>
      <vertex index="75" x="4.59973022582e-07" y="1.2339991128e-22" z="2.01527348727e-06"/>
      <vertex index="76" x="2.31441768553e-07" y="1.25777503143e-22" z="2.05410250907e-06"/>
      <vertex index="77" x="-2.31441768552e-07" y="1.25777503143e-22" z="2.05410250907e-06"/>
      <vertex index="78" x="-4.5997302258e-07" y="1.2339991128e-22" z="2.01527348727e-06"/>
      <vertex index="79" x="-6.82719848966e-07" y="1.19470493934e-22" z="1.95110123208e-06"/>
      <vertex index="80" x="-8.96881077128e-07" y="1.14038665809e-22" z="1.86239274684e-06"/>
      <vertex index="81" x="-1.09976350536e-06" y="1.07172735294e-22" z="1.75026359223e-06"/>
      <vertex index="82" x="-1.28881576942e-06" y="9.89590454503e-23" z="1.61612385741e-06"/>
      <vertex index="83" x="-1.46166042739e-06" y="8.95008881924e-23" z="1.46166042739e-06"/>
      <vertex index="84" x="-1.61612385741e-06" y="7.89172053358e-23" z="1.28881576942e-06"/>
      <vertex index="85" x="-1.75026359222e-06" y="6.73410928334e-23" z="1.09976350537e-06"/>
      <vertex index="86" x="-1.86239274684e-06" y="5.49181270163e-23" z="8.96881077132e-07"/>
      <vertex index="87" x="-1.95110123208e-06" y="4.18045338877e-23" z="6.82719848969e-07"/>
      <vertex index="88" x="-2.01527348727e-06" y="2.81652244899e-23" z="4.59973022582e-07"/>
      <vertex index="89" x="-2.05410250907e-06" y="1.41717210524e-23" z="2.31441768553e-07"/>
      <vertex index="90" x="-2.05410250907e-06" y="-1.41717210523e-23" z="-2.31441768552e-07"/>
      <vertex index="91" x="-2.01527348727e-06" y="-2.81652244898e-23" z="-4.5997302258e-07"/>
      <vertex index="92" x="-1.95110123208e-06" y="-4.18045338875e-23" z="-6.82719848966e-07"/>
      <vertex index="93" x="-1.86239274684e-06" y="-5.4918127016e-23" z="-8.96881077128e-07"/>
      <vertex index="94" x="-1.75026359223e-06" y="-6.7341092833e-23" z="-1.09976350536e-06"/>
      <vertex index="95" x="-1.61612385741e-06" y="-7.89172053355e-23" z="-1.28881576942e-06"/>
      <vertex index="96" x="-1.46166042739e-06" y="-8.9500888192e-23" z="-1.46166042739e-06"/>
      <vertex index="97" x="-1.28881576942e-06" y="-9.895904545e-23" z="-1.61612385741e-06"/>
      <vertex index="98" x="-1.09976350537e-06" y="-1.07172735294e-22" z="-1.75026359222e-06"/>
      <vertex index="99" x="-8.96881077132e-07" y="-1.14038665809e-22" z="-1.86239274684e-06"/>
      <vertex index="100" x="-6.82719848969e-07" y="-1.19470493934e-22" z="-1.95110123208e-06"/>
      <vertex index="101" x="-4.59973022582e-07" y="-1.2339991128e-22" z="-2.01527348727e-06"/>
      <vertex index="102" x="-2.31441768553e-07" y="-1.25777503143e-22" z="-2.05410250907e-06"/>
      <vertex index="103" x="2.31441768552e-07" y="-1.25777503143e-22" z="-2.05410250907e-06"/>
      <vertex index="104" x="4.5997302258e-07" y="-1.2339991128e-22" z="-2.01527348727e-06"/>
      <vertex index="105" x="6.82719848966e-07" y="-1.19470493934e-22" z="-1.95110123208e-06"/>
      <vertex index="106" x="8.96881077128e-07" y="-1.14038665809e-22" z="-1.86239274684e-06"/>
      <vertex index="107" x="1.09976350536e-06" y="-1.07172735294e-22" z="-1.75026359223e-06"/>
      <vertex index="108" x="1.28881576942e-06" y="-9.89590454503e-23" z="-1.61612385741e-06"/>
      <vertex index="109" x="1.46166042739e-06" y="-8.95008881924e-23" z="-1.46166042739e-06"/>
      <vertex index="110" x="1.61612385741e-06" y="-7.89172053358e-23" z="-1.28881576942e-06"/>
      <vertex index="111" x="1.75026359222e-06" y="-6.73410928334e-23" z="-1.09976350537e-06"/>
      <vertex index="112" x="1.86239274684e-06" y="-5.49181270163e-23" z="-8.96881077132e-07"/>
      <vertex index="113" x="1.95110123208e-06" y="-4.18045338877e-23" z="-6.82719848969e-07"/>
      <vertex index="114" x="2.01527348727e-06" y="-2.81652244899e-23" z="-4.59973022582e-07"/>
      <vertex index="115" x="2.05410250907e-06" y="-1.41717210524e-23" z="-2.31441768553e-07"/>
      <vertex index="116" x="-2.14001939252e-07" y="7.98666110209e-07" z="0.0"/>
      <vertex index="117" x="-4.13419999999e-07" y="7.16064444866e-07" z="0.0"/>
      <vertex index="118" x="-5.84664170955e-07" y="5.84664170957e-07" z="0.0"/>
      <vertex index="119" x="-7.16064444865e-07" y="4.13420000001e-07" z="0.0"/>
      <vertex index="120" x="-7.98666110209e-07" y="2.14001939253e-07" z="0.0"/>
      <vertex index="121" x="-7.98666110209e-07" y="1.31038394959e-23" z="2.14001939253e-07"/>
      <vertex index="122" x="-7.16064444866e-07" y="2.53146739851e-23" z="4.13419999999e-07"/>
      <vertex index="123" x="-5.84664170958e-07" y="3.58003552768e-23" z="5.84664170954e-07"/>
      <vertex index="124" x="-4.13420000001e-07" y="4.38463015193e-23" z="7.16064444864e-07"/>
      <vertex index="125" x="-2.14001939253e-07" y="4.89041947727e-23" z="7.98666110209e-07"/>
      <vertex index="126" x="2.14001939253e-07" y="4.89041947727e-23" z="7.98666110209e-07"/>
      <vertex index="127" x="4.13419999999e-07" y="4.38463015194e-23" z="7.16064444866e-07"/>
      <vertex index="128" x="5.84664170954e-07" y="3.5800355277e-23" z="5.84664170958e-07"/>
      <vertex index="129" x="7.16064444864e-07" y="2.53146739853e-23" z="4.13420000001e-07"/>
      <vertex index="130" x="7.98666110209e-07" y="1.31038394959e-23" z="2.14001939253e-07"/>
      <vertex index="131" x="7.98666110209e-07" y="2.14001939252e-07" z="0.0"/>
      <vertex index="132" x="7.16064444866e-07" y="4.13419999999e-07" z="0.0"/>
      <vertex index="133" x="5.84664170957e-07" y="5.84664170955e-07" z="0.0"/>
      <vertex index="134" x="4.13420000001e-07" y="7.16064444865e-07" z="0.0"/>
      <vertex index="135" x="2.14001939253e-07" y="7.98666110209e-07" z="0.0"/>
      <vertex index="136" x="2.14001939252e-07" y="-4.89041947727e-23" z="-7.98666110209e-07"/>
      <vertex index="137" x="4.13419999999e-07" y="-4.38463015194e-23" z="-7.16064444866e-07"/>
      <vertex index="138" x="5.84664170955e-07" y="-3.5800355277e-23" z="-5.84664170957e-07"/>
      <vertex index="139" x="7.16064444865e-07" y="-2.53146739852e-23" z="-4.13420000001e-07"/>
      <vertex index="140" x="7.98666110209e-07" y="-1.31038394959e-23" z="-2.14001939253e-07"/>
      <vertex index="141" x="-7.98666110209e-07" y="-1.31038394958e-23" z="-2.14001939252e-07"/>
      <vertex index="142" x="-7.16064444866e-07" y="-2.53146739851e-23" z="-4.13419999999e-07"/>
      <vertex index="143" x="-5.84664170957e-07" y="-3.58003552768e-23" z="-5.84664170955e-07"/>
      <vertex index="144" x="-4.13420000001e-07" y="-4.38463015193e-23" z="-7.16064444865e-07"/>
      <vertex index="145" x="-2.14001939253e-07" y="-4.89041947727e-23" z="-7.98666110209e-07"/>
      <vertex index="146" x="7.98666110209e-07" y="-2.14001939253e-07" z="0.0"/>
      <vertex index="147" x="7.16064444866e-07" y="-4.13419999999e-07" z="0.0"/>
      <vertex index="148" x="5.84664170958e-07" y="-5.84664170954e-07" z="0.0"/>
      <vertex index="149" x="4.13420000001e-07" y="-7.16064444864e-07" z="0.0"/>
      <vertex index="150" x="2.14001939253e-07" y="-7.98666110209e-07" z="0.0"/>
      <vertex index="151" x="-2.14001939253e-07" y="-7.98666110209e-07" z="0.0"/>
      <vertex index="152" x="-4.13419999999e-07" y="-7.16064444866e-07" z="0.0"/>
      <vertex index="153" x="-5.84664170954e-07" y="-5.84664170958e-07" z="0.0"/>
      <vertex index="154" x="-7.16064444864e-07" y="-4.13420000001e-07" z="0.0"/>
      <vertex index="155" x="-7.98666110209e-07" y="-2.14001939253e-07" z="0.0"/>
      <vertex index="156" x="2.31544051612e-07" y="1.58375847068e-06" z="-1.3080515543e-06"/>
      <vertex index="157" x="-1.08145976715e-06" y="1.11365815319e-06" z="-1.3649588638e-06"/>
      <vertex index="158" x="-1.34823949747e-06" y="1.4379442101e-06" z="-6.22470172864e-07"/>
      <vertex index="159" x="1.53788099673e-06" y="1.21393740154e-06" z="-6.58923694392e-07"/>
      <vertex index="160" x="-1.71415838711e-06" y="5.41553089059e-07" z="-1.0204330873e-06"/>
      <vertex index="161" x="-2.02867401798e-06" y="2.24140300637e-07" z="-3.27330512474e-07"/>
      <vertex index="162" x="1.01100826928e-06" y="3.80572768202e-07" z="-1.76236462105e-06"/>
      <vertex index="163" x="5.43496327419e-07" y="4.6703267411e-07" z="-1.93891583969e-06"/>
      <vertex index="164" x="-5.94289745081e-07" y="1.95339306127e-06" z="-3.22455666808e-07"/>
      <vertex index="165" x="-1.46147355181e-06" y="9.41435155843e-07" z="-1.11834579389e-06"/>
      <vertex index="166" x="-1.53318981663e-06" y="5.98434261087e-07" z="-1.25064296717e-06"/>
      <vertex index="167" x="1.54579697147e-06" y="6.50913217685e-07" z="-1.20819125806e-06"/>
      <vertex index="168" x="-1.70269168222e-06" y="1.0970898333e-06" z="-4.12477081738e-07"/>
      <vertex index="169" x="-5.93061656815e-07" y="1.3477703516e-06" z="-1.45075682337e-06"/>
      <vertex index="170" x="9.92934797784e-07" y="1.16864495036e-06" z="-1.38609230477e-06"/>
      <vertex index="171" x="-1.77918897723e-06" y="3.4564990622e-07" z="-9.93939201173e-07"/>
      <vertex index="172" x="1.69231430329e-06" y="2.0714857958e-07" z="-1.16878748062e-06"/>
      <vertex index="173" x="-1.88366359897e-06" y="7.27952033044e-07" z="-4.413611826e-07"/>
      <vertex index="174" x="1.74251835796e-06" y="1.04184271967e-06" z="-3.88710598827e-07"/>
      <vertex index="175" x="1.37204611453e-06" y="1.53055481317e-06" z="-2.1861800818e-07"/>
      <vertex index="176" x="-1.40479232155e-06" y="1.50746264619e-06" z="-1.6436944262e-07"/>
      <vertex index="177" x="-1.97180486039e-06" y="4.03484734569e-07" z="-4.71262210978e-07"/>
      <vertex index="178" x="1.41047222433e-06" y="1.07896958936e-06" z="-1.0579674568e-06"/>
      <vertex index="179" x="1.91824991496e-06" y="4.46939957119e-07" z="-6.27267366015e-07"/>
      <vertex index="180" x="-1.8866812953e-06" y="5.71741582894e-07" z="-6.21649147329e-07"/>
      <vertex index="181" x="-1.78740866236e-06" y="1.01476290507e-06" z="-2.19838418454e-07"/>
      <vertex index="182" x="-1.94395765621e-06" y="5.87078030674e-07" z="-3.8635531156e-07"/>
      <vertex index="183" x="-1.88999270498e-06" y="2.13439050798e-07" z="-8.0948981262e-07"/>
      <vertex index="184" x="1.80218218748e-06" y="5.73834903466e-07" z="-8.34119461875e-07"/>
      <vertex index="185" x="1.71872373402e-06" y="8.25575107148e-07" z="-7.98321287809e-07"/>
      <vertex index="186" x="1.99063051572e-06" y="5.16396384514e-07" z="-2.08871572827e-07"/>
      <vertex index="187" x="-2.03771762912e-06" y="3.19466072554e-07" z="-1.36200963547e-07"/>
      <vertex index="188" x="-1.64082119989e-07" y="1.85203679324e-06" z="-9.03293520607e-07"/>
      <vertex index="189" x="-5.82932373721e-07" y="1.70925543599e-06" z="-1.00575251041e-06"/>
      <vertex index="190" x="6.62669109049e-07" y="1.78952875616e-06" z="-7.94580954202e-07"/>
      <vertex index="191" x="4.51417635052e-07" y="1.14588278019e-06" z="-1.66014372355e-06"/>
      <vertex index="192" x="2.47398527241e-08" y="1.11969565695e-06" z="-1.73740380612e-06"/>
      <vertex index="193" x="-1.00813771169e-06" y="1.43613651196e-06" z="-1.09273632835e-06"/>
      <vertex index="194" x="1.7071198808e-07" y="2.03252682711e-06" z="-3.35551075419e-07"/>
      <vertex index="195" x="-8.55048561276e-07" y="9.09479522847e-07" z="-1.64761687457e-06"/>
      <vertex index="196" x="-1.11336173313e-06" y="6.74044278658e-07" z="-1.60592414877e-06"/>
      <vertex index="197" x="-3.86547957364e-07" y="9.82813051118e-07" z="-1.77695289561e-06"/>
      <vertex index="198" x="8.84699809247e-07" y="9.02603461128e-07" z="-1.63570035443e-06"/>
      <vertex index="199" x="-1.39339389735e-06" y="7.88248054239e-07" z="-1.30767765975e-06"/>
      <vertex index="200" x="8.33644724519e-07" y="1.33798695363e-06" z="-1.33706013148e-06"/>
      <vertex index="201" x="-6.31291165765e-07" y="9.93469160961e-07" z="-1.69923303294e-06"/>
      <vertex index="202" x="1.45747865376e-06" y="5.45700271201e-07" z="-1.36046668384e-06"/>
      <vertex index="203" x="-1.89629377063e-07" y="1.48135384774e-06" z="-1.42917244835e-06"/>
      <vertex index="204" x="-1.78421301276e-07" y="3.37153015299e-07" z="-2.03159939297e-06"/>
      <vertex index="205" x="-1.52803547409e-06" y="1.37639259073e-06" z="-2.08694600051e-07"/>
      <vertex index="206" x="-9.97117666774e-07" y="1.70380652807e-06" z="-6.12945416432e-07"/>
      <vertex index="207" x="1.16197348049e-06" y="5.88017966266e-07" z="-1.60528966607e-06"/>
      <vertex index="208" x="1.56102229494e-06" y="9.78219991395e-07" z="-9.37655295479e-07"/>
      <vertex index="209" x="-1.38434472021e-06" y="3.77281855967e-07" z="-1.48800218642e-06"/>
      <vertex index="210" x="-1.39177353001e-06" y="1.6025906613e-07" z="-1.51992956511e-06"/>
      <vertex index="211" x="-1.21830817779e-06" y="1.33962570508e-06" z="-9.97010814498e-07"/>
      <vertex index="212" x="1.32685124929e-06" y="1.50485927208e-06" z="-4.97761733648e-07"/>
      <vertex index="213" x="-8.24141166331e-07" y="1.21995508497e-06" z="-1.45100080586e-06"/>
      <vertex index="214" x="1.24231746992e-06" y="1.19201150743e-06" z="-1.143966031e-06"/>
      <vertex index="215" x="-3.49742574332e-07" y="7.45508656027e-07" z="-1.89599561853e-06"/>
      <vertex index="216" x="-1.68437560197e-06" y="2.117996009e-07" z="-1.17937363484e-06"/>
      <vertex index="217" x="1.50497010761e-06" y="1.34789022716e-06" z="-4.37217704035e-07"/>
      <vertex index="218" x="3.49479789341e-07" y="6.5253531699e-07" z="-1.93001656649e-06"/>
      <vertex index="219" x="-8.24748088141e-07" y="1.551590503e-07" z="-1.88907878878e-06"/>
      <vertex index="220" x="-1.52216696287e-06" y="7.51971196436e-07" z="-1.17917321327e-06"/>
      <vertex index="221" x="-1.55875377874e-06" y="1.00812713529e-06" z="-9.09323235356e-07"/>
      <vertex index="222" x="7.58873620538e-07" y="4.57351033556e-07" z="-1.86757684451e-06"/>
      <vertex index="223" x="-1.29875863901e-06" y="1.04061172224e-06" z="-1.22607326499e-06"/>
      <vertex index="224" x="-1.66990239892e-06" y="1.19975942626e-06" z="-2.11909667472e-07"/>
      <vertex index="225" x="-1.39812993656e-06" y="1.48124420811e-06" z="-3.52208299764e-07"/>
      <vertex index="226" x="-1.62180862605e-06" y="6.47846057437e-07" z="-1.10586376934e-06"/>
      <vertex index="227" x="-1.79457707593e-06" y="7.9805255885e-07" z="-6.44598822408e-07"/>
      <vertex index="228" x="1.37519554768e-06" y="7.63825164635e-07" z="-1.34101108627e-06"/>
      <vertex index="229" x="-1.41191050737e-06" y="1.26845152512e-06" z="-8.18805140177e-07"/>
      <vertex index="230" x="1.31915266118e-06" y="9.64136509147e-07" z="-1.26616723154e-06"/>
      <vertex index="231" x="1.7481498464e-06" y="4.21724983025e-07" z="-1.01932456225e-06"/>
      <vertex index="232" x="1.49179268839e-06" y="8.6738963565e-07" z="-1.13802117943e-06"/>
      <vertex index="233" x="1.47856058206e-06" y="1.15814015933e-06" z="-8.63407427878e-07"/>
      <vertex index="234" x="-1.36497111767e-06" y="1.14748569452e-06" z="-1.04548210832e-06"/>
      <vertex index="235" x="1.63638836668e-06" y="1.03243572299e-06" z="-7.27469587868e-07"/>
      <vertex index="236" x="1.30599368644e-06" y="1.30505714359e-06" z="-9.29574501012e-07"/>
      <vertex index="237" x="1.66071411877e-06" y="6.95843337226e-07" z="-1.01525025277e-06"/>
      <vertex index="238" x="1.77079310336e-06" y="9.19436726397e-07" z="-5.40213199805e-07"/>
      <vertex index="239" x="1.53391671954e-06" y="1.37573550958e-06" z="-1.65389586042e-07"/>
      <vertex index="240" x="-1.69723181052e-06" y="7.76826361864e-07" z="-8.88170814016e-07"/>
      <vertex index="241" x="-1.99824607783e-06" y="4.84108234499e-07" z="-2.13434392098e-07"/>
      <vertex index="242" x="-1.82238183953e-06" y="4.93252391076e-07" z="-8.41741599102e-07"/>
      <vertex index="243" x="1.40958600258e-06" y="1.34651555938e-06" z="-6.87652208358e-07"/>
      <vertex index="244" x="-1.22304732473e-06" y="1.65302473105e-06" z="-2.11108716096e-07"/>
      <vertex index="245" x="-1.52293525374e-06" y="1.77999096871e-07" z="-1.38632137127e-06"/>
      <vertex index="246" x="1.85838488956e-06" y="6.74808570322e-07" z="-6.03275563644e-07"/>
      <vertex index="247" x="-1.65643324827e-06" y="4.50656101286e-07" z="-1.15153826788e-06"/>
      <vertex index="248" x="-2.05638216432e-06" y="1.50417252902e-07" z="-1.46865429249e-07"/>
      <vertex index="249" x="-1.54431999517e-06" y="1.30158227013e-06" z="-4.4029735022e-07"/>
      <vertex index="250" x="-1.97351520586e-06" y="1.86235026716e-07" z="-5.86051752886e-07"/>
      <vertex index="251" x="1.512610532e-07" y="1.31627124804e-06" z="-1.58664819836e-06"/>
      <vertex index="252" x="3.91422556702e-07" y="1.31409734861e-06" z="-1.54688039307e-06"/>
      <vertex index="253" x="1.75841084192e-07" y="1.81333766205e-06" z="-9.76621137657e-07"/>
      <vertex index="254" x="-1.60697456537e-08" y="1.79545257412e-06" z="-1.02420419221e-06"/>
      <vertex index="255" x="-9.1323092003e-08" y="1.30720654154e-06" z="-1.59867869211e-06"/>
      <vertex index="256" x="-1.49895145626e-07" y="1.72558168832e-06" z="-1.12818513208e-06"/>
      <vertex index="257" x="6.32096203605e-07" y="1.2648730001e-06" z="-1.50779743102e-06"/>
      <vertex index="258" x="3.64981887375e-07" y="1.75919833865e-06" z="-1.02220929225e-06"/>
      <vertex index="259" x="6.18480930427e-07" y="1.68670774283e-06" z="-1.02244840407e-06"/>
      <vertex index="260" x="-3.61016407848e-07" y="1.93940648981e-06" z="-6.17472291331e-07"/>
      <vertex index="261" x="-2.9621903101e-07" y="1.31807951505e-06" z="-1.56455204058e-06"/>
      <vertex index="262" x="-3.66328865963e-07" y="1.63017832252e-06" z="-1.21705554875e-06"/>
      <vertex index="263" x="-5.85827909877e-07" y="1.54421997054e-06" z="-1.24301759947e-06"/>
      <vertex index="264" x="4.63966763333e-07" y="1.46945769735e-06" z="-1.37779945138e-06"/>
      <vertex index="265" x="-2.19334020092e-07" y="2.01504518001e-06" z="-4.05447801982e-07"/>
      <vertex index="266" x="-5.4483524672e-07" y="1.84176906259e-06" z="-7.64162079686e-07"/>
      <vertex index="267" x="-7.78076917021e-07" y="1.43361901301e-06" z="-1.26973825915e-06"/>
      <vertex index="268" x="-4.73835936536e-07" y="1.19803492317e-06" z="-1.61650680114e-06"/>
      <vertex index="269" x="-1.11528444886e-06" y="8.78025376378e-07" z="-1.50270238123e-06"/>
      <vertex index="270" x="-9.69436677073e-07" y="1.30423774016e-06" z="-1.27752058938e-06"/>
      <vertex index="271" x="1.67913586002e-06" y="1.18090028508e-06" z="-2.42651376019e-07"/>
      <vertex index="272" x="8.50569038815e-07" y="1.52795935664e-06" z="-1.10216828327e-06"/>
      <vertex index="273" x="-9.58201657278e-07" y="9.91801259387e-07" z="-1.53983189208e-06"/>
      <vertex index="274" x="1.96459756424e-08" y="9.36971653348e-07" z="-1.84244418273e-06"/>
      <vertex index="275" x="-9.86719660558e-07" y="1.59031834726e-06" z="-8.77595735992e-07"/>
      <vertex index="276" x="-7.61906340312e-07" y="1.73744131151e-06" z="-8.20791586008e-07"/>
      <vertex index="277" x="1.03222057234e-08" y="1.58385347649e-06" z="-1.32823342342e-06"/>
      <vertex index="278" x="-6.76978200921e-07" y="1.16471868325e-06" z="-1.5678116323e-06"/>
      <vertex index="279" x="-4.93213413796e-08" y="2.05314990527e-06" z="-2.34617309199e-07"/>
      <vertex index="280" x="2.12557456672e-07" y="9.10459960137e-07" z="-1.84357923578e-06"/>
      <vertex index="281" x="4.73069426306e-07" y="1.89850841107e-06" z="-6.66913443413e-07"/>
      <vertex index="282" x="1.93975830678e-06" y="5.76118109633e-07" z="-4.22289053866e-07"/>
      <vertex index="283" x="-1.23414115958e-06" y="9.15337208721e-07" z="-1.38273489959e-06"/>
      <vertex index="284" x="-7.82278496135e-07" y="1.59775902062e-06" z="-1.0526675052e-06"/>
      <vertex index="285" x="-7.66744370397e-07" y="1.84172627321e-06" z="-5.41340756842e-07"/>
      <vertex index="286" x="4.11190465977e-07" y="1.98722482299e-06" z="-3.9339841582e-07"/>
      <vertex index="287" x="-3.69563944052e-07" y="1.78900803111e-06" z="-9.6735472598e-07"/>
      <vertex index="288" x="7.22465420375e-07" y="7.60908621246e-07" z="-1.78100089738e-06"/>
      <vertex index="289" x="4.57441634759e-07" y="9.18806648533e-07" z="-1.79428088754e-06"/>
      <vertex index="290" x="-1.16805575884e-06" y="1.23744621817e-06" z="-1.17357360713e-06"/>
      <vertex index="291" x="8.36645577446e-07" y="1.12275927722e-06" z="-1.52063742988e-06"/>
      <vertex index="292" x="6.62654228121e-07" y="1.03787137206e-06" z="-1.66030563422e-06"/>
      <vertex index="293" x="8.35603837663e-07" y="1.66024088049e-06" z="-9.04582143998e-07"/>
      <vertex index="294" x="2.03364951401e-06" y="3.10447544418e-07" z="-2.0197620244e-07"/>
      <vertex index="295" x="2.0286797044e-06" y="1.61382788374e-07" z="-3.62376410039e-07"/>
      <vertex index="296" x="-1.6021626159e-06" y="1.13546175219e-06" z="-6.4552611994e-07"/>
      <vertex index="297" x="-1.79940829972e-06" y="9.21671028502e-07" z="-4.3076060187e-07"/>
      <vertex index="298" x="1.95743292642e-06" y="2.04981364673e-07" z="-6.31934639574e-07"/>
      <vertex index="299" x="-7.94199140916e-07" y="1.05781563568e-06" z="-1.58845088545e-06"/>
      <vertex index="300" x="7.7949948502e-07" y="1.87281673054e-06" z="-3.97291400201e-07"/>
      <vertex index="301" x="-1.92056127925e-06" y="3.63908677134e-07" z="-6.72247913606e-07"/>
      <vertex index="302" x="-4.26747142021e-07" y="1.42818882072e-06" z="-1.43215431402e-06"/>
      <vertex index="303" x="-1.27750782636e-06" y="6.64801525044e-07" z="-1.48287393122e-06"/>
      <vertex index="304" x="1.92138992496e-06" y="7.32658901693e-07" z="-2.10651608182e-07"/>
      <vertex index="305" x="-9.93607926131e-07" y="5.79133541477e-07" z="-1.71762919172e-06"/>
      <vertex index="306" x="1.99861780398e-07" y="4.73824669996e-07" z="-2.00211085129e-06"/>
      <vertex index="307" x="-1.1718298641e-06" y="4.7043226936e-07" z="-1.63658506029e-06"/>
      <vertex index="308" x="-1.61332486761e-07" y="1.00990881056e-06" z="-1.79637368971e-06"/>
      <vertex index="309" x="-7.90260750653e-07" y="7.26790744731e-07" z="-1.76639904024e-06"/>
      <vertex index="310" x="-5.49202922971e-07" y="7.57000121334e-07" z="-1.84342870101e-06"/>
      <vertex index="311" x="-1.20146482092e-06" y="1.61755549207e-06" z="-4.61409714001e-07"/>
      <vertex index="312" x="2.85677696312e-07" y="1.13546055778e-06" z="-1.70353162153e-06"/>
      <vertex index="313" x="1.05736258292e-06" y="1.31615864545e-06" z="-1.19273349842e-06"/>
      <vertex index="314" x="-1.1592924821e-06" y="1.57190031855e-06" z="-6.76810711713e-07"/>
      <vertex index="315" x="9.4263469777e-07" y="6.37866791052e-07" z="-1.72553417626e-06"/>
      <vertex index="316" x="-1.68239977011e-06" y="9.50784265682e-07" z="-7.33786551835e-07"/>
      <vertex index="317" x="-3.28091742656e-07" y="3.87415335839e-07" z="-2.00378830617e-06"/>
      <vertex index="318" x="-1.80360538029e-06" y="6.50700280305e-07" z="-7.72333598516e-07"/>
      <vertex index="319" x="1.54861980666e-06" y="2.05350430286e-07" z="-1.35370244337e-06"/>
      <vertex index="320" x="-1.20692518679e-06" y="2.23856158057e-07" z="-1.66316638494e-06"/>
      <vertex index="321" x="-1.80710097878e-06" y="1.46391324133e-07" z="-9.92903843631e-07"/>
      <vertex index="322" x="1.21321380469e-06" y="8.22131287902e-07" z="-1.45777735596e-06"/>
      <vertex index="323" x="1.60017537834e-06" y="4.16762716782e-07" z="-1.24042331744e-06"/>
      <vertex index="324" x="1.87533532693e-06" y="7.71583325892e-07" z="-4.00847842439e-07"/>
      <vertex index="325" x="-9.74377148399e-07" y="7.92655152348e-07" z="-1.64170319855e-06"/>
      <vertex index="326" x="1.81578379591e-06" y="9.56942059628e-07" z="-2.45139778575e-07"/>
      <vertex index="327" x="1.13991397734e-06" y="1.08477317436e-06" z="-1.34043489005e-06"/>
      <vertex index="328" x="1.11705554007e-06" y="1.63051165012e-06" z="-6.05409852269e-07"/>
      <vertex index="329" x="1.32121160598e-06" y="6.30506475574e-07" z="-1.45937105853e-06"/>
      <vertex index="330" x="-1.20948592152e-06" y="1.4583387249e-06" z="-8.2661622238e-07"/>
      <vertex index="331" x="6.53031332648e-08" y="7.28231524336e-07" z="-1.93347271968e-06"/>
      <vertex index="332" x="-2.03003822309e-07" y="5.59146519387e-07" z="-1.97965831092e-06"/>
      <vertex index="333" x="-1.92927022756e-06" y="7.09402330886e-07" z="-2.18098904103e-07"/>
      <vertex index="334" x="2.10805097768e-07" y="1.45915588081e-06" z="-1.44890570302e-06"/>
      <vertex index="335" x="1.20538958909e-06" y="3.16646642605e-07" z="-1.6491431873e-06"/>
      <vertex index="336" x="-1.60454426699e-07" y="1.94383404994e-06" z="-6.84591829668e-07"/>
      <vertex index="337" x="6.52815968392e-07" y="1.51771346779e-06" z="-1.24228803065e-06"/>
      <vertex index="338" x="-1.86283441558e-06" y="8.58674154401e-07" z="-2.55791021517e-07"/>
      <vertex index="339" x="-1.43503011241e-06" y="5.57623689693e-07" z="-1.37936463894e-06"/>
      <vertex index="340" x="5.97477369926e-08" y="1.91044543578e-06" z="-7.87102823548e-07"/>
      <vertex index="341" x="-1.72801963102e-07" y="8.51989665641e-07" z="-1.87540808924e-06"/>
      <vertex index="342" x="1.85044000484e-06" y="1.58123450675e-07" z="-9.07618407063e-07"/>
      <vertex index="343" x="8.45266857735e-07" y="1.89372932022e-07" z="-1.87684955226e-06"/>
      <vertex index="344" x="1.39926413644e-07" y="1.70872463533e-06" z="-1.15480869817e-06"/>
      <vertex index="345" x="1.87372417639e-06" y="3.53160005105e-07" z="-7.98334598775e-07"/>
      <vertex index="346" x="1.65894627776e-06" y="1.12964705794e-06" z="-4.94668759896e-07"/>
      <vertex index="347" x="4.26797818687e-07" y="1.63230734002e-06" z="-1.19428588692e-06"/>
      <vertex index="348" x="-2.33199698437e-07" y="1.16080284981e-06" z="-1.69441938566e-06"/>
      <vertex index="349" x="-1.48649694598e-06" y="1.29101648816e-06" z="-6.29686959446e-07"/>
      <vertex index="350" x="1.03344941993e-06" y="1.7833690101e-06" z="-1.56459835967e-07"/>
      <vertex index="351" x="2.05562873279e-06" y="1.50984751267e-07" z="-1.56513666567e-07"/>
      <vertex index="352" x="2.17115621634e-08" y="1.43776678255e-06" z="-1.48501100907e-06"/>
      <vertex index="353" x="-1.72578114036e-06" y="9.83528836278e-07" z="-5.7206021866e-07"/>
      <vertex index="354" x="-1.58174332074e-06" y="8.25862597979e-07" z="-1.04352357259e-06"/>
      <vertex index="355" x="-1.11162668691e-06" y="1.46125555087e-06" z="-9.49695074228e-07"/>
      <vertex index="356" x="1.08441287115e-06" y="1.48596742955e-06" z="-9.42789442668e-07"/>
      <vertex index="357" x="6.50109968068e-07" y="1.40301473016e-06" z="-1.37179047466e-06"/>
      <vertex index="358" x="1.01433485475e-06" y="1.62887426845e-06" z="-7.68632441436e-07"/>
      <vertex index="359" x="8.8158191182e-07" y="1.76408898629e-06" z="-6.19439901214e-07"/>
      <vertex index="360" x="-1.75364346953e-07" y="1.61353617653e-06" z="-1.28009795048e-06"/>
      <vertex index="361" x="-1.54840798359e-06" y="3.88810647155e-07" z="-1.31307326795e-06"/>
      <vertex index="362" x="7.8925457922e-07" y="1.90217459188e-06" z="-1.78077065288e-07"/>
      <vertex index="363" x="1.23850450449e-06" y="1.48140129107e-06" z="-7.37874797757e-07"/>
      <vertex index="364" x="1.99241939091e-06" y="3.68863711838e-07" z="-4.08787160785e-07"/>
      <vertex index="365" x="1.03415986609e-06" y="9.8015120555e-07" z="-1.49757116547e-06"/>
      <vertex index="366" x="1.37151364075e-06" y="1.99143060663e-07" z="-1.53368666442e-06"/>
      <vertex index="367" x="1.47326125919e-06" y="3.56900661372e-07" z="-1.40535603677e-06"/>
      <vertex index="368" x="-3.89716202031e-07" y="2.02848150415e-06" z="-7.92873205345e-08"/>
      <vertex index="369" x="1.17876069042e-06" y="1.33321720052e-06" z="-1.05164515925e-06"/>
      <vertex index="370" x="1.33805719247e-06" y="4.37911881936e-07" z="-1.51351859696e-06"/>
      <vertex index="371" x="1.64702482182e-06" y="5.44066100716e-07" z="-1.1243681445e-06"/>
      <vertex index="372" x="1.05685320868e-06" y="7.90842809637e-07" z="-1.59076439354e-06"/>
      <vertex index="373" x="1.20894796995e-06" y="1.67210581135e-06" z="-1.24134489962e-07"/>
      <vertex index="374" x="-5.93257908752e-07" y="1.54144400412e-07" z="-1.97412942016e-06"/>
      <vertex index="375" x="-7.44778259047e-07" y="3.38484799812e-07" z="-1.89832447046e-06"/>
      <vertex index="376" x="1.15811448851e-06" y="1.67721201068e-06" z="-3.44431579177e-07"/>
      <vertex index="377" x="3.33497065351e-07" y="1.2932344898e-07" z="-2.03591688508e-06"/>
      <vertex index="378" x="-1.006084504e-06" y="1.5000343478e-07" z="-1.79949863861e-06"/>
      <vertex index="379" x="2.92694789471e-07" y="2.04291054169e-06" z="-1.17254803182e-07"/>
      <vertex index="380" x="-3.33361184938e-07" y="1.61012586433e-07" z="-2.03367836134e-06"/>
      <vertex index="381" x="-5.17262393545e-07" y="3.39539223077e-07" z="-1.97232227139e-06"/>
      <vertex index="382" x="-9.74953246942e-07" y="3.3037323503e-07" z="-1.79254626212e-06"/>
      <vertex index="383" x="-2.65967868138e-07" y="2.04466463736e-06" z="-1.46662960099e-07"/>
      <vertex index="384" x="9.47740096035e-07" y="1.80204422191e-06" z="-3.56830131388e-07"/>
      <vertex index="385" x="-8.1425719405e-07" y="1.86805652694e-06" z="-3.46774341731e-07"/>
      <vertex index="386" x="-9.41882444885e-07" y="1.83211630084e-06" z="-1.70615738468e-07"/>
      <vertex index="387" x="-3.24183459846e-07" y="1.88308231206e-06" z="-7.88548350042e-07"/>
      <vertex index="388" x="3.9884668921e-07" y="3.41671088676e-07" z="-1.99927101606e-06"/>
      <vertex index="389" x="1.20457142026e-07" y="2.06105376852e-06" z="-1.02224508899e-07"/>
      <vertex index="390" x="1.40510802151e-07" y="8.07825270357e-08" z="-2.06073610824e-06"/>
      <vertex index="391" x="-8.45386765481e-08" y="2.06446032294e-06" z="-6.13122921913e-08"/>
      <vertex index="392" x="1.03318100518e-06" y="1.72458466829e-06" z="-4.80881630383e-07"/>
      <vertex index="393" x="-6.52260079343e-07" y="5.18814873773e-07" z="-1.8916369434e-06"/>
      <vertex index="394" x="-5.33197364835e-07" y="1.99368374794e-06" z="-1.17592913575e-07"/>
      <vertex index="395" x="6.3912260161e-07" y="1.89097807736e-06" z="-5.37239817094e-07"/>
      <vertex index="396" x="4.97113326678e-07" y="1.23282695607e-07" z="-2.00264378445e-06"/>
      <vertex index="397" x="4.8445585728e-07" y="1.8071450639e-06" z="-8.78880907958e-07"/>
      <vertex index="398" x="-1.01375854938e-06" y="1.76768720062e-06" z="-3.47099372432e-07"/>
      <vertex index="399" x="6.30670783305e-07" y="2.36590976605e-07" z="-1.95427262245e-06"/>
      <vertex index="400" x="-1.07665618306e-06" y="1.75553870945e-06" z="-1.78319132801e-07"/>
      <vertex index="401" x="1.70453197524e-07" y="2.88494296106e-07" z="-2.03975958352e-06"/>
      <vertex index="402" x="-7.45429841963e-07" y="1.92256277392e-06" z="-1.44876295608e-07"/>
      <vertex index="403" x="2.85668704652e-07" y="2.03664515405e-06" z="-2.08260216284e-07"/>
      <vertex index="404" x="5.86556617536e-07" y="1.9784482763e-06" z="-1.20814578747e-07"/>
      <vertex index="405" x="-6.4795341454e-08" y="1.46402644297e-07" z="-2.06089064229e-06"/>
      <vertex index="406" x="5.73567603476e-07" y="6.43016031497e-07" z="-1.87894997205e-06"/>
      <vertex index="407" x="1.0448235877e-06" y="1.46684552568e-07" z="-1.77756286039e-06"/>
      <vertex index="408" x="2.39054682224e-09" y="4.29187867301e-07" z="-2.0220520443e-06"/>
      <vertex index="409" x="1.11821588579e-06" y="1.56275855516e-06" z="-7.6176199764e-07"/>
      <vertex index="410" x="-4.18714901307e-07" y="1.9979684913e-06" z="-3.25118669412e-07"/>
      <vertex index="411" x="6.10211715297e-07" y="1.95130943799e-06" z="-3.04853324956e-07"/>
      <vertex index="412" x="4.43288707621e-07" y="2.01129204177e-06" z="-1.76357178524e-07"/>
      <vertex index="413" x="-5.29933728556e-07" y="1.93271384283e-06" z="-5.06645689866e-07"/>
      <vertex index="414" x="1.21104804957e-06" y="1.27746249282e-07" z="-1.67031312257e-06"/>
      <vertex index="415" x="3.1447193809e-07" y="1.87289617777e-06" z="-8.16253463974e-07"/>
      <vertex index="416" x="2.25636891863e-08" y="1.99685832921e-06" z="-5.33807177711e-07"/>
      <vertex index="417" x="-4.36257277148e-07" y="5.4096159681e-07" z="-1.94677747802e-06"/>
      <vertex index="418" x="2.44072713649e-07" y="1.96574946061e-06" z="-5.90897604137e-07"/>
      <vertex index="419" x="-8.36606106001e-07" y="4.89890242779e-07" z="-1.82565061921e-06"/>
      <vertex index="420" x="1.03976068334e-06" y="1.16183186788e-06" z="1.35718342244e-06"/>
      <vertex index="421" x="-6.18064182029e-07" y="9.92934256436e-07" z="1.70440037529e-06"/>
      <vertex index="422" x="-1.24347130436e-06" y="1.19411294901e-06" z="1.14051558089e-06"/>
      <vertex index="423" x="-1.46004395792e-06" y="6.10808948897e-07" z="1.32969412982e-06"/>
      <vertex index="424" x="1.55641262826e-06" y="1.08261052836e-06" z="8.23672619714e-07"/>
      <vertex index="425" x="-1.70848460948e-06" y="8.45031031919e-07" z="7.99940812982e-07"/>
      <vertex index="426" x="1.96002414002e-06" y="4.01748242408e-07" z="5.19428657531e-07"/>
      <vertex index="427" x="1.95423059267e-06" y="5.62185974212e-07" z="3.71257499686e-07"/>
      <vertex index="428" x="-3.90846004103e-07" y="1.86734224402e-06" z="7.95722787652e-07"/>
      <vertex index="429" x="-1.14679751261e-06" y="8.01448105689e-07" z="1.52165660021e-06"/>
      <vertex index="430" x="-1.13502401925e-06" y="1.6448905649e-06" z="5.2816466679e-07"/>
      <vertex index="431" x="-1.48162623092e-06" y="1.29912613084e-06" z="6.24465706046e-07"/>
      <vertex index="432" x="1.27104732942e-07" y="1.14631054083e-06" z="1.71543549597e-06"/>
      <vertex index="433" x="1.69979753307e-06" y="1.04875844789e-06" z="5.32631649982e-07"/>
      <vertex index="434" x="1.17201575178e-06" y="1.58156296223e-06" z="6.30824923473e-07"/>
      <vertex index="435" x="-7.63093679557e-07" y="1.55624572603e-07" z="1.91477712505e-06"/>
      <vertex index="436" x="-3.19002290194e-07" y="6.85450252477e-07" z="1.92387574969e-06"/>
      <vertex index="437" x="5.89827647278e-07" y="1.83416254371e-06" z="7.48901542104e-07"/>
      <vertex index="438" x="1.35000417343e-06" y="5.88302687378e-07" z="1.45061748567e-06"/>
      <vertex index="439" x="1.80294730276e-06" y="3.56798092012e-07" z="9.46033062314e-07"/>
      <vertex index="440" x="1.49688160907e-06" y="2.62094885289e-07" z="1.40126875707e-06"/>
      <vertex index="441" x="-1.68250302787e-06" y="1.18275590305e-06" z="2.07784612084e-07"/>
      <vertex index="442" x="-1.69467923565e-06" y="5.9557858143e-07" z="1.02286404356e-06"/>
      <vertex index="443" x="-9.59596943524e-07" y="1.44847551807e-06" z="1.11981908786e-06"/>
      <vertex index="444" x="1.69703454383e-06" y="1.16933001862e-06" z="1.60135800482e-07"/>
      <vertex index="445" x="1.906829381e-06" y="7.6442589025e-07" z="2.29253527907e-07"/>
      <vertex index="446" x="-1.80012352536e-06" y="2.14797854651e-07" z="9.93136236911e-07"/>
      <vertex index="447" x="-1.41255050816e-06" y="2.42205555393e-07" z="1.48961066753e-06"/>
      <vertex index="448" x="-1.54950374846e-06" y="1.66290155342e-07" z="1.35804570164e-06"/>
      <vertex index="449" x="-1.37545164347e-06" y="1.01682369968e-06" z="1.16064841801e-06"/>
      <vertex index="450" x="1.96473968558e-06" y="2.03739774012e-07" z="6.09254037648e-07"/>
      <vertex index="451" x="-1.93999442533e-06" y="6.19024526411e-07" z="3.55151623078e-07"/>
      <vertex index="452" x="1.87558578592e-06" y="5.92978563254e-07" z="6.35182488088e-07"/>
      <vertex index="453" x="1.79202074259e-06" y="1.00458343188e-06" z="2.28858463921e-07"/>
      <vertex index="454" x="1.58772728542e-06" y="1.62329359721e-07" z="1.31364898512e-06"/>
      <vertex index="455" x="1.60285197929e-06" y="7.34612655519e-07" z="1.07894030829e-06"/>
      <vertex index="456" x="1.88933166355e-06" y="1.70250425571e-07" z="8.2118394267e-07"/>
      <vertex index="457" x="-1.9087370733e-06" y="5.39383083506e-07" z="5.81971721166e-07"/>
      <vertex index="458" x="-1.64662551282e-06" y="7.82054347269e-07" z="9.74637280452e-07"/>
      <vertex index="459" x="2.02217899527e-06" y="1.83002145444e-07" z="3.87562557352e-07"/>
      <vertex index="460" x="-2.04043293944e-06" y="2.07813830932e-07" z="2.57583464732e-07"/>
      <vertex index="461" x="-1.29918420511e-07" y="1.67812520185e-06" z="1.19996642492e-06"/>
      <vertex index="462" x="-5.70987572433e-07" y="1.58072016461e-06" z="1.20341155193e-06"/>
      <vertex index="463" x="3.87414103527e-07" y="1.65746741634e-06" z="1.17286592847e-06"/>
      <vertex index="464" x="7.90353411395e-08" y="1.92180258506e-06" z="7.57186006798e-07"/>
      <vertex index="465" x="8.05965605506e-07" y="1.5468109209e-06" z="1.10936821107e-06"/>
      <vertex index="466" x="-1.52128453091e-06" y="1.34913273291e-06" z="3.72070766144e-07"/>
      <vertex index="467" x="1.16728674388e-06" y="1.39285430045e-06" z="9.85038560311e-07"/>
      <vertex index="468" x="4.68122249953e-07" y="8.0854804973e-07" z="1.84391269326e-06"/>
      <vertex index="469" x="5.46911385383e-08" y="7.37773943774e-07" z="1.93018157106e-06"/>
      <vertex index="470" x="5.95449727165e-07" y="1.24809212272e-06" z="1.53642705184e-06"/>
      <vertex index="471" x="-8.94248646465e-07" y="1.66953396573e-06" z="8.28177580929e-07"/>
      <vertex index="472" x="8.60762858097e-07" y="8.64028254727e-07" z="1.66896521448e-06"/>
      <vertex index="473" x="-9.30757278501e-07" y="5.30954276158e-07" z="1.76767668287e-06"/>
      <vertex index="474" x="-7.19794051572e-07" y="6.39255698329e-07" z="1.82924877627e-06"/>
      <vertex index="475" x="-7.3032839181e-07" y="1.27725003533e-06" z="1.45194875852e-06"/>
      <vertex index="476" x="-1.50897644905e-06" y="9.27131413842e-07" z="1.06598303349e-06"/>
      <vertex index="477" x="-7.70082241545e-07" y="1.87477201339e-06" z="4.0633194443e-07"/>
      <vertex index="478" x="1.59053741231e-06" y="1.30398984425e-06" z="2.06648581252e-07"/>
      <vertex index="479" x="-1.3332922407e-06" y="1.4922089259e-06" z="5.18214948032e-07"/>
      <vertex index="480" x="-3.55522263887e-07" y="1.27970359212e-06" z="1.58393972303e-06"/>
      <vertex index="481" x="1.42039273141e-06" y="8.73272140424e-07" z="1.22179485484e-06"/>
      <vertex index="482" x="-1.13052583048e-06" y="1.12199136056e-06" z="1.3175542279e-06"/>
      <vertex index="483" x="1.00172322723e-06" y="1.65679947331e-06" z="7.24201968559e-07"/>
      <vertex index="484" x="-1.15191932081e-06" y="4.41694437874e-07" z="1.65858081259e-06"/>
      <vertex index="485" x="-9.03241675215e-07" y="8.94036322381e-07" z="1.63026253727e-06"/>
      <vertex index="486" x="1.30381181976e-06" y="1.58876066331e-06" z="2.20945023419e-07"/>
      <vertex index="487" x="1.25963190671e-06" y="1.09663509689e-06" z="1.21803995577e-06"/>
      <vertex index="488" x="1.32101828832e-06" y="1.42859663888e-06" z="6.97799924976e-07"/>
      <vertex index="489" x="-1.32598353905e-06" y="3.92799254679e-07" z="1.53635243668e-06"/>
      <vertex index="490" x="-1.24465742325e-06" y="1.37382773427e-06" z="9.14509521716e-07"/>
      <vertex index="491" x="-1.35259723263e-06" y="1.37572045731e-06" z="7.42143085683e-07"/>
      <vertex index="492" x="-1.06374539013e-06" y="1.52663445398e-06" z="9.00408462259e-07"/>
      <vertex index="493" x="1.6627030671e-06" y="8.82573156201e-07" z="8.54040716006e-07"/>
      <vertex index="494" x="-1.67039904114e-06" y="1.94406459103e-07" z="1.20202977584e-06"/>
      <vertex index="495" x="1.50251436193e-06" y="6.00219101889e-07" z="1.28650302446e-06"/>
      <vertex index="496" x="6.03038499507e-07" y="1.97130346153e-06" z="1.52347105869e-07"/>
      <vertex index="497" x="1.36172019687e-06" y="2.15114876438e-07" z="1.54024222296e-06"/>
      <vertex index="498" x="-4.27720440036e-07" y="9.23251194956e-07" z="1.7993234468e-06"/>
      <vertex index="499" x="1.07109538105e-06" y="1.75949817378e-06" z="1.72694154952e-07"/>
      <vertex index="500" x="-1.61983589832e-06" y="1.19321785507e-06" z="4.7462113611e-07"/>
      <vertex index="501" x="-1.56631004745e-06" y="7.12245703559e-07" z="1.14554847258e-06"/>
      <vertex index="502" x="1.68855665168e-06" y="1.14458835331e-06" z="3.34060392037e-07"/>
      <vertex index="503" x="1.57069112304e-06" y="1.26206375828e-06" z="4.61548346395e-07"/>
      <vertex index="504" x="-1.69408060509e-06" y="1.00174315807e-06" z="6.32063255297e-07"/>
      <vertex index="505" x="1.57658141457e-06" y="3.5213904589e-07" z="1.28968660751e-06"/>
      <vertex index="506" x="-1.41284427011e-06" y="4.82280719518e-07" z="1.42974780503e-06"/>
      <vertex index="507" x="-1.27015327983e-06" y="9.90269209196e-07" z="1.29575458674e-06"/>
      <vertex index="508" x="-1.79217406274e-06" y="9.59450115965e-07" z="3.74793294781e-07"/>
      <vertex index="509" x="-1.43851841221e-06" y="1.17535297681e-06" z="9.06704233827e-07"/>
      <vertex index="510" x="-1.60586644281e-06" y="9.80801423331e-07" z="8.55642417051e-07"/>
      <vertex index="511" x="-1.98867414997e-06" y="4.02655197934e-07" z="3.94900401128e-07"/>
      <vertex index="512" x="1.98122823549e-06" y="5.61905467409e-07" z="1.78603848186e-07"/>
      <vertex index="513" x="-1.28700339267e-06" y="5.93973824702e-07" z="1.50456630722e-06"/>
      <vertex index="514" x="-1.42749353448e-06" y="8.42958071961e-07" z="1.23474139314e-06"/>
      <vertex index="515" x="-1.55279925772e-06" y="3.69536854395e-07" z="1.31345323041e-06"/>
      <vertex index="516" x="1.54872284226e-06" y="9.20951798581e-07" z="1.01301912744e-06"/>
      <vertex index="517" x="1.89967821757e-06" y="3.61826099851e-07" z="7.30210211614e-07"/>
      <vertex index="518" x="1.87082499901e-06" y="7.46340582457e-07" z="4.64641763131e-07"/>
      <vertex index="519" x="1.31002004729e-06" y="1.52382701685e-06" z="4.84459604526e-07"/>
      <vertex index="520" x="-1.13089591721e-06" y="1.37318671729e-06" z="1.05277493981e-06"/>
      <vertex index="521" x="-1.79592126725e-06" y="6.31815074457e-07" z="8.0521979828e-07"/>
      <vertex index="522" x="-1.2156580287e-06" y="2.15670346309e-07" z="1.65787944947e-06"/>
      <vertex index="523" x="1.83789782494e-06" y="4.95353063891e-07" z="8.06014477029e-07"/>
      <vertex index="524" x="-1.83382786775e-06" y="7.71617662295e-07" z="5.60877834019e-07"/>
      <vertex index="525" x="1.69480065038e-06" y="2.00944942226e-07" z="1.16626510523e-06"/>
      <vertex index="526" x="1.42865074458e-06" y="4.15118682669e-07" z="1.43510833713e-06"/>
      <vertex index="527" x="-1.19505001894e-06" y="1.65035034001e-06" z="3.47996576795e-07"/>
      <vertex index="528" x="1.81145387926e-06" y="9.05239329363e-07" z="4.14824071005e-07"/>
      <vertex index="529" x="2.0203374667e-06" y="3.70408259006e-07" z="2.32242658276e-07"/>
      <vertex index="530" x="-1.86490455067e-06" y="3.92462958047e-07" z="8.00628661407e-07"/>
      <vertex index="531" x="2.05409613395e-06" y="1.5692152293e-07" z="1.70197291774e-07"/>
      <vertex index="532" x="2.78403942814e-07" y="1.4001210286e-06" z="1.49500995311e-06"/>
      <vertex index="533" x="4.35946068562e-08" y="1.44919265065e-06" z="1.47337794932e-06"/>
      <vertex index="534" x="-2.65565143349e-07" y="1.78660731045e-06" z="1.00519246061e-06"/>
      <vertex index="535" x="-2.28863211363e-08" y="1.81511159908e-06" z="9.8881166518e-07"/>
      <vertex index="536" x="4.64996779676e-07" y="1.47254948347e-06" z="1.37414643456e-06"/>
      <vertex index="537" x="-2.07292987818e-07" y="1.4903227694e-06" z="1.41734613634e-06"/>
      <vertex index="538" x="2.5437158082e-07" y="1.81238664802e-06" z="9.60964175685e-07"/>
      <vertex index="539" x="-4.87757162189e-07" y="1.73572164126e-06" z="1.01107158243e-06"/>
      <vertex index="540" x="4.8420391925e-07" y="1.76849038313e-06" z="9.544059615e-07"/>
      <vertex index="541" x="7.14792741011e-07" y="1.40961173831e-06" z="1.33227943563e-06"/>
      <vertex index="542" x="1.11259465517e-07" y="9.39176001981e-07" z="1.83806207149e-06"/>
      <vertex index="543" x="-1.50972819701e-07" y="1.95213058113e-06" z="6.62793943788e-07"/>
      <vertex index="544" x="-4.5587800008e-07" y="1.44926007898e-06" z="1.40168572887e-06"/>
      <vertex index="545" x="5.43660634113e-07" y="1.01634897473e-06" z="1.71591674812e-06"/>
      <vertex index="546" x="3.2585180408e-07" y="9.94941275003e-07" z="1.78236216047e-06"/>
      <vertex index="547" x="6.97912003178e-07" y="1.70477368801e-06" z="9.37852823472e-07"/>
      <vertex index="548" x="7.49812767671e-07" y="1.01271186989e-06" z="1.63862683123e-06"/>
      <vertex index="549" x="-9.60557238363e-08" y="1.27601895175e-06" z="1.62340732494e-06"/>
      <vertex index="550" x="9.14493150852e-07" y="1.35948303089e-06" z="1.26032161601e-06"/>
      <vertex index="551" x="3.51760853658e-07" y="1.21544945274e-06" z="1.63457925463e-06"/>
      <vertex index="552" x="9.60518813886e-07" y="1.0055930207e-06" z="1.52940795568e-06"/>
      <vertex index="553" x="1.11840727628e-06" y="1.30313354458e-06" z="1.15061311455e-06"/>
      <vertex index="554" x="3.70542432809e-07" y="1.88374121827e-06" z="7.6623739015e-07"/>
      <vertex index="555" x="1.31428833062e-07" y="1.70066252895e-06" z="1.16763685899e-06"/>
      <vertex index="556" x="-6.54950338384e-07" y="1.41551436792e-06" z="1.35656239756e-06"/>
      <vertex index="557" x="-6.74103696432e-07" y="1.78015372199e-06" z="8.05940036565e-07"/>
      <vertex index="558" x="-3.5812316916e-07" y="1.63262919834e-06" z="1.21621219631e-06"/>
      <vertex index="559" x="9.20325802304e-07" y="1.62137514708e-06" z="8.92774025177e-07"/>
      <vertex index="560" x="6.03868398811e-07" y="1.60167466544e-06" z="1.15882856066e-06"/>
      <vertex index="561" x="-8.59009653222e-07" y="1.36088232405e-06" z="1.29730648875e-06"/>
      <vertex index="562" x="6.82820316111e-07" y="8.22209027148e-07" z="1.76935896346e-06"/>
      <vertex index="563" x="-4.47456414736e-08" y="1.07754889509e-06" z="1.76345927547e-06"/>
      <vertex index="564" x="-5.28575646351e-07" y="1.94709319417e-06" z="4.49820285555e-07"/>
      <vertex index="565" x="2.55209087159e-07" y="7.59837587421e-07" z="1.90536546956e-06"/>
      <vertex index="566" x="8.5962335344e-07" y="4.36226229216e-07" z="1.82856686429e-06"/>
      <vertex index="567" x="6.27761296143e-07" y="5.6187892723e-07" z="1.88762025741e-06"/>
      <vertex index="568" x="-5.63964250944e-07" y="1.28529688732e-06" z="1.51751726353e-06"/>
      <vertex index="569" x="8.20141915182e-07" y="1.77619346278e-06" z="6.67387767145e-07"/>
      <vertex index="570" x="1.02827581428e-06" y="1.46328747012e-06" z="1.03650424001e-06"/>
      <vertex index="571" x="-2.52709260172e-07" y="1.10181188724e-06" z="1.73062156608e-06"/>
      <vertex index="572" x="8.43959494358e-07" y="1.20184686705e-06" z="1.45471608572e-06"/>
      <vertex index="573" x="1.15032849387e-06" y="1.50535387244e-06" z="8.26774748607e-07"/>
      <vertex index="574" x="1.41506855921e-06" y="1.23460294955e-06" z="8.63851225445e-07"/>
      <vertex index="575" x="-6.53154608983e-07" y="1.93978327299e-06" z="2.89019585149e-07"/>
      <vertex index="576" x="1.28261598784e-06" y="1.36578697963e-06" z="8.73169264236e-07"/>
      <vertex index="577" x="-7.70808354324e-07" y="1.51094019407e-06" z="1.1814468337e-06"/>
      <vertex index="578" x="-2.01245782639e-06" y="4.30523319725e-07" z="1.93818415481e-07"/>
      <vertex index="579" x="-8.85484829061e-07" y="1.76959139311e-06" z="5.97800408944e-07"/>
      <vertex index="580" x="-7.05803777464e-07" y="1.65853862683e-06" z="1.01192542266e-06"/>
      <vertex index="581" x="5.56841980228e-07" y="1.55826727109e-07" z="1.98457739838e-06"/>
      <vertex index="582" x="-1.09757460542e-06" y="9.83245046944e-07" z="1.44964187757e-06"/>
      <vertex index="583" x="3.90549447675e-07" y="5.97618292845e-07" z="1.93990358394e-06"/>
      <vertex index="584" x="1.02770436005e-06" y="7.79681254378e-07" z="1.61518522155e-06"/>
      <vertex index="585" x="-7.5192319271e-07" y="3.81119221858e-07" z="1.88739557618e-06"/>
      <vertex index="586" x="1.33737622645e-06" y="7.34526241178e-07" z="1.39456030345e-06"/>
      <vertex index="587" x="-9.46413937357e-07" y="1.17666678667e-06" z="1.41161550796e-06"/>
      <vertex index="588" x="-4.91186291727e-07" y="1.12554594434e-06" z="1.66276419374e-06"/>
      <vertex index="589" x="-8.69483370618e-07" y="7.12145437799e-07" z="1.73486309363e-06"/>
      <vertex index="590" x="-1.20536753014e-06" y="1.51846561424e-06" z="7.17114848308e-07"/>
      <vertex index="591" x="-1.9708945017e-06" y="1.52155538803e-07" z="6.04422009175e-07"/>
      <vertex index="592" x="1.17179713739e-06" y="1.64364302123e-06" z="4.45231959283e-07"/>
      <vertex index="593" x="-1.01766192236e-06" y="1.79443426466e-06" z="1.31424090559e-07"/>
      <vertex index="594" x="-7.47950210177e-07" y="1.12007440842e-06" z="1.56808998871e-06"/>
      <vertex index="595" x="1.28728153848e-06" y="1.24044476267e-06" z="1.03783690503e-06"/>
      <vertex index="596" x="-1.90130514775e-06" y="7.85940596398e-07" z="2.00595423894e-07"/>
      <vertex index="597" x="-1.05253665226e-06" y="1.28861345628e-06" z="1.226598698e-06"/>
      <vertex index="598" x="-8.77144784282e-07" y="1.58169756518e-06" z="1.00087574139e-06"/>
      <vertex index="599" x="1.78001295144e-06" y="8.34206463348e-07" z="6.39183760127e-07"/>
      <vertex index="600" x="1.20451238217e-06" y="6.90114146855e-07" z="1.53159877106e-06"/>
      <vertex index="601" x="1.8081840468e-06" y="1.37240077736e-07" z="9.922388946e-07"/>
      <vertex index="602" x="1.66910809012e-06" y="4.80064012856e-07" z="1.12094564412e-06"/>
      <vertex index="603" x="1.04987755117e-06" y="5.42022341725e-07" z="1.69613422777e-06"/>
      <vertex index="604" x="1.19583959459e-06" y="9.12246270215e-07" z="1.41798336255e-06"/>
      <vertex index="605" x="1.43272563403e-06" y="1.07997010695e-06" z="1.02657889891e-06"/>
      <vertex index="606" x="-1.29140875261e-06" y="8.05587320982e-07" z="1.39864037978e-06"/>
      <vertex index="607" x="-5.04304652316e-07" y="7.28050921918e-07" z="1.86775830416e-06"/>
      <vertex index="608" x="4.25091600687e-07" y="3.6902585414e-07" z="1.98897447445e-06"/>
      <vertex index="609" x="-5.76644469816e-07" y="5.08646077274e-07" z="1.91876594026e-06"/>
      <vertex index="610" x="-1.06218971701e-06" y="6.58112975987e-07" z="1.64667626627e-06"/>
      <vertex index="611" x="-3.9877706252e-07" y="4.92749824572e-07" z="1.96750524136e-06"/>
      <vertex index="612" x="9.99639819383e-07" y="1.74974850364e-06" z="4.60437634777e-07"/>
      <vertex index="613" x="5.33729218358e-07" y="1.95957758214e-06" z="3.8482623485e-07"/>
      <vertex index="614" x="-1.58015921546e-06" y="1.13604289729e-06" z="6.96710699874e-07"/>
      <vertex index="615" x="-6.8058143917e-07" y="8.1578471391e-07" z="1.77319108254e-06"/>
      <vertex index="616" x="-1.69514817123e-06" y="3.95643170215e-07" z="1.11482804478e-06"/>
      <vertex index="617" x="1.76650618162e-06" y="6.24337441308e-07" z="8.73247433243e-07"/>
      <vertex index="618" x="-1.03256238111e-06" y="1.75722670997e-06" z="3.44777651333e-07"/>
      <vertex index="619" x="-1.54174438275e-06" y="1.36665437212e-06" z="1.6787642897e-07"/>
      <vertex index="620" x="1.40792204781e-07" y="1.31126040971e-06" z="1.59175252568e-06"/>
      <vertex index="621" x="-1.60343717543e-06" y="5.34122988486e-07" z="1.19021185829e-06"/>
      <vertex index="622" x="-1.78093183141e-06" y="4.39806926736e-07" z="9.52761297004e-07"/>
      <vertex index="623" x="1.66574347143e-06" y="1.0066188913e-06" z="6.96361619458e-07"/>
      <vertex index="624" x="1.48961271122e-06" y="1.26825896236e-06" z="6.67439574025e-07"/>
      <vertex index="625" x="-3.15490482746e-07" y="2.03716191137e-06" z="1.52772746773e-07"/>
      <vertex index="626" x="7.77346720462e-07" y="1.87857555546e-06" z="3.73615268152e-07"/>
      <vertex index="627" x="2.99746800352e-07" y="2.0145350615e-06" z="3.53132767764e-07"/>
      <vertex index="628" x="2.12519762574e-07" y="1.55427922974e-06" z="1.34608834648e-06"/>
      <vertex index="629" x="-9.29943878201e-07" y="1.04552889111e-06" z="1.52150456169e-06"/>
      <vertex index="630" x="1.02459239889e-08" y="1.58457669934e-06" z="1.32737112932e-06"/>
      <vertex index="631" x="-2.06015497483e-06" y="1.13846468821e-07" z="1.2531109777e-07"/>
      <vertex index="632" x="-1.1596030034e-06" y="1.70370989123e-06" z="1.59987158951e-07"/>
      <vertex index="633" x="-1.05549770133e-06" y="1.63427968053e-06" z="6.98539145858e-07"/>
      <vertex index="634" x="-9.72415286465e-07" y="2.21290357327e-07" z="1.81061909258e-06"/>
      <vertex index="635" x="-1.91130142122e-06" y="1.85203583232e-07" z="7.65198614734e-07"/>
      <vertex index="636" x="1.28687252841e-09" y="3.33014246989e-07" z="2.04009859204e-06"/>
      <vertex index="637" x="-1.97386024092e-06" y="5.94429548792e-07" z="1.5307406983e-07"/>
      <vertex index="638" x="4.25366569715e-07" y="1.3386956264e-06" z="1.51652883627e-06"/>
      <vertex index="639" x="5.87149748516e-08" y="2.03797533497e-06" z="3.40751369476e-07"/>
      <vertex index="640" x="-1.95386157602e-06" y="3.13944119292e-07" z="5.97299289887e-07"/>
      <vertex index="641" x="1.0297727045e-06" y="1.55184259119e-07" z="1.78560590075e-06"/>
      <vertex index="642" x="-1.54064072561e-07" y="8.71838806712e-07" z="1.86790357531e-06"/>
      <vertex index="643" x="-1.36799144701e-06" y="1.5360356996e-06" z="2.05173439927e-07"/>
      <vertex index="644" x="-2.00309201045e-06" y="2.13546944367e-07" z="4.63597357873e-07"/>
      <vertex index="645" x="1.18362141312e-06" y="1.71482891184e-07" z="1.68598231854e-06"/>
      <vertex index="646" x="4.49127709964e-07" y="1.93440140974e-06" z="5.73827409714e-07"/>
      <vertex index="647" x="-2.22114541555e-07" y="4.12114180269e-07" z="2.01338755406e-06"/>
      <vertex index="648" x="-1.80832187667e-06" y="9.90026859241e-07" z="1.50735590767e-07"/>
      <vertex index="649" x="-3.38678758209e-07" y="9.06990188048e-08" z="2.03714820195e-06"/>
      <vertex index="650" x="8.24465504496e-07" y="1.89017952621e-06" z="1.42759940429e-07"/>
      <vertex index="651" x="-1.87575445373e-06" y="7.85422335697e-07" z="3.70890002425e-07"/>
      <vertex index="652" x="1.45633613671e-06" y="1.43567325376e-06" z="3.01379785867e-07"/>
      <vertex index="653" x="1.24076374326e-06" y="4.19994245161e-07" z="1.59906615793e-06"/>
      <vertex index="654" x="-3.28020765701e-07" y="2.42648805607e-07" z="2.02643192444e-06"/>
      <vertex index="655" x="-8.04986143434e-08" y="5.7978781326e-07" z="1.98249047279e-06"/>
      <vertex index="656" x="9.21341649309e-07" y="1.82987440899e-06" z="2.74939307083e-07"/>
      <vertex index="657" x="-8.338863136e-08" y="2.06287461166e-06" z="1.02455271903e-07"/>
      <vertex index="658" x="6.49118974555e-07" y="1.88315723458e-06" z="5.52508639504e-07"/>
      <vertex index="659" x="7.35044184986e-07" y="1.4763527761e-07" z="1.92634791274e-06"/>
      <vertex index="660" x="6.76415838531e-07" y="3.24368850609e-07" z="1.92617467332e-06"/>
      <vertex index="661" x="1.04773771258e-06" y="3.15805987971e-07" z="1.75368602481e-06"/>
      <vertex index="662" x="1.43229051359e-06" y="1.39048428239e-06" z="5.36656086423e-07"/>
      <vertex index="663" x="-2.98434285484e-07" y="2.00373809204e-06" z="4.10941657347e-07"/>
      <vertex index="664" x="-5.33056729833e-07" y="2.00347806447e-07" z="1.9871118965e-06"/>
      <vertex index="665" x="-5.48831137484e-07" y="1.98889473931e-06" z="1.26429855976e-07"/>
      <vertex index="666" x="-1.57630466578e-07" y="2.04079355531e-06" z="2.88473067375e-07"/>
      <vertex index="667" x="1.60459954146e-06" y="1.13806030401e-06" z="6.34808211972e-07"/>
      <vertex index="668" x="1.41719736782e-07" y="2.05995517843e-06" z="9.69669482858e-08"/>
      <vertex index="669" x="3.71430330637e-07" y="2.03000444633e-06" z="1.18422410799e-07"/>
      <vertex index="670" x="1.04180299404e-07" y="1.19696049069e-07" z="2.06100017735e-06"/>
      <vertex index="671" x="2.36630938152e-07" y="1.97936815212e-06" z="5.46818002148e-07"/>
      <vertex index="672" x="-1.44464668273e-07" y="1.19599340908e-07" z="2.05857435311e-06"/>
      <vertex index="673" x="3.41746514089e-07" y="1.54895763789e-07" z="2.03276143029e-06"/>
      <vertex index="674" x="8.76673409285e-07" y="2.09170314639e-07" z="1.8602671644e-06"/>
      <vertex index="675" x="2.05206096429e-07" y="2.7933347433e-07" z="2.03783357468e-06"/>
      <vertex index="676" x="-7.21558682276e-07" y="1.9338613025e-06" z="1.11516549115e-07"/>
      <vertex index="677" x="-8.50293772047e-07" y="1.87216958148e-06" z="2.11858371075e-07"/>
      <vertex index="678" x="-8.71755760229e-08" y="2.01221961727e-06" z="4.65053804228e-07"/>
      <vertex index="679" x="4.58644427073e-08" y="1.99055249103e-06" z="5.5542744201e-07"/>
      <vertex index="680" x="-4.75237037817e-07" y="1.9902363629e-06" z="2.93276981142e-07"/>
      <vertex index="681" x="1.81060407099e-07" y="5.06699175647e-07" z="1.99583954375e-06"/>
      <vertex index="682" x="-3.42921375806e-07" y="1.95749400853e-06" z="5.68792182249e-07"/>
      <vertex index="683" x="8.59111539812e-07" y="6.62215624635e-07" z="1.75963071087e-06"/>
      <vertex index="684" x="-6.06866614466e-07" y="1.88295859897e-06" z="5.99234709277e-07"/>
      <vertex index="685" x="-1.51064277311e-07" y="1.88203749057e-06" z="8.41437388178e-07"/>
      <vertex index="686" x="-1.23613013194e-06" y="-8.91707804355e-07" z="1.39633158618e-06"/>
      <vertex index="687" x="1.15394152687e-06" y="-1.46843293862e-06" z="8.86016967869e-07"/>
      <vertex index="688" x="-1.4187499492e-06" y="-1.35983602761e-06" z="6.41012456707e-07"/>
      <vertex index="689" x="1.40228349979e-06" y="-6.48874567962e-07" z="1.373122424e-06"/>
      <vertex index="690" x="-1.89064320682e-06" y="-7.35122992218e-07" z="3.97447934742e-07"/>
      <vertex index="691" x="-2.02929483405e-06" y="-3.49027587456e-07" z="1.81781818933e-07"/>
      <vertex index="692" x="2.02915189463e-06" y="-1.64417605598e-07" z="3.58345991332e-07"/>
      <vertex index="693" x="-9.68660720714e-07" y="-4.16946774543e-07" z="1.77785100763e-06"/>
      <vertex index="694" x="1.05091558161e-06" y="-9.39713453839e-07" z="1.51175972794e-06"/>
      <vertex index="695" x="-1.49588757665e-06" y="-1.02148705858e-06" z="9.95885012014e-07"/>
      <vertex index="696" x="1.46720676376e-06" y="-1.07351285114e-06" z="9.83756515009e-07"/>
      <vertex index="697" x="-1.57859042262e-06" y="-5.93171717367e-07" z="1.19545054323e-06"/>
      <vertex index="698" x="1.58365698204e-06" y="-1.20378139094e-06" z="5.61999409304e-07"/>
      <vertex index="699" x="1.18258254634e-07" y="-2.02086379877e-06" z="4.18362166125e-07"/>
      <vertex index="700" x="7.22029224763e-07" y="-1.49350849951e-06" z="1.23329176211e-06"/>
      <vertex index="701" x="-9.3632478467e-07" y="-1.07188319772e-06" z="1.49908796208e-06"/>
      <vertex index="702" x="-1.78835013379e-06" y="-9.24688564305e-07" z="4.68676080061e-07"/>
      <vertex index="703" x="1.80594431062e-06" y="-4.93424034411e-07" z="8.76356251306e-07"/>
      <vertex index="704" x="-1.68183615464e-06" y="-1.97952588938e-07" z="1.18538784011e-06"/>
      <vertex index="705" x="1.61464926274e-06" y="-1.25274585174e-06" z="3.10544681637e-07"/>
      <vertex index="706" x="-1.21512886216e-06" y="-2.09351093898e-07" z="1.65907696561e-06"/>
      <vertex index="707" x="1.22322998994e-06" y="-1.64440545858e-06" z="2.69335273426e-07"/>
      <vertex index="708" x="-1.86979209796e-06" y="-3.19562934134e-07" z="8.21376558925e-07"/>
      <vertex index="709" x="1.89609546676e-06" y="-7.45301875967e-07" z="3.49641966339e-07"/>
      <vertex index="710" x="-1.70371611117e-06" y="-1.07937168337e-06" z="4.53001756807e-07"/>
      <vertex index="711" x="1.70794835724e-06" y="-4.50188716016e-07" z="1.07384586369e-06"/>
      <vertex index="712" x="-1.97959405902e-06" y="-5.53062222139e-07" z="2.19617735974e-07"/>
      <vertex index="713" x="1.96492367305e-06" y="-3.42545397849e-07" z="5.42807534485e-07"/>
      <vertex index="714" x="1.54900261595e-06" y="-1.74315412902e-07" z="1.35761093197e-06"/>
      <vertex index="715" x="-1.53866736172e-06" y="-1.36622654866e-06" z="1.97053743238e-07"/>
      <vertex index="716" x="1.31877427816e-06" y="-1.06237812409e-06" z="1.18536472646e-06"/>
      <vertex index="717" x="1.92729896756e-06" y="-1.8284424232e-07" z="7.24561303602e-07"/>
      <vertex index="718" x="1.84615345774e-06" y="-7.53417854334e-07" z="5.44959959309e-07"/>
      <vertex index="719" x="-1.83718172359e-06" y="-5.26890210329e-07" z="7.87434080259e-07"/>
      <vertex index="720" x="-2.02988108871e-06" y="-1.7776564572e-07" z="3.47684556592e-07"/>
      <vertex index="721" x="-1.56951918565e-06" y="-1.22489047907e-06" z="5.56017311027e-07"/>
      <vertex index="722" x="1.56999198056e-06" y="-5.57725789026e-07" z="1.22350706382e-06"/>
      <vertex index="723" x="1.9663606266e-06" y="-6.03099076998e-07" z="2.06397188604e-07"/>
      <vertex index="724" x="2.01409163038e-06" y="-3.76489941649e-07" z="2.73116528772e-07"/>
      <vertex index="725" x="-4.42998707781e-07" y="-1.91264199689e-06" z="6.46881091564e-07"/>
      <vertex index="726" x="-7.90593737336e-07" y="-1.5280133503e-06" z="1.14587920558e-06"/>
      <vertex index="727" x="-2.04465713165e-07" y="-1.83171558744e-06" z="9.35902873631e-07"/>
      <vertex index="728" x="7.05028284418e-07" y="-1.0307346564e-06" z="1.64724727842e-06"/>
      <vertex index="729" x="3.17345392612e-07" y="-8.9588307035e-07" z="1.83564371163e-06"/>
      <vertex index="730" x="-4.98695370349e-07" y="-6.82084744481e-07" z="1.88652212787e-06"/>
      <vertex index="731" x="3.25568098543e-07" y="-1.78662304882e-06" z="9.87363106782e-07"/>
      <vertex index="732" x="-6.99226645702e-07" y="-7.62472356918e-07" z="1.78958665978e-06"/>
      <vertex index="733" x="7.16063622358e-07" y="-1.76134772316e-06" z="8.11054558491e-07"/>
      <vertex index="734" x="3.34453885038e-07" y="-1.45940755515e-06" z="1.42519212626e-06"/>
      <vertex index="735" x="9.16579711622e-07" y="-1.72411251372e-06" z="6.78395225706e-07"/>
      <vertex index="736" x="-9.06250715618e-07" y="-7.77503014149e-07" z="1.68733550707e-06"/>
      <vertex index="737" x="1.1345198178e-06" y="-1.24933431736e-06" z="1.19370471913e-06"/>
      <vertex index="738" x="1.05827733307e-06" y="-1.12797600302e-06" z="1.37135758754e-06"/>
      <vertex index="739" x="-1.04095415803e-06" y="-6.47485389678e-07" z="1.66435558732e-06"/>
      <vertex index="740" x="-8.48300632025e-07" y="-1.78789999519e-06" z="5.97245389174e-07"/>
      <vertex index="741" x="-1.11609727677e-06" y="-1.30232375401e-06" z="1.15376865901e-06"/>
      <vertex index="742" x="-1.26832709544e-06" y="-4.49016831951e-07" z="1.5692777554e-06"/>
      <vertex index="743" x="1.20219552936e-06" y="-1.59110740276e-06" z="5.44063922761e-07"/>
      <vertex index="744" x="1.38567976813e-06" y="-1.49485123897e-06" z="3.4382228481e-07"/>
      <vertex index="745" x="-1.38073183667e-06" y="-2.26359796885e-07" z="1.52159233948e-06"/>
      <vertex index="746" x="9.94550481959e-07" y="-1.41116823045e-07" z="1.8066150091e-06"/>
      <vertex index="747" x="1.45304795273e-06" y="-1.23374298948e-06" z="7.9964510439e-07"/>
      <vertex index="748" x="-1.2570599105e-06" y="-1.59775845876e-06" z="3.73992912869e-07"/>
      <vertex index="749" x="1.29792840266e-06" y="-5.280178665e-07" z="1.51969780029e-06"/>
      <vertex index="750" x="-1.41496284309e-06" y="-7.42753224804e-07" z="1.31114461816e-06"/>
      <vertex index="751" x="9.71915830198e-07" y="-1.81368186613e-06" z="1.97078962523e-07"/>
      <vertex index="752" x="-1.68958916328e-06" y="-1.17503851983e-06" z="1.93585501133e-07"/>
      <vertex index="753" x="1.68601139972e-06" y="-1.93419168622e-07" z="1.18019362616e-06"/>
      <vertex index="754" x="1.49979684726e-06" y="-8.23488411944e-07" z="1.15990459191e-06"/>
      <vertex index="755" x="-1.61532511989e-06" y="-8.42057149595e-07" z="9.77019408131e-07"/>
      <vertex index="756" x="-1.52045286988e-06" y="-1.16582889502e-06" z="7.75866269397e-07"/>
      <vertex index="757" x="1.93968950086e-06" y="-5.72497128234e-07" z="4.27497471842e-07"/>
      <vertex index="758" x="-7.1013926404e-07" y="-1.78314375366e-07" z="1.93308267263e-06"/>
      <vertex index="759" x="-1.93207889288e-06" y="-4.22302680459e-07" z="6.01360131501e-07"/>
      <vertex index="760" x="1.29716604733e-06" y="-1.26814322376e-06" z="9.909971845e-07"/>
      <vertex index="761" x="-1.38231819937e-06" y="-9.60968613729e-07" z="1.19943241957e-06"/>
      <vertex index="762" x="-1.81481214763e-06" y="-9.58523075668e-07" z="2.46156032298e-07"/>
      <vertex index="763" x="1.8205087593e-06" y="-2.27443596145e-07" z="9.52323305342e-07"/>
      <vertex index="764" x="1.58269806606e-06" y="-1.07166327384e-06" z="7.87087713796e-07"/>
      <vertex index="765" x="-1.03524359025e-06" y="-8.70911116442e-07" z="1.56290976902e-06"/>
      <vertex index="766" x="-1.44167698979e-06" y="-1.41717942885e-06" z="4.31361024619e-07"/>
      <vertex index="767" x="1.4637494764e-06" y="-3.83576137145e-07" z="1.40826461553e-06"/>
      <vertex index="768" x="1.71892323349e-06" y="-9.57131862568e-07" z="6.34116649396e-07"/>
      <vertex index="769" x="-1.69831552413e-06" y="-6.9875677263e-07" z="9.48876052607e-07"/>
      <vertex index="770" x="1.35353245509e-06" y="-8.61550697425e-07" z="1.3032968575e-06"/>
      <vertex index="771" x="-1.02066305896e-06" y="-1.99914593818e-07" z="1.78638839149e-06"/>
      <vertex index="772" x="-1.99597928349e-06" y="-3.7096698823e-07" z="3.89040619358e-07"/>
      <vertex index="773" x="1.77193111878e-06" y="-7.18742799975e-07" z="7.85220547215e-07"/>
      <vertex index="774" x="-1.79719921018e-06" y="-7.72025727607e-07" z="6.68545948187e-07"/>
      <vertex index="775" x="-1.60680480185e-06" y="-1.25153840628e-06" z="3.53174682486e-07"/>
      <vertex index="776" x="1.60966745136e-06" y="-3.52167773904e-07" z="1.2481390007e-06"/>
      <vertex index="777" x="1.67393006467e-06" y="-6.50712267757e-07" z="1.02344227644e-06"/>
      <vertex index="778" x="-1.69119805975e-06" y="-1.00960355183e-06" z="6.27257682958e-07"/>
      <vertex index="779" x="1.2049550479e-06" y="-7.59030400296e-07" z="1.49828521783e-06"/>
      <vertex index="780" x="1.87622926502e-06" y="-8.51090595181e-07" z="1.68258592235e-07"/>
      <vertex index="781" x="1.98831746575e-06" y="-1.37668034613e-07" z="5.48218549148e-07"/>
      <vertex index="782" x="1.20009968404e-06" y="-9.66940690645e-07" z="1.37756628121e-06"/>
      <vertex index="783" x="-1.20062653644e-06" y="-1.67419433669e-06" z="1.68735452697e-07"/>
      <vertex index="784" x="-1.3149982018e-06" y="-1.36152481758e-06" z="8.30621640931e-07"/>
      <vertex index="785" x="-2.05499533455e-06" y="-1.59832867945e-07" z="1.56044991255e-07"/>
      <vertex index="786" x="1.80665514926e-06" y="-9.33028160009e-07" z="3.71965098222e-07"/>
      <vertex index="787" x="1.88998516204e-06" y="-3.68805063761e-07" z="7.5155926062e-07"/>
      <vertex index="788" x="-1.80725144398e-06" y="-1.88059494564e-07" z="9.85585234644e-07"/>
      <vertex index="789" x="-1.63885107307e-07" y="-1.54916484905e-06" z="1.35872453134e-06"/>
      <vertex index="790" x="-4.42718436622e-07" y="-1.47280548393e-06" z="1.38121207727e-06"/>
      <vertex index="791" x="5.66624031211e-08" y="-1.64847089545e-06" z="1.24588743027e-06"/>
      <vertex index="792" x="-8.90856185706e-08" y="-9.54872741713e-07" z="1.83117017497e-06"/>
      <vertex index="793" x="-6.22206825413e-07" y="-1.30968037375e-06" z="1.47326114285e-06"/>
      <vertex index="794" x="3.30889890524e-07" y="-1.10947866592e-06" z="1.71244602257e-06"/>
      <vertex index="795" x="3.06517373592e-07" y="-1.62898964992e-06" z="1.23504746068e-06"/>
      <vertex index="796" x="1.48713914445e-07" y="-1.03717797154e-06" z="1.78186655982e-06"/>
      <vertex index="797" x="5.47794997828e-07" y="-1.18923429824e-06" z="1.59954519606e-06"/>
      <vertex index="798" x="-3.82052719674e-07" y="-1.74034138888e-06" z="1.04792651438e-06"/>
      <vertex index="799" x="5.33699493088e-07" y="-1.65247460085e-06" z="1.1213362362e-06"/>
      <vertex index="800" x="7.00199566252e-07" y="-1.30852009813e-06" z="1.43888781015e-06"/>
      <vertex index="801" x="-8.59956345232e-07" y="-1.24554015453e-06" z="1.40783778105e-06"/>
      <vertex index="802" x="7.48137912351e-07" y="-8.03175461555e-07" z="1.75159962664e-06"/>
      <vertex index="803" x="-3.31485682383e-07" y="-9.91866510673e-07" z="1.78303686933e-06"/>
      <vertex index="804" x="7.29897916653e-07" y="-1.648758679e-06" z="1.0108146515e-06"/>
      <vertex index="805" x="4.13883192478e-08" y="-1.3067693478e-06" z="1.60110689483e-06"/>
      <vertex index="806" x="-9.76863366209e-07" y="-1.49594439218e-06" z="1.03961086434e-06"/>
      <vertex index="807" x="4.38677406716e-08" y="-1.79848548182e-06" z="1.01805108075e-06"/>
      <vertex index="808" x="5.26318549387e-07" y="-7.51331757105e-07" z="1.85240162636e-06"/>
      <vertex index="809" x="-5.86549497583e-07" y="-1.7627861658e-06" z="9.06337150588e-07"/>
      <vertex index="810" x="1.42546561331e-07" y="-1.89497110105e-06" z="8.1342941553e-07"/>
      <vertex index="811" x="-2.30261305291e-07" y="-1.9290476835e-06" z="7.06156622905e-07"/>
      <vertex index="812" x="-8.26055497373e-07" y="-9.39047832447e-07" z="1.64582012797e-06"/>
      <vertex index="813" x="5.27656714256e-07" y="-1.4960233865e-06" z="1.32529046965e-06"/>
      <vertex index="814" x="5.16624813258e-07" y="-9.90228153195e-07" z="1.73938190658e-06"/>
      <vertex index="815" x="9.0519430175e-07" y="-1.30643542878e-06" z="1.32164751598e-06"/>
      <vertex index="816" x="-4.50484135171e-07" y="-1.19295542296e-06" z="1.62690620898e-06"/>
      <vertex index="817" x="-1.07172891704e-06" y="-1.68348576403e-06" z="5.38679144485e-07"/>
      <vertex index="818" x="5.65387121176e-07" y="-1.86653597473e-06" z="6.85042530258e-07"/>
      <vertex index="819" x="8.73515676106e-07" y="-9.23610805779e-07" z="1.62997418785e-06"/>
      <vertex index="820" x="7.83741391292e-07" y="-1.82151585153e-06" z="5.83722403379e-07"/>
      <vertex index="821" x="1.17069163884e-07" y="-8.29450337407e-07" z="1.8897643659e-06"/>
      <vertex index="822" x="3.69032387883e-07" y="-1.89057292757e-06" z="7.49967674134e-07"/>
      <vertex index="823" x="6.4461013343e-07" y="-3.20318154246e-07" z="1.93772455884e-06"/>
      <vertex index="824" x="-9.42403924021e-07" y="-1.82292472663e-06" z="2.48440526138e-07"/>
      <vertex index="825" x="-1.444555601e-06" y="-4.60757921501e-07" z="1.40494258366e-06"/>
      <vertex index="826" x="-5.93514638459e-07" y="-9.77803709979e-07" z="1.72178473936e-06"/>
      <vertex index="827" x="-1.04200951689e-06" y="-1.78032583049e-06" z="1.32508543164e-07"/>
      <vertex index="828" x="-8.31736967042e-07" y="-5.50475122411e-07" z="1.81055051497e-06"/>
      <vertex index="829" x="8.20955313248e-07" y="-1.85658897438e-06" z="3.89887373278e-07"/>
      <vertex index="830" x="-9.17410590774e-07" y="-1.3808056371e-06" z="1.23476151969e-06"/>
      <vertex index="831" x="1.37820623481e-06" y="-1.53129004001e-06" z="1.69117703619e-07"/>
      <vertex index="832" x="-2.74999659513e-07" y="-7.47283415941e-07" z="1.90757571109e-06"/>
      <vertex index="833" x="-6.23998846277e-07" y="-1.84890442518e-06" z="6.81967943822e-07"/>
      <vertex index="834" x="-1.11881789843e-06" y="-4.1613371358e-07" z="1.68759641282e-06"/>
      <vertex index="835" x="-1.03045778436e-06" y="-1.18373546698e-06" z="1.34529904068e-06"/>
      <vertex index="836" x="9.34271590565e-07" y="-1.63029818457e-06" z="8.61491053032e-07"/>
      <vertex index="837" x="1.48172683921e-06" y="-1.3793865722e-06" z="4.1794816472e-07"/>
      <vertex index="838" x="5.48847800335e-07" y="-1.78278566432e-06" z="8.9069847714e-07"/>
      <vertex index="839" x="-1.89566004279e-06" y="-5.95668392392e-07" z="5.69696918097e-07"/>
      <vertex index="840" x="-1.74008490106e-06" y="-4.08804549423e-07" z="1.03821278527e-06"/>
      <vertex index="841" x="9.73517812595e-07" y="-1.46569293896e-06" z="1.08485468485e-06"/>
      <vertex index="842" x="-1.09913082455e-06" y="-1.55444066822e-06" z="8.05312392492e-07"/>
      <vertex index="843" x="-7.15209944561e-07" y="-1.88557208178e-06" z="4.53866797215e-07"/>
      <vertex index="844" x="-1.46066814256e-07" y="-2.01440701728e-06" z="4.40149138958e-07"/>
      <vertex index="845" x="8.59092032232e-07" y="-1.10663187118e-06" z="1.51994381207e-06"/>
      <vertex index="846" x="1.03432546737e-07" y="-5.6057055318e-07" z="1.98694860859e-06"/>
      <vertex index="847" x="-5.49359596702e-07" y="-1.96542189246e-06" z="3.28972989983e-07"/>
      <vertex index="848" x="1.18457437241e-06" y="-1.10815761046e-06" z="1.28127775155e-06"/>
      <vertex index="849" x="-5.21307599504e-07" y="-1.99601877213e-06" z="1.30575104889e-07"/>
      <vertex index="850" x="1.02101740259e-06" y="-1.73560970387e-06" z="4.66995534705e-07"/>
      <vertex index="851" x="3.71549953077e-07" y="-1.97860244159e-06" z="4.69026033922e-07"/>
      <vertex index="852" x="1.26137554557e-06" y="-1.49007541409e-06" z="6.79344833915e-07"/>
      <vertex index="853" x="-7.17553852493e-07" y="-1.12944387329e-06" z="1.57555558958e-06"/>
      <vertex index="854" x="1.14687200314e-06" y="-4.90707640767e-07" z="1.64826970782e-06"/>
      <vertex index="855" x="-1.25246261498e-06" y="-6.79422300184e-07" z="1.49753969766e-06"/>
      <vertex index="856" x="-1.73176939294e-07" y="-4.81807706532e-07" z="2.00269156178e-06"/>
      <vertex index="857" x="1.88476365669e-06" y="-5.4271037841e-07" z="6.5271265774e-07"/>
      <vertex index="858" x="-1.17073208926e-06" y="-1.39349403681e-06" z="9.80032221183e-07"/>
      <vertex index="859" x="-1.27867605143e-06" y="-1.50787062005e-06" z="6.03503238341e-07"/>
      <vertex index="860" x="1.63739507311e-06" y="-8.85769853535e-07" z="8.98471786498e-07"/>
      <vertex index="861" x="-1.91068258204e-06" y="-7.68756006603e-07" z="1.76659794493e-07"/>
      <vertex index="862" x="-1.96864692825e-06" y="-2.03228599316e-07" z="5.96682342893e-07"/>
      <vertex index="863" x="1.50166057299e-06" y="-1.40638668201e-06" z="1.99986085023e-07"/>
      <vertex index="864" x="-1.53799374481e-06" y="-8.08016196813e-07" z="1.12008369179e-06"/>
      <vertex index="865" x="-1.65079856149e-06" y="-9.16846869788e-07" z="8.40927069814e-07"/>
      <vertex index="866" x="-1.31316483432e-06" y="-1.19444446898e-06" z="1.05915199024e-06"/>
      <vertex index="867" x="-2.43601861718e-07" y="-1.37661498854e-06" z="1.52265942229e-06"/>
      <vertex index="868" x="1.35084413964e-06" y="-1.66788375144e-07" z="1.55573267572e-06"/>
      <vertex index="869" x="-1.50585157408e-07" y="-1.69252280192e-06" z="1.17711218045e-06"/>
      <vertex index="870" x="-7.07418125034e-07" y="-1.43857990644e-06" z="1.30497121009e-06"/>
      <vertex index="871" x="6.4909244691e-09" y="-1.47967727994e-06" z="1.44340411013e-06"/>
      <vertex index="872" x="-8.30699335749e-07" y="-1.64324299534e-06" z="9.39464465458e-07"/>
      <vertex index="873" x="-4.37669993406e-07" y="-1.33948962318e-06" z="1.51232104272e-06"/>
      <vertex index="874" x="-1.37590142249e-06" y="-1.53179437921e-06" z="1.82766696639e-07"/>
      <vertex index="875" x="1.81546714608e-07" y="-1.53261057388e-06" z="1.37515382021e-06"/>
      <vertex index="876" x="1.08939347562e-06" y="-1.6173562563e-06" z="6.85771831936e-07"/>
      <vertex index="877" x="1.3483066266e-06" y="-1.47734608026e-06" z="5.2193889469e-07"/>
      <vertex index="878" x="1.51072259143e-08" y="-1.14575002748e-06" z="1.72044501692e-06"/>
      <vertex index="879" x="-1.62322459044e-07" y="-1.17515425659e-06" z="1.6927983644e-06"/>
      <vertex index="880" x="3.05047412807e-07" y="-1.29487912869e-06" z="1.58213037643e-06"/>
      <vertex index="881" x="-3.43068259884e-07" y="-1.62499891251e-06" z="1.23068481481e-06"/>
      <vertex index="882" x="1.76294415907e-06" y="-1.06498705804e-06" z="1.7530792395e-07"/>
      <vertex index="883" x="-1.94854589118e-06" y="-5.35926736602e-07" z="4.34573184829e-07"/>
      <vertex index="884" x="7.06827595453e-07" y="-1.16120907682e-06" z="1.55720603653e-06"/>
      <vertex index="885" x="1.71347625191e-06" y="-1.08293489426e-06" z="4.05158683644e-07"/>
      <vertex index="886" x="4.8598136324e-07" y="-1.35517416179e-06" z="1.483316391e-06"/>
      <vertex index="887" x="-1.10036924037e-06" y="-1.01937797303e-06" z="1.42230745374e-06"/>
      <vertex index="888" x="1.83875666085e-07" y="-1.72672910499e-06" z="1.12138251609e-06"/>
      <vertex index="889" x="1.75834844114e-07" y="-1.18921323218e-06" z="1.68159341281e-06"/>
      <vertex index="890" x="-5.84193231591e-07" y="-1.61762579181e-06" z="1.14669415095e-06"/>
      <vertex index="891" x="9.91209210804e-07" y="-3.28511770074e-07" z="1.78395255748e-06"/>
      <vertex index="892" x="-1.42142521722e-06" y="-1.18675811277e-06" z="9.18726261525e-07"/>
      <vertex index="893" x="1.4088989058e-06" y="-1.36962821554e-06" z="6.41891606453e-07"/>
      <vertex index="894" x="-1.90133940987e-06" y="-1.39037457574e-07" z="7.99049087282e-07"/>
      <vertex index="895" x="-1.77944765903e-10" y="-1.96963234592e-06" z="6.27256566523e-07"/>
      <vertex index="896" x="1.3160838068e-06" y="-1.36822543685e-06" z="8.17792747235e-07"/>
      <vertex index="897" x="6.26392559236e-07" y="-1.93340131824e-06" z="3.77483925948e-07"/>
      <vertex index="898" x="-1.53657116035e-06" y="-1.96355524478e-07" z="1.36868403483e-06"/>
      <vertex index="899" x="-1.20773279857e-06" y="-1.0963176994e-06" z="1.26979187241e-06"/>
      <vertex index="900" x="7.6721070273e-07" y="-1.91225101701e-06" z="1.66090925628e-07"/>
      <vertex index="901" x="7.70768360363e-07" y="-4.06526454622e-07" z="1.87444786173e-06"/>
      <vertex index="902" x="1.33368489769e-06" y="-3.71311051239e-07" z="1.5350293505e-06"/>
      <vertex index="903" x="-1.60845521605e-06" y="-3.65062788124e-07" z="1.24599493927e-06"/>
      <vertex index="904" x="1.17478655356e-06" y="-2.8096277561e-07" z="1.67745011321e-06"/>
      <vertex index="905" x="1.74941199911e-07" y="-1.4202012704e-06" z="1.4917527738e-06"/>
      <vertex index="906" x="1.01100923997e-06" y="-7.26805734507e-07" z="1.65000489423e-06"/>
      <vertex index="907" x="5.29053992488e-07" y="-4.83842034709e-07" z="1.93878858272e-06"/>
      <vertex index="908" x="5.73615270203e-07" y="-1.56328237974e-07" z="1.9797548873e-06"/>
      <vertex index="909" x="-3.51981991196e-07" y="-2.0347207087e-06" z="9.44601793237e-08"/>
      <vertex index="910" x="1.14729332037e-06" y="-1.36836132482e-06" z="1.04125296242e-06"/>
      <vertex index="911" x="-5.07842180242e-07" y="-1.69841345275e-07" z="1.99653516057e-06"/>
      <vertex index="912" x="-3.24102455414e-07" y="-1.06953956581e-07" z="2.03873020765e-06"/>
      <vertex index="913" x="1.19942745455e-07" y="-7.38624773173e-08" z="2.0622949552e-06"/>
      <vertex index="914" x="-4.76621424029e-07" y="-8.31458240553e-07" z="1.83150528866e-06"/>
      <vertex index="915" x="2.96409077292e-07" y="-8.81422720566e-08" z="2.04383830299e-06"/>
      <vertex index="916" x="2.9673907335e-07" y="-4.11640374885e-07" z="2.00384643476e-06"/>
      <vertex index="917" x="3.66761776829e-07" y="-2.03130673951e-06" z="1.10368197856e-07"/>
      <vertex index="918" x="-8.56879753442e-07" y="-2.86817363358e-07" z="1.85913832143e-06"/>
      <vertex index="919" x="1.22161494862e-07" y="-2.05752300675e-06" z="1.56773900462e-07"/>
      <vertex index="920" x="-3.40649952891e-07" y="-2.02037116402e-06" z="2.73788931804e-07"/>
      <vertex index="921" x="2.8554156654e-07" y="-2.03026677162e-06" z="2.63410819476e-07"/>
      <vertex index="922" x="2.48623769135e-07" y="-2.12828944437e-07" z="2.04102730796e-06"/>
      <vertex index="923" x="-4.19093434576e-07" y="-1.84028145778e-06" z="8.42987105034e-07"/>
      <vertex index="924" x="-1.07983659673e-06" y="-1.73478555592e-06" z="3.12048729118e-07"/>
      <vertex index="925" x="3.17078289128e-07" y="-6.85092769831e-07" z="1.92432109204e-06"/>
      <vertex index="926" x="4.29839583162e-07" y="-2.58757172031e-07" z="2.00528927307e-06"/>
      <vertex index="927" x="8.01101179795e-07" y="-1.69140808351e-07" z="1.89803337607e-06"/>
      <vertex index="928" x="-7.48090651613e-07" y="-1.91638815387e-06" z="2.01790065812e-07"/>
      <vertex index="929" x="-4.47645817429e-08" y="-7.43479115987e-07" z="1.92824722126e-06"/>
      <vertex index="930" x="-9.13983457021e-07" y="-1.80778648758e-06" z="4.11636569825e-07"/>
      <vertex index="931" x="-3.8394458133e-07" y="-1.97557482178e-06" z="4.71797723615e-07"/>
      <vertex index="932" x="-9.921611297e-08" y="-7.77763008088e-08" z="2.06325214648e-06"/>
      <vertex index="933" x="-6.77293155116e-07" y="-3.45884178487e-07" z="1.92211875989e-06"/>
      <vertex index="934" x="5.59492596798e-07" y="-1.98571016259e-06" z="1.29713508671e-07"/>
      <vertex index="935" x="-2.42669485038e-07" y="-2.32437392997e-07" z="2.03960456691e-06"/>
      <vertex index="936" x="-3.26432266319e-09" y="-2.06677628441e-06" z="3.64354825398e-08"/>
      <vertex index="937" x="-5.82966339965e-07" y="-5.44537857124e-07" z="1.90696910794e-06"/>
      <vertex index="938" x="-4.26974640199e-07" y="-3.66573403645e-07" z="1.98902463694e-06"/>
      <vertex index="939" x="-3.93070944586e-07" y="-5.55995398673e-07" z="1.95173429523e-06"/>
      <vertex index="940" x="-1.41578896082e-07" y="-2.05689443436e-06" z="1.48469229404e-07"/>
      <vertex index="941" x="4.46445410032e-07" y="-2.00123607516e-06" z="2.61998239218e-07"/>
      <vertex index="942" x="8.98503423325e-07" y="-5.57464904843e-07" z="1.77618323608e-06"/>
      <vertex index="943" x="3.49603519867e-08" y="-2.58594254246e-07" z="2.05056314106e-06"/>
      <vertex index="944" x="-1.15857180816e-08" y="-2.04916299377e-06" z="2.71475976988e-07"/>
      <vertex index="945" x="2.11273956523e-07" y="-1.95964210443e-06" z="6.22951481113e-07"/>
      <vertex index="946" x="7.00313429647e-07" y="-5.9359918853e-07" z="1.85205386359e-06"/>
      <vertex index="947" x="-5.04954175885e-08" y="-1.89789311365e-06" z="8.17529419627e-07"/>
      <vertex index="948" x="-7.78364981481e-07" y="-1.75364961307e-06" z="7.69261594111e-07"/>
      <vertex index="949" x="-5.4562881411e-07" y="-1.92770010003e-06" z="5.09081458652e-07"/>
      <vertex index="950" x="-9.33492451968e-07" y="-1.69500475399e-06" z="7.26947822121e-07"/>
      <vertex index="951" x="2.0518731764e-06" y="-2.05634833392e-07" z="1.42944720991e-07"/>
      <vertex index="952" x="-9.72636232699e-07" y="-1.13813930011e-06" z="-1.42531403641e-06"/>
      <vertex index="953" x="5.57665185017e-07" y="-1.17650861018e-06" z="-1.60553400512e-06"/>
      <vertex index="954" x="1.26273011268e-06" y="-1.4273962339e-06" z="-8.00596692452e-07"/>
      <vertex index="955" x="-1.52703957172e-06" y="-1.27261547465e-06" z="-5.6701182534e-07"/>
      <vertex index="956" x="-1.80908998004e-06" y="-6.43510800429e-07" z="-7.65499643276e-07"/>
      <vertex index="957" x="-1.91020856321e-06" y="-4.33055432435e-07" z="-6.60657738542e-07"/>
      <vertex index="958" x="-1.47991420977e-06" y="-8.75714146545e-07" z="-1.14711859687e-06"/>
      <vertex index="959" x="1.30350161111e-06" y="-7.14259971015e-07" z="-1.43653007405e-06"/>
      <vertex index="960" x="-2.08430802676e-07" y="-1.45491332844e-06" z="-1.45350824464e-06"/>
      <vertex index="961" x="1.04484725159e-06" y="-1.72575520286e-06" z="-4.50517048123e-07"/>
      <vertex index="962" x="4.61049093786e-07" y="-1.79527440383e-06" z="-9.15055166677e-07"/>
      <vertex index="963" x="1.55964031664e-06" y="-1.23277867733e-06" z="-5.66287228752e-07"/>
      <vertex index="964" x="-5.99188159581e-07" y="-3.10543789345e-07" z="-1.95382663364e-06"/>
      <vertex index="965" x="2.77740515066e-07" y="-8.73219692212e-07" z="-1.85290312359e-06"/>
      <vertex index="966" x="-1.24929165526e-06" y="-5.50204333293e-07" z="-1.55223965988e-06"/>
      <vertex index="967" x="1.64062893032e-06" y="-4.07514925593e-07" z="-1.18960947727e-06"/>
      <vertex index="968" x="-8.67405229681e-07" y="-1.73462550112e-06" z="-7.15251667876e-07"/>
      <vertex index="969" x="-1.55360165727e-06" y="-2.91164643338e-07" z="-1.33208387537e-06"/>
      <vertex index="970" x="-1.88293246294e-06" y="-7.61829826699e-07" z="-3.8351410032e-07"/>
      <vertex index="971" x="1.9342974079e-06" y="-2.61749986146e-07" z="-6.80354975408e-07"/>
      <vertex index="972" x="-1.2086588722e-06" y="-1.45119459809e-06" z="-8.40285891303e-07"/>
      <vertex index="973" x="-1.79695724599e-06" y="-9.89864761206e-07" z="-2.53011502891e-07"/>
      <vertex index="974" x="1.04801765231e-06" y="-1.35804065346e-06" z="-1.15338068044e-06"/>
      <vertex index="975" x="1.95918324514e-06" y="-6.10116427907e-07" z="-2.4952227625e-07"/>
      <vertex index="976" x="-1.97144898435e-06" y="-2.37302319547e-07" z="-5.74437917661e-07"/>
      <vertex index="977" x="1.82192867177e-06" y="-3.72706339639e-07" z="-9.0253438128e-07"/>
      <vertex index="978" x="-1.79524636721e-06" y="-1.68646567217e-07" z="-1.01071817358e-06"/>
      <vertex index="979" x="-1.62250702888e-06" y="-1.09574910814e-06" z="-6.63104247637e-07"/>
      <vertex index="980" x="1.62121914704e-06" y="-8.87618770483e-07" z="-9.25572150375e-07"/>
      <vertex index="981" x="-1.96673101929e-06" y="-4.7850399617e-07" z="-4.19410817005e-07"/>
      <vertex index="982" x="1.96619029977e-06" y="-4.14454729259e-07" z="-4.85000404622e-07"/>
      <vertex index="983" x="-1.89738888995e-06" y="-2.06805000543e-07" z="-7.9375657606e-07"/>
      <vertex index="984" x="2.02608636804e-06" y="-1.91117692815e-07" z="-3.62423049395e-07"/>
      <vertex index="985" x="-2.02355097964e-06" y="-3.75533809669e-07" z="-1.92660843424e-07"/>
      <vertex index="986" x="-1.96834897366e-06" y="-6.01488245606e-07" z="-1.91615809057e-07"/>
      <vertex index="987" x="1.98805317805e-06" y="-1.91031633291e-07" z="-5.32967059329e-07"/>
      <vertex index="988" x="-2.21462555058e-07" y="-5.64065197887e-07" z="-1.97628115389e-06"/>
      <vertex index="989" x="-2.00304629179e-07" y="-1.86096190727e-06" z="-8.77269197694e-07"/>
      <vertex index="990" x="-5.56691017978e-07" y="-1.04941195279e-06" z="-1.69166547338e-06"/>
      <vertex index="991" x="-5.78611131997e-07" y="-1.68968934218e-06" z="-1.04070240456e-06"/>
      <vertex index="992" x="9.46723787286e-07" y="-9.26956981376e-07" z="-1.58662132699e-06"/>
      <vertex index="993" x="-8.9508134377e-07" y="-1.48844538279e-06" z="-1.12083100442e-06"/>
      <vertex index="994" x="1.45830781837e-07" y="-1.7163438221e-06" z="-1.14271592157e-06"/>
      <vertex index="995" x="5.97368188048e-07" y="-7.35750793946e-07" z="-1.83704230412e-06"/>
      <vertex index="996" x="1.08026199474e-06" y="-1.55887001568e-06" z="-8.22107478945e-07"/>
      <vertex index="997" x="1.47017333232e-06" y="-9.47597510496e-07" z="-1.10161324476e-06"/>
      <vertex index="998" x="-6.66460024513e-07" y="-1.3949866993e-06" z="-1.37213175552e-06"/>
      <vertex index="999" x="1.52384013676e-07" y="-1.93123163714e-06" z="-7.21128203636e-07"/>
      <vertex index="1000" x="5.08968017015e-07" y="-1.52818419877e-06" z="-1.29557208301e-06"/>
      <vertex index="1001" x="-4.21284861112e-08" y="-1.12217364566e-06" z="-1.73546936293e-06"/>
      <vertex index="1002" x="-9.91408007299e-07" y="-1.47201046055e-07" z="-1.80785630654e-06"/>
      <vertex index="1003" x="-1.71534375477e-06" y="-5.68045795538e-07" z="-1.00390347502e-06"/>
      <vertex index="1004" x="2.38926836798e-07" y="-1.37703511821e-06" z="-1.52302024276e-06"/>
      <vertex index="1005" x="-9.69115273872e-07" y="-8.44749966012e-07" z="-1.61867708048e-06"/>
      <vertex index="1006" x="1.13177110467e-06" y="-5.92919425397e-07" z="-1.62494403954e-06"/>
      <vertex index="1007" x="1.38451562105e-06" y="-2.24931755717e-07" z="-1.5183624766e-06"/>
      <vertex index="1008" x="-1.58437137404e-06" y="-5.09859517619e-07" z="-1.22585196146e-06"/>
      <vertex index="1009" x="-1.17080485574e-06" y="-7.77150021517e-07" z="-1.51596709854e-06"/>
      <vertex index="1010" x="-1.21332045745e-06" y="-1.19930101203e-06" z="-1.16723303589e-06"/>
      <vertex index="1011" x="-1.345936058e-06" y="-1.0374688414e-06" z="-1.17686742707e-06"/>
      <vertex index="1012" x="4.34927808562e-07" y="-1.96928293706e-06" z="-4.53502949444e-07"/>
      <vertex index="1013" x="1.18306618426e-06" y="-1.56772569838e-06" z="-6.4458742487e-07"/>
      <vertex index="1014" x="8.32569842161e-07" y="-1.7843810029e-06" z="-6.29058267886e-07"/>
      <vertex index="1015" x="-1.38627066515e-06" y="-6.45969862624e-07" z="-1.39063977706e-06"/>
      <vertex index="1016" x="4.78127897733e-07" y="-7.01157534305e-07" z="-1.88485390296e-06"/>
      <vertex index="1017" x="3.20714645234e-07" y="-1.39893743655e-07" z="-2.03727127963e-06"/>
      <vertex index="1018" x="-1.05461499859e-06" y="-1.59648583511e-06" z="-7.82254813384e-07"/>
      <vertex index="1019" x="-1.41681937234e-06" y="-1.13489796819e-06" z="-9.88702117914e-07"/>
      <vertex index="1020" x="-1.11387836758e-06" y="-3.46657316102e-07" z="-1.70646010719e-06"/>
      <vertex index="1021" x="3.76399714399e-07" y="-1.11264457187e-06" z="-1.70095494405e-06"/>
      <vertex index="1022" x="1.23039696867e-06" y="-1.31269514556e-06" z="-1.01777068355e-06"/>
      <vertex index="1023" x="9.18530517804e-07" y="-1.3113412796e-06" z="-1.30751219738e-06"/>
      <vertex index="1024" x="1.46004821266e-06" y="-7.65878122377e-07" z="-1.24683291918e-06"/>
      <vertex index="1025" x="-1.22031647397e-06" y="-1.55311334797e-06" z="-6.09564632931e-07"/>
      <vertex index="1026" x="-1.52325868711e-06" y="-1.38342538384e-06" z="-1.96772938867e-07"/>
      <vertex index="1027" x="-1.04992702833e-06" y="-1.69286148895e-06" z="-5.52064873369e-07"/>
      <vertex index="1028" x="1.5941184684e-06" y="-7.57566297512e-07" z="-1.07600279906e-06"/>
      <vertex index="1029" x="-1.65149232793e-06" y="-7.77790740239e-07" z="-9.69802590828e-07"/>
      <vertex index="1030" x="-1.41123251664e-06" y="-4.19428702007e-07" z="-1.45100129494e-06"/>
      <vertex index="1031" x="1.70677782446e-06" y="-5.42192034968e-07" z="-1.03239511097e-06"/>
      <vertex index="1032" x="1.63485613325e-06" y="-1.02787696186e-06" z="-7.37303726327e-07"/>
      <vertex index="1033" x="1.77655746746e-06" y="-7.65625508655e-07" z="-7.28397937471e-07"/>
      <vertex index="1034" x="-1.56287332092e-06" y="-1.06732820608e-06" z="-8.31348238271e-07"/>
      <vertex index="1035" x="1.25369310078e-06" y="-3.92742139919e-07" z="-1.59590401672e-06"/>
      <vertex index="1036" x="-1.81977083835e-06" y="-7.85790690387e-07" z="-5.86403868344e-07"/>
      <vertex index="1037" x="1.78612601514e-06" y="-8.86650735315e-07" z="-5.44524326006e-07"/>
      <vertex index="1038" x="-1.67072535131e-06" y="-1.13067705227e-06" z="-4.50720106006e-07"/>
      <vertex index="1039" x="1.43307147198e-06" y="-1.22527870703e-06" z="-8.47290184232e-07"/>
      <vertex index="1040" x="1.55906373649e-06" y="-2.29526740134e-07" z="-1.3377369514e-06"/>
      <vertex index="1041" x="1.46304971167e-06" y="-4.27921167439e-07" z="-1.39616310854e-06"/>
      <vertex index="1042" x="1.8793030251e-06" y="-8.40380996628e-07" z="-1.86768119265e-07"/>
      <vertex index="1043" x="-2.02862848047e-06" y="-2.0561122843e-07" z="-3.39548112894e-07"/>
      <vertex index="1044" x="2.02767280655e-06" y="-3.43822454464e-07" z="-2.07921906932e-07"/>
      <vertex index="1045" x="1.87864769977e-06" y="-5.09578646623e-07" z="-6.956398731e-07"/>
      <vertex index="1046" x="-1.69652841799e-06" y="-9.02324430138e-07" z="-7.61908367013e-07"/>
      <vertex index="1047" x="1.74706253893e-06" y="-1.83873447001e-07" z="-1.08943354573e-06"/>
      <vertex index="1048" x="-1.36722833852e-06" y="-1.38957361779e-06" z="-6.87513084294e-07"/>
      <vertex index="1049" x="-1.8295598083e-06" y="-3.91758866912e-07" z="-8.78714008104e-07"/>
      <vertex index="1050" x="2.05509729194e-06" y="-1.53321936139e-07" z="-1.61151837022e-07"/>
      <vertex index="1051" x="-2.05504219552e-06" y="-1.62407522346e-07" z="-1.52734348845e-07"/>
      <vertex index="1052" x="-2.23104027263e-07" y="-1.72498443791e-06" z="-1.11694032606e-06"/>
      <vertex index="1053" x="-3.76286546288e-07" y="-1.26511026792e-06" z="-1.59085098456e-06"/>
      <vertex index="1054" x="-4.29007335732e-07" y="-1.64188880736e-06" z="-1.18027804358e-06"/>
      <vertex index="1055" x="-5.05607097234e-08" y="-1.6266400576e-06" z="-1.27451486756e-06"/>
      <vertex index="1056" x="-3.13569843652e-07" y="-8.21870216742e-07" z="-1.87058966906e-06"/>
      <vertex index="1057" x="-5.90034511631e-07" y="-7.72974138812e-07" z="-1.82408132105e-06"/>
      <vertex index="1058" x="-2.81033882678e-07" y="-1.06495061581e-06" z="-1.74922913098e-06"/>
      <vertex index="1059" x="1.78698849816e-07" y="-1.55252427568e-06" z="-1.35301053377e-06"/>
      <vertex index="1060" x="-1.32798991992e-07" y="-1.27823657082e-06" z="-1.61906704826e-06"/>
      <vertex index="1061" x="-7.76774005403e-07" y="-1.1011580946e-06" z="-1.56747421199e-06"/>
      <vertex index="1062" x="-6.12628705326e-07" y="-1.2574497403e-06" z="-1.52197523962e-06"/>
      <vertex index="1063" x="-9.41973509796e-07" y="-1.33128744407e-06" z="-1.27014253456e-06"/>
      <vertex index="1064" x="4.63246580282e-08" y="-5.61441597446e-07" z="-1.9888538832e-06"/>
      <vertex index="1065" x="2.41428708514e-08" y="-1.43900625726e-06" z="-1.48377239608e-06"/>
      <vertex index="1066" x="-2.80948991365e-07" y="-1.99690742445e-06" z="-4.54236515966e-07"/>
      <vertex index="1067" x="-8.67455660211e-08" y="-9.61873818078e-07" z="-1.82761494163e-06"/>
      <vertex index="1068" x="1.32242769984e-07" y="-1.84581382825e-06" z="-9.21078482669e-07"/>
      <vertex index="1069" x="9.46664724186e-07" y="-1.1245152898e-06" z="-1.45333880186e-06"/>
      <vertex index="1070" x="4.7649680441e-07" y="-1.67577205284e-06" z="-1.11249325045e-06"/>
      <vertex index="1071" x="-5.33101563297e-07" y="-1.82520996493e-06" z="-8.10748861947e-07"/>
      <vertex index="1072" x="-4.55600258529e-07" y="-1.46355940187e-06" z="-1.3868398219e-06"/>
      <vertex index="1073" x="-6.25824392384e-07" y="-1.54329974528e-06" z="-1.2245293529e-06"/>
      <vertex index="1074" x="9.44409790971e-08" y="-2.72815608746e-07" z="-2.04684023683e-06"/>
      <vertex index="1075" x="7.45865897398e-07" y="-1.05948679766e-06" z="-1.61061298849e-06"/>
      <vertex index="1076" x="5.48827996776e-07" y="-1.35951270882e-06" z="-1.45719437088e-06"/>
      <vertex index="1077" x="9.42956001821e-08" y="-1.26406238631e-06" z="-1.63283711169e-06"/>
      <vertex index="1078" x="-7.86585518281e-07" y="-9.06725255005e-07" z="-1.68286509987e-06"/>
      <vertex index="1079" x="8.05868455302e-07" y="-1.84130893241e-07" z="-1.89461717951e-06"/>
      <vertex index="1080" x="-3.77687141899e-08" y="-1.7898829551e-06" z="-1.03334163821e-06"/>
      <vertex index="1081" x="3.3354203453e-07" y="-1.62733148066e-06" z="-1.23022127004e-06"/>
      <vertex index="1082" x="-8.97087721055e-07" y="-1.6024149969e-06" z="-9.48895256831e-07"/>
      <vertex index="1083" x="1.13013330048e-06" y="-1.01596828377e-06" z="-1.40125286066e-06"/>
      <vertex index="1084" x="7.10315458458e-07" y="-1.4262907873e-06" z="-1.31683292393e-06"/>
      <vertex index="1085" x="7.74481030797e-07" y="-1.70355599084e-06" z="-8.78053830366e-07"/>
      <vertex index="1086" x="2.9828480843e-07" y="-1.87467538192e-06" z="-8.18242504073e-07"/>
      <vertex index="1087" x="-3.97398182578e-07" y="-1.77396276412e-06" z="-9.83886785151e-07"/>
      <vertex index="1088" x="-3.48756024747e-07" y="-1.90949982087e-06" z="-7.10691268636e-07"/>
      <vertex index="1089" x="1.66136126678e-06" y="-1.22026159829e-06" z="-1.54086933182e-07"/>
      <vertex index="1090" x="-4.96840207425e-07" y="-1.94048915398e-06" z="-5.10444964289e-07"/>
      <vertex index="1091" x="-7.5686003519e-07" y="-1.59307029977e-06" z="-1.07805023868e-06"/>
      <vertex index="1092" x="-8.6317700059e-07" y="-1.81619478165e-06" z="-4.78815612493e-07"/>
      <vertex index="1093" x="-7.89868669221e-07" y="-1.44390538455e-06" z="-1.2506586808e-06"/>
      <vertex index="1094" x="4.55878876435e-07" y="-1.88675207056e-06" z="-7.10804814471e-07"/>
      <vertex index="1095" x="-7.26823484654e-07" y="-1.72187811239e-06" z="-8.83043486037e-07"/>
      <vertex index="1096" x="2.67742087673e-07" y="-6.51859330332e-07" z="-1.94326940951e-06"/>
      <vertex index="1097" x="4.01983667216e-07" y="-1.29083900869e-06" z="-1.56366434856e-06"/>
      <vertex index="1098" x="-1.16159248036e-06" y="-1.08235629726e-06" z="-1.32367298279e-06"/>
      <vertex index="1099" x="-1.30067324672e-08" y="-1.9143624999e-06" z="-7.79711134911e-07"/>
      <vertex index="1100" x="6.05358121682e-07" y="-1.72239638342e-06" z="-9.69430066015e-07"/>
      <vertex index="1101" x="-1.08341184913e-06" y="-9.57287390856e-07" z="-1.47740381293e-06"/>
      <vertex index="1102" x="-8.0008395774e-07" y="-1.28360867255e-06" z="-1.40894174695e-06"/>
      <vertex index="1103" x="1.87815732239e-06" y="-7.73730867217e-07" z="-3.83103155146e-07"/>
      <vertex index="1104" x="3.10058316687e-07" y="-1.76861717101e-06" z="-1.0240896214e-06"/>
      <vertex index="1105" x="-8.7200073641e-07" y="-3.63123231139e-07" z="-1.83865675011e-06"/>
      <vertex index="1106" x="-9.23278622692e-07" y="-9.91220726008e-07" z="-1.56139055563e-06"/>
      <vertex index="1107" x="-1.0749002286e-06" y="-1.23216107053e-06" z="-1.2646228706e-06"/>
      <vertex index="1108" x="-1.75882276347e-06" y="-9.48683072641e-07" z="-5.28625883183e-07"/>
      <vertex index="1109" x="-1.53017436756e-06" y="-7.15603381636e-07" z="-1.19137761228e-06"/>
      <vertex index="1110" x="9.60469149955e-07" y="-1.67361818803e-06" z="-7.41217635154e-07"/>
      <vertex index="1111" x="1.12997047524e-06" y="-8.3241805665e-07" z="-1.51761303172e-06"/>
      <vertex index="1112" x="8.18161828275e-07" y="-4.25066635159e-07" z="-1.85008972443e-06"/>
      <vertex index="1113" x="1.71201420251e-06" y="-7.05476616942e-07" z="-9.18810384879e-07"/>
      <vertex index="1114" x="-1.20067567495e-06" y="-1.89291653735e-07" z="-1.67195962972e-06"/>
      <vertex index="1115" x="2.67303033735e-07" y="-1.96337128721e-06" z="-5.88748406972e-07"/>
      <vertex index="1116" x="6.4070238271e-07" y="-1.88883344323e-06" z="-5.42872996692e-07"/>
      <vertex index="1117" x="1.79296598802e-06" y="-5.75431797027e-07" z="-8.52674394343e-07"/>
      <vertex index="1118" x="8.99710747989e-07" y="-5.79091134245e-07" z="-1.76863688704e-06"/>
      <vertex index="1119" x="-8.34731737307e-07" y="-6.53416101161e-07" z="-1.77459086425e-06"/>
      <vertex index="1120" x="1.0783196973e-06" y="-1.46236075629e-06" z="-9.85712969831e-07"/>
      <vertex index="1121" x="-6.6653639758e-07" y="-1.92670387019e-06" z="-3.41238680821e-07"/>
      <vertex index="1122" x="3.71513667105e-07" y="-1.46400902947e-06" z="-1.41122555489e-06"/>
      <vertex index="1123" x="2.58219403239e-07" y="-1.23190415526e-06" z="-1.63970646826e-06"/>
      <vertex index="1124" x="1.42969531019e-07" y="-1.06399216042e-06" z="-1.76646053049e-06"/>
      <vertex index="1125" x="6.26404658166e-07" y="-1.80405770759e-06" z="-7.91135514249e-07"/>
      <vertex index="1126" x="1.38852992015e-06" y="-1.43868555927e-06" z="-5.24472051105e-07"/>
      <vertex index="1127" x="7.07497756103e-07" y="-1.60478114668e-06" z="-1.09408720237e-06"/>
      <vertex index="1128" x="1.89118714842e-07" y="-2.03009205551e-06" z="-3.4038620395e-07"/>
      <vertex index="1129" x="7.72858540315e-07" y="-1.91071704225e-06" z="-1.57329180748e-07"/>
      <vertex index="1130" x="-1.39073474177e-06" y="-1.82824706588e-07" z="-1.51833277469e-06"/>
      <vertex index="1131" x="7.7181973821e-07" y="-7.92770251917e-07" z="-1.74605613581e-06"/>
      <vertex index="1132" x="-1.670747715e-06" y="-1.19875767521e-06" z="-2.10913534334e-07"/>
      <vertex index="1133" x="-1.30140609323e-06" y="-1.30344369307e-06" z="-9.38231916685e-07"/>
      <vertex index="1134" x="-6.82996328452e-07" y="-1.84002367038e-06" z="-6.48638048347e-07"/>
      <vertex index="1135" x="1.13520432754e-06" y="-1.19161498442e-06" z="-1.25070670968e-06"/>
      <vertex index="1136" x="6.820827999e-07" y="-5.69899521415e-07" z="-1.86624757189e-06"/>
      <vertex index="1137" x="1.89116783723e-06" y="-6.60018240064e-07" z="-5.10649140041e-07"/>
      <vertex index="1138" x="1.56397789951e-06" y="-5.84880841102e-07" z="-1.21851956963e-06"/>
      <vertex index="1139" x="1.51755162971e-06" y="-1.05112018609e-06" z="-9.30099895465e-07"/>
      <vertex index="1140" x="1.30497535725e-06" y="-9.27662470115e-07" z="-1.30743415456e-06"/>
      <vertex index="1141" x="-1.04475789281e-06" y="-5.78544026446e-07" z="-1.68720780133e-06"/>
      <vertex index="1142" x="7.45685196317e-07" y="-1.24943208403e-06" z="-1.46825592639e-06"/>
      <vertex index="1143" x="5.45935116662e-07" y="-9.21928501896e-07" z="-1.7677401098e-06"/>
      <vertex index="1144" x="-1.4749182744e-06" y="-1.21729099824e-06" z="-7.84678991333e-07"/>
      <vertex index="1145" x="1.34887094331e-06" y="-1.10957265671e-06" z="-1.10557591679e-06"/>
      <vertex index="1146" x="1.79116522765e-06" y="-9.70005821458e-07" z="-3.51736042503e-07"/>
      <vertex index="1147" x="-1.88868479796e-06" y="-6.21163071412e-07" z="-5.65622296841e-07"/>
      <vertex index="1148" x="9.22388659284e-07" y="-1.59177186782e-06" z="-9.42530578842e-07"/>
      <vertex index="1149" x="-1.32480375898e-06" y="-8.71886856254e-07" z="-1.32574911657e-06"/>
      <vertex index="1150" x="9.0644062572e-07" y="-1.4688834594e-06" z="-1.13738699868e-06"/>
      <vertex index="1151" x="-1.54016902135e-06" y="-9.68805941905e-07" z="-9.80916328033e-07"/>
      <vertex index="1152" x="-1.70391184197e-06" y="-3.3893603463e-07" z="-1.12013803132e-06"/>
      <vertex index="1153" x="-1.08687226027e-06" y="-1.41376775456e-06" z="-1.04540510619e-06"/>
      <vertex index="1154" x="-1.28201638025e-06" y="-3.42557873225e-07" z="-1.58492602801e-06"/>
      <vertex index="1155" x="-1.54285524606e-06" y="-1.16614347636e-07" z="-1.37073016806e-06"/>
      <vertex index="1156" x="1.40793855272e-06" y="-1.33383555647e-06" z="-7.15188192064e-07"/>
      <vertex index="1157" x="9.86697439772e-07" y="-1.80753963484e-06" z="-1.79251334272e-07"/>
      <vertex index="1158" x="-1.66971611368e-06" y="-1.46083134894e-07" z="-1.20979759771e-06"/>
      <vertex index="1159" x="1.18182787652e-06" y="-1.68276557148e-06" z="-2.10915413674e-07"/>
      <vertex index="1160" x="9.78005914236e-07" y="-7.47967536332e-07" z="-1.6604070002e-06"/>
      <vertex index="1161" x="-2.75698147524e-07" y="-1.59269349734e-06" z="-1.28849538804e-06"/>
      <vertex index="1162" x="1.87620513887e-06" y="-1.59895533326e-07" z="-8.52754422628e-07"/>
      <vertex index="1163" x="1.01158839094e-06" y="-1.42722422665e-07" z="-1.79700351903e-06"/>
      <vertex index="1164" x="-1.90369786667e-06" y="-7.89179985122e-07" z="-1.61343712358e-07"/>
      <vertex index="1165" x="1.19117677901e-06" y="-1.89587852269e-07" z="-1.67870686465e-06"/>
      <vertex index="1166" x="1.55221883219e-06" y="-1.32711615905e-06" z="-3.198152707e-07"/>
      <vertex index="1167" x="-1.56710613542e-06" y="-1.29844869958e-06" z="-3.62093558182e-07"/>
      <vertex index="1168" x="3.96054005896e-07" y="-2.9912250948e-07" z="-2.006631346e-06"/>
      <vertex index="1169" x="-5.32484443116e-08" y="-2.03570668014e-06" z="-3.54915941599e-07"/>
      <vertex index="1170" x="1.70171235258e-06" y="-1.05976864672e-06" z="-5.03952274015e-07"/>
      <vertex index="1171" x="1.73694739047e-06" y="-3.72958258756e-07" z="-1.05679624809e-06"/>
      <vertex index="1172" x="1.23644691272e-06" y="-1.06370550645e-06" z="-1.2698944986e-06"/>
      <vertex index="1173" x="1.24876578476e-06" y="-1.59803151181e-06" z="-3.99727046946e-07"/>
      <vertex index="1174" x="-4.78917836967e-07" y="-5.55605397803e-07" z="-1.93257412726e-06"/>
      <vertex index="1175" x="-1.00321695284e-06" y="-1.78655632085e-06" z="-2.73266660904e-07"/>
      <vertex index="1176" x="5.72231325506e-07" y="-1.98359419999e-06" z="-1.03960424611e-07"/>
      <vertex index="1177" x="-1.35714071281e-06" y="-1.54938423114e-06" z="-1.74585222524e-07"/>
      <vertex index="1178" x="7.78237302449e-08" y="-8.25992780068e-07" z="-1.8932991851e-06"/>
      <vertex index="1179" x="1.54728657743e-06" y="-1.36098251393e-06" z="-1.62890313027e-07"/>
      <vertex index="1180" x="8.24554110741e-07" y="-1.85944883903e-06" z="-3.68052908533e-07"/>
      <vertex index="1181" x="-1.12408302401e-07" y="-1.1002029163e-07" z="-2.0611070615e-06"/>
      <vertex index="1182" x="1.78156104209e-06" y="-1.03504763867e-06" z="-1.6618979811e-07"/>
      <vertex index="1183" x="1.68617824394e-06" y="-1.14717513171e-06" z="-3.37186234644e-07"/>
      <vertex index="1184" x="5.47511139895e-07" y="-1.53474413735e-07" z="-1.98735491697e-06"/>
      <vertex index="1185" x="-5.71527117331e-07" y="-9.70284679287e-08" z="-1.98414834137e-06"/>
      <vertex index="1186" x="6.30867941653e-07" y="-3.35662263164e-07" z="-1.93964916809e-06"/>
      <vertex index="1187" x="-1.18750296121e-06" y="-1.64665990097e-06" z="-3.88909112334e-07"/>
      <vertex index="1188" x="-6.82257584154e-07" y="-1.94782639632e-06" z="-1.1575546931e-07"/>
      <vertex index="1189" x="-3.01263615504e-07" y="-8.88994624829e-08" z="-2.04309557523e-06"/>
      <vertex index="1190" x="-4.2284683701e-07" y="-2.01306254732e-06" z="-2.04162050887e-07"/>
      <vertex index="1191" x="-1.15932701096e-06" y="-1.70603889536e-06" z="-1.35257455132e-07"/>
      <vertex index="1192" x="-1.76340819552e-07" y="-2.04798968222e-06" z="-2.18047212489e-07"/>
      <vertex index="1193" x="5.50283845601e-08" y="-2.06315404402e-06" z="-1.15194086304e-07"/>
      <vertex index="1194" x="-7.77699276953e-07" y="-1.40280864576e-07" z="-1.91008050188e-06"/>
      <vertex index="1195" x="3.66126247359e-07" y="-2.02851143449e-06" z="-1.5490429667e-07"/>
      <vertex index="1196" x="-2.41910512203e-07" y="-2.61213471801e-07" z="-2.0362095266e-06"/>
      <vertex index="1197" x="-2.04607786713e-07" y="-2.05599379754e-06" z="-6.26703126263e-08"/>
      <vertex index="1198" x="-1.27254233712e-06" y="-1.60180832433e-06" z="-2.96223736972e-07"/>
      <vertex index="1199" x="1.39165783041e-06" y="-1.513630669e-06" z="-2.12398424911e-07"/>
      <vertex index="1200" x="-1.11638005485e-07" y="-7.70702406422e-07" z="-1.91479951078e-06"/>
      <vertex index="1201" x="-1.39161058605e-06" y="-1.47519859695e-06" z="-4.00139333671e-07"/>
      <vertex index="1202" x="1.09408354101e-07" y="-6.71806242007e-08" z="-2.06310905814e-06"/>
      <vertex index="1203" x="-4.26500744344e-07" y="-1.64228092018e-07" z="-2.015943615e-06"/>
      <vertex index="1204" x="-8.28460094956e-07" y="-1.88094143088e-06" z="-2.20489488753e-07"/>
      <vertex index="1205" x="1.02008793875e-06" y="-3.47087001909e-07" z="-1.7640446764e-06"/>
      <vertex index="1206" x="6.02716380739e-07" y="-1.95833339954e-06" z="-2.7306715408e-07"/>
      <vertex index="1207" x="2.69236207028e-07" y="-4.53562265215e-07" z="-1.99867344666e-06"/>
      <vertex index="1208" x="-4.36225514731e-07" y="-9.32120292654e-07" z="-1.79269670338e-06"/>
      <vertex index="1209" x="-1.4066178929e-07" y="-1.97260625068e-06" z="-6.01615534043e-07"/>
      <vertex index="1210" x="1.3295865233e-06" y="-5.47793461882e-07" z="-1.4849324598e-06"/>
      <vertex index="1211" x="4.57892022561e-07" y="-4.91478700148e-07" z="-1.95491329551e-06"/>
      <vertex index="1212" x="1.43181125202e-06" y="-6.06173617762e-07" z="-1.36212058707e-06"/>
      <vertex index="1213" x="-3.9634429172e-07" y="-3.52308610661e-07" z="-1.99792198428e-06"/>
      <vertex index="1214" x="6.78082472889e-08" y="-1.99105579027e-06" z="-5.51363121376e-07"/>
      <vertex index="1215" x="-7.35558918011e-08" y="-4.14517449216e-07" z="-2.02377548781e-06"/>
      <vertex index="1216" x="-6.82018974638e-07" y="-5.1688125316e-07" z="-1.8816445728e-06"/>
      <vertex index="1217" x="5.2860465721e-07" y="1.24885226874e-07" z="6.2341413369e-07"/>
      <vertex index="1218" x="-5.77253710121e-07" y="5.73544736988e-07" z="1.46591181267e-07"/>
      <vertex index="1219" x="-5.5248607277e-07" y="2.98091327576e-07" z="5.38112521151e-07"/>
      <vertex index="1220" x="-3.67420033152e-07" y="7.30323649201e-07" z="1.2367001357e-07"/>
      <vertex index="1221" x="-7.31536048328e-07" y="3.31258465148e-07" z="1.96944725405e-07"/>
      <vertex index="1222" x="-7.42584452989e-07" y="1.18361348454e-07" z="3.43836162977e-07"/>
      <vertex index="1223" x="-2.2216187795e-07" y="4.55128209915e-07" z="6.53579986019e-07"/>
      <vertex index="1224" x="-3.90667206015e-07" y="5.02483587544e-07" z="5.27781928446e-07"/>
      <vertex index="1225" x="1.84986764015e-07" y="2.78177931185e-07" z="7.56347354951e-07"/>
      <vertex index="1226" x="-1.80283179957e-07" y="7.89234758411e-07" z="1.68139396755e-07"/>
      <vertex index="1227" x="-5.1187636798e-07" y="5.37274095981e-07" z="3.64669048991e-07"/>
      <vertex index="1228" x="-6.23608689546e-07" y="4.23504842973e-07" z="3.39735538178e-07"/>
      <vertex index="1229" x="-4.3543652624e-07" y="1.59637484455e-07" z="6.84525595411e-07"/>
      <vertex index="1230" x="5.27055949973e-07" y="2.76749776596e-07" z="5.73834446815e-07"/>
      <vertex index="1231" x="6.58907584602e-07" y="1.70119613922e-07" z="4.69642946836e-07"/>
      <vertex index="1232" x="4.93810702582e-07" y="6.40427725587e-07" z="1.72243153464e-07"/>
      <vertex index="1233" x="3.86297363538e-07" y="6.7568592683e-07" z="2.7908289236e-07"/>
      <vertex index="1234" x="3.7262204085e-07" y="3.38037489573e-07" z="6.56161455677e-07"/>
      <vertex index="1235" x="7.02401397961e-10" y="8.24179332379e-07" z="6.62745826964e-08"/>
      <vertex index="1236" x="1.02068682163e-08" y="7.91720606388e-07" z="2.38198838917e-07"/>
      <vertex index="1237" x="2.55127524752e-07" y="9.27598238666e-08" z="7.81005727758e-07"/>
      <vertex index="1238" x="3.92425483544e-07" y="1.67096814357e-07" z="7.08339805529e-07"/>
      <vertex index="1239" x="-1.07001916221e-07" y="8.4931990888e-08" z="8.15476261119e-07"/>
      <vertex index="1240" x="1.12936816525e-07" y="5.9505250042e-07" z="5.62869596636e-07"/>
      <vertex index="1241" x="7.56876810007e-07" y="2.93733382096e-07" z="1.56596871987e-07"/>
      <vertex index="1242" x="5.07746269956e-07" y="5.5620097023e-07" z="3.41318900239e-07"/>
      <vertex index="1243" x="-8.6237009336e-08" y="2.50048263838e-07" z="7.83392257794e-07"/>
      <vertex index="1244" x="-2.65914506633e-07" y="1.39755029867e-07" z="7.70339141151e-07"/>
      <vertex index="1245" x="7.58089599898e-07" y="1.48869686388e-07" z="2.94622403427e-07"/>
      <vertex index="1246" x="-2.93145931892e-07" y="2.93770349418e-07" z="7.15142524269e-07"/>
      <vertex index="1247" x="6.42303023066e-07" y="4.7988737687e-07" z="2.02037911495e-07"/>
      <vertex index="1248" x="6.52158962604e-07" y="3.45892209446e-07" z="3.72440132827e-07"/>
      <vertex index="1249" x="-8.01237431839e-07" y="1.46619715318e-07" z="1.42076115166e-07"/>
      <vertex index="1250" x="-7.32443384444e-08" y="6.17613433747e-07" z="5.44842453321e-07"/>
      <vertex index="1251" x="-3.87201026433e-07" y="3.67096408597e-07" z="6.31648618715e-07"/>
      <vertex index="1252" x="1.84087315926e-07" y="7.90084993907e-07" z="1.59818484909e-07"/>
      <vertex index="1253" x="-6.87266071597e-07" y="1.81102872963e-07" z="4.22529859106e-07"/>
      <vertex index="1254" x="1.54460529774e-08" y="1.21727221205e-07" z="8.17684712261e-07"/>
      <vertex index="1255" x="-3.48236867364e-07" y="6.75781724009e-07" z="3.25137711293e-07"/>
      <vertex index="1256" x="3.58596533562e-07" y="7.2767118502e-07" z="1.59898587263e-07"/>
      <vertex index="1257" x="2.84899031005e-07" y="6.27212884181e-07" z="4.57275546743e-07"/>
      <vertex index="1258" x="-2.52174326967e-07" y="6.27509583195e-07" z="4.75714428431e-07"/>
      <vertex index="1259" x="-4.62694203555e-07" y="6.44091589054e-07" z="2.33932649509e-07"/>
      <vertex index="1260" x="-1.42621447531e-07" y="7.31711349829e-07" z="3.57661863826e-07"/>
      <vertex index="1261" x="2.21681127221e-07" y="7.44818438723e-07" z="2.8243115404e-07"/>
      <vertex index="1262" x="8.05595369336e-07" y="1.30799555015e-07" z="1.32559280748e-07"/>
      <vertex index="1263" x="5.69455101222e-08" y="7.13196714102e-07" z="4.14453907535e-07"/>
      <vertex index="1264" x="2.5897996438e-07" y="4.67142877395e-07" z="6.31166614888e-07"/>
      <vertex index="1265" x="3.10220458259e-08" y="4.53364505077e-07" z="6.90769602551e-07"/>
      <vertex index="1266" x="4.61401010887e-07" y="4.46356669387e-07" z="5.21094249101e-07"/>
      <vertex index="1267" x="6.44748568197e-07" y="4.90568746174e-07" z="-1.65245195651e-07"/>
      <vertex index="1268" x="7.47115000837e-07" y="3.00695620707e-07" z="-1.87258390499e-07"/>
      <vertex index="1269" x="-3.45308943341e-07" y="6.92901469451e-07" z="-2.90368167818e-07"/>
      <vertex index="1270" x="-7.46850999598e-07" y="3.14444175697e-07" z="-1.64325379566e-07"/>
      <vertex index="1271" x="-7.39452669282e-07" y="1.71745730949e-07" z="-3.27685122323e-07"/>
      <vertex index="1272" x="4.81969453665e-07" y="6.53295469349e-07" z="-1.56763710921e-07"/>
      <vertex index="1273" x="-8.04001955619e-07" y="1.44355418126e-07" z="-1.28088852826e-07"/>
      <vertex index="1274" x="-6.31958963987e-07" y="1.33223576339e-07" z="-5.16278734933e-07"/>
      <vertex index="1275" x="1.45381047757e-07" y="3.20004283276e-07" z="-7.4841565673e-07"/>
      <vertex index="1276" x="-2.34263074939e-07" y="5.37720270268e-07" z="-5.8278821905e-07"/>
      <vertex index="1277" x="-7.73235074076e-08" y="8.15917431607e-07" z="-1.0938101116e-07"/>
      <vertex index="1278" x="-3.77391341652e-08" y="4.5154561186e-07" z="-6.91626130046e-07"/>
      <vertex index="1279" x="-5.29723413049e-07" y="5.56230182788e-07" z="-3.06048158014e-07"/>
      <vertex index="1280" x="1.42998740866e-07" y="5.25826084847e-07" z="-6.21870303363e-07"/>
      <vertex index="1281" x="3.96581326875e-07" y="6.59888596125e-07" z="-3.01553772118e-07"/>
      <vertex index="1282" x="3.28427763196e-07" y="1.81478802645e-07" z="-7.36793752791e-07"/>
      <vertex index="1283" x="-6.12699402304e-07" y="5.37590881696e-07" z="-1.38779940674e-07"/>
      <vertex index="1284" x="-6.60067704012e-07" y="3.83606695883e-07" z="-3.17523093009e-07"/>
      <vertex index="1285" x="5.36951437382e-07" y="5.42195843726e-07" z="-3.18388452271e-07"/>
      <vertex index="1286" x="4.07806206538e-07" y="5.42511746105e-07" z="-4.72270567416e-07"/>
      <vertex index="1287" x="2.33898783721e-07" y="6.59850180921e-07" z="-4.39947136952e-07"/>
      <vertex index="1288" x="7.4668777836e-08" y="8.20735496819e-07" z="-6.69492604766e-08"/>
      <vertex index="1289" x="3.03041405079e-07" y="4.41657363239e-07" z="-6.29896075479e-07"/>
      <vertex index="1290" x="-2.43479082502e-07" y="7.81837213117e-07" z="-1.14511546008e-07"/>
      <vertex index="1291" x="-1.57776722039e-07" y="7.63925188601e-07" z="-2.74206487531e-07"/>
      <vertex index="1292" x="-2.89061129456e-07" y="1.32915781697e-07" z="-7.63178513857e-07"/>
      <vertex index="1293" x="6.68153268639e-07" y="2.30418212697e-07" z="-4.29118914131e-07"/>
      <vertex index="1294" x="-4.15329424287e-07" y="3.51138155695e-07" z="-6.22790374474e-07"/>
      <vertex index="1295" x="-1.98606497766e-07" y="6.82073774559e-07" z="-4.23078256005e-07"/>
      <vertex index="1296" x="5.18741018179e-07" y="1.70485491282e-07" z="-6.20891970411e-07"/>
      <vertex index="1297" x="-8.56683245074e-08" y="6.63647548891e-08" z="-8.19707901075e-07"/>
      <vertex index="1298" x="-6.07280235977e-07" y="2.68549836915e-07" z="-4.92702837098e-07"/>
      <vertex index="1299" x="7.4543927124e-07" y="1.00921998717e-07" z="-3.43219213722e-07"/>
      <vertex index="1300" x="4.41525928358e-07" y="3.43218351459e-07" z="-6.09032350051e-07"/>
      <vertex index="1301" x="2.77828326515e-08" y="8.07543964787e-07" z="-1.75400241577e-07"/>
      <vertex index="1302" x="9.11429077954e-08" y="9.36096570988e-08" z="-8.16452440781e-07"/>
      <vertex index="1303" x="-5.05848780787e-07" y="1.30530910199e-07" z="-6.40892407552e-07"/>
      <vertex index="1304" x="5.60038014071e-07" y="3.97124394486e-07" z="-4.6077545909e-07"/>
      <vertex index="1305" x="2.4684520575e-07" y="7.74484201558e-07" z="-1.51347453018e-07"/>
      <vertex index="1306" x="-4.81382353234e-07" y="6.50115038807e-07" z="-1.71131095688e-07"/>
      <vertex index="1307" x="6.51557157485e-07" y="4.02049414192e-07" z="-3.12240171467e-07"/>
      <vertex index="1308" x="3.05681129424e-08" y="7.57670954368e-07" z="-3.29643293543e-07"/>
      <vertex index="1309" x="8.04332208294e-07" y="1.22526498619e-07" z="-1.47313751692e-07"/>
      <vertex index="1310" x="-6.34286656792e-09" y="6.32926106993e-07" z="-5.32004414202e-07"/>
      <vertex index="1311" x="-5.46397995959e-07" y="4.37826090998e-07" z="-4.39797600781e-07"/>
      <vertex index="1312" x="-4.0028006014e-07" y="5.68380468698e-07" z="-4.47642605051e-07"/>
      <vertex index="1313" x="-2.1754323799e-07" y="3.47784882551e-07" z="-7.17903197286e-07"/>
      <vertex index="1314" x="-6.93217719372e-08" y="2.154678697e-07" z="-7.9525623208e-07"/>
      <vertex index="1315" x="5.28604657213e-07" y="-6.23414133688e-07" z="-1.24885226874e-07"/>
      <vertex index="1316" x="-5.77253710122e-07" y="-1.46591181268e-07" z="-5.73544736987e-07"/>
      <vertex index="1317" x="-5.52486072769e-07" y="-5.38112521153e-07" z="-2.98091327575e-07"/>
      <vertex index="1318" x="-3.67420033153e-07" y="-1.23670013571e-07" z="-7.303236492e-07"/>
      <vertex index="1319" x="-7.31536048328e-07" y="-1.96944725406e-07" z="-3.31258465147e-07"/>
      <vertex index="1320" x="-7.42584452989e-07" y="-3.43836162979e-07" z="-1.18361348453e-07"/>
      <vertex index="1321" x="-2.2216187795e-07" y="-6.5357998602e-07" z="-4.55128209915e-07"/>
      <vertex index="1322" x="-3.90667206014e-07" y="-5.27781928447e-07" z="-5.02483587543e-07"/>
      <vertex index="1323" x="1.84986764016e-07" y="-7.5634735495e-07" z="-2.78177931185e-07"/>
      <vertex index="1324" x="-1.80283179958e-07" y="-1.68139396755e-07" z="-7.8923475841e-07"/>
      <vertex index="1325" x="-5.1187636798e-07" y="-3.64669048992e-07" z="-5.3727409598e-07"/>
      <vertex index="1326" x="-6.23608689546e-07" y="-3.3973553818e-07" z="-4.23504842972e-07"/>
      <vertex index="1327" x="-4.35436526238e-07" y="-6.84525595413e-07" z="-1.59637484454e-07"/>
      <vertex index="1328" x="5.27055949975e-07" y="-5.73834446814e-07" z="-2.76749776597e-07"/>
      <vertex index="1329" x="6.58907584603e-07" y="-4.69642946834e-07" z="-1.70119613923e-07"/>
      <vertex index="1330" x="4.93810702581e-07" y="-1.72243153463e-07" z="-6.40427725588e-07"/>
      <vertex index="1331" x="3.86297363537e-07" y="-2.79082892359e-07" z="-6.7568592683e-07"/>
      <vertex index="1332" x="3.72622040851e-07" y="-6.56161455676e-07" z="-3.38037489574e-07"/>
      <vertex index="1333" x="7.02401397406e-10" y="-6.62745826964e-08" z="-8.24179332379e-07"/>
      <vertex index="1334" x="1.02068682159e-08" y="-2.38198838917e-07" z="-7.91720606388e-07"/>
      <vertex index="1335" x="2.55127524753e-07" y="-7.81005727757e-07" z="-9.27598238669e-08"/>
      <vertex index="1336" x="3.92425483546e-07" y="-7.08339805528e-07" z="-1.67096814357e-07"/>
      <vertex index="1337" x="-1.07001916221e-07" y="-8.15476261119e-07" z="-8.49319908879e-08"/>
      <vertex index="1338" x="1.12936816525e-07" y="-5.62869596635e-07" z="-5.9505250042e-07"/>
      <vertex index="1339" x="7.56876810007e-07" y="-1.56596871986e-07" z="-2.93733382097e-07"/>
      <vertex index="1340" x="5.07746269956e-07" y="-3.41318900238e-07" z="-5.56200970231e-07"/>
      <vertex index="1341" x="-8.62370093351e-08" y="-7.83392257795e-07" z="-2.50048263838e-07"/>
      <vertex index="1342" x="-2.65914506632e-07" y="-7.70339141151e-07" z="-1.39755029866e-07"/>
      <vertex index="1343" x="7.58089599899e-07" y="-2.94622403425e-07" z="-1.48869686388e-07"/>
      <vertex index="1344" x="-2.93145931891e-07" y="-7.1514252427e-07" z="-2.93770349418e-07"/>
      <vertex index="1345" x="6.42303023065e-07" y="-2.02037911494e-07" z="-4.79887376871e-07"/>
      <vertex index="1346" x="6.52158962604e-07" y="-3.72440132826e-07" z="-3.45892209447e-07"/>
      <vertex index="1347" x="-8.01237431839e-07" y="-1.42076115166e-07" z="-1.46619715318e-07"/>
      <vertex index="1348" x="-7.32443384441e-08" y="-5.44842453321e-07" z="-6.17613433747e-07"/>
      <vertex index="1349" x="-3.87201026432e-07" y="-6.31648618716e-07" z="-3.67096408596e-07"/>
      <vertex index="1350" x="1.84087315925e-07" y="-1.59818484909e-07" z="-7.90084993907e-07"/>
      <vertex index="1351" x="-6.87266071596e-07" y="-4.22529859109e-07" z="-1.81102872962e-07"/>
      <vertex index="1352" x="1.5446052978e-08" y="-8.17684712261e-07" z="-1.21727221205e-07"/>
      <vertex index="1353" x="-3.48236867364e-07" y="-3.25137711293e-07" z="-6.75781724008e-07"/>
      <vertex index="1354" x="3.58596533561e-07" y="-1.59898587263e-07" z="-7.27671185021e-07"/>
      <vertex index="1355" x="2.84899031004e-07" y="-4.57275546743e-07" z="-6.27212884182e-07"/>
      <vertex index="1356" x="-2.52174326967e-07" y="-4.75714428432e-07" z="-6.27509583194e-07"/>
      <vertex index="1357" x="-4.62694203556e-07" y="-2.3393264951e-07" z="-6.44091589053e-07"/>
      <vertex index="1358" x="-1.42621447531e-07" y="-3.57661863826e-07" z="-7.31711349829e-07"/>
      <vertex index="1359" x="2.2168112722e-07" y="-2.82431154039e-07" z="-7.44818438724e-07"/>
      <vertex index="1360" x="8.05595369336e-07" y="-1.32559280748e-07" z="-1.30799555016e-07"/>
      <vertex index="1361" x="5.69455101222e-08" y="-4.14453907535e-07" z="-7.13196714102e-07"/>
      <vertex index="1362" x="2.58979964381e-07" y="-6.31166614887e-07" z="-4.67142877396e-07"/>
      <vertex index="1363" x="3.10220458266e-08" y="-6.90769602551e-07" z="-4.53364505077e-07"/>
      <vertex index="1364" x="4.61401010887e-07" y="-5.210942491e-07" z="-4.46356669388e-07"/>
      <vertex index="1365" x="5.28604657213e-07" y="-6.23414133688e-07" z="1.24885226874e-07"/>
      <vertex index="1366" x="-5.77253710122e-07" y="-1.46591181268e-07" z="5.73544736986e-07"/>
      <vertex index="1367" x="-5.52486072769e-07" y="-5.38112521153e-07" z="2.98091327575e-07"/>
      <vertex index="1368" x="-3.67420033153e-07" y="-1.23670013571e-07" z="7.303236492e-07"/>
      <vertex index="1369" x="-7.31536048328e-07" y="-1.96944725406e-07" z="3.31258465147e-07"/>
      <vertex index="1370" x="-7.42584452989e-07" y="-3.43836162979e-07" z="1.18361348453e-07"/>
      <vertex index="1371" x="-2.2216187795e-07" y="-6.5357998602e-07" z="4.55128209914e-07"/>
      <vertex index="1372" x="-3.90667206014e-07" y="-5.27781928447e-07" z="5.02483587543e-07"/>
      <vertex index="1373" x="1.84986764016e-07" y="-7.5634735495e-07" z="2.78177931185e-07"/>
      <vertex index="1374" x="-1.80283179958e-07" y="-1.68139396755e-07" z="7.8923475841e-07"/>
      <vertex index="1375" x="-5.1187636798e-07" y="-3.64669048992e-07" z="5.3727409598e-07"/>
      <vertex index="1376" x="-6.23608689546e-07" y="-3.3973553818e-07" z="4.23504842972e-07"/>
      <vertex index="1377" x="-4.35436526238e-07" y="-6.84525595413e-07" z="1.59637484454e-07"/>
      <vertex index="1378" x="5.27055949974e-07" y="-5.73834446814e-07" z="2.76749776597e-07"/>
      <vertex index="1379" x="6.58907584603e-07" y="-4.69642946834e-07" z="1.70119613923e-07"/>
      <vertex index="1380" x="4.9381070258e-07" y="-1.72243153463e-07" z="6.40427725588e-07"/>
      <vertex index="1381" x="3.86297363537e-07" y="-2.79082892359e-07" z="6.7568592683e-07"/>
      <vertex index="1382" x="3.72622040851e-07" y="-6.56161455676e-07" z="3.38037489574e-07"/>
      <vertex index="1383" x="7.02401397407e-10" y="-6.62745826965e-08" z="8.24179332379e-07"/>
      <vertex index="1384" x="1.02068682158e-08" y="-2.38198838917e-07" z="7.91720606388e-07"/>
      <vertex index="1385" x="2.55127524753e-07" y="-7.81005727757e-07" z="9.27598238669e-08"/>
      <vertex index="1386" x="3.92425483546e-07" y="-7.08339805528e-07" z="1.67096814357e-07"/>
      <vertex index="1387" x="-1.07001916221e-07" y="-8.15476261119e-07" z="8.49319908878e-08"/>
      <vertex index="1388" x="1.12936816525e-07" y="-5.62869596636e-07" z="5.9505250042e-07"/>
      <vertex index="1389" x="7.56876810007e-07" y="-1.56596871986e-07" z="2.93733382098e-07"/>
      <vertex index="1390" x="5.07746269956e-07" y="-3.41318900238e-07" z="5.56200970232e-07"/>
      <vertex index="1391" x="-8.62370093352e-08" y="-7.83392257795e-07" z="2.50048263838e-07"/>
      <vertex index="1392" x="-2.65914506632e-07" y="-7.70339141151e-07" z="1.39755029866e-07"/>
      <vertex index="1393" x="7.58089599899e-07" y="-2.94622403425e-07" z="1.48869686388e-07"/>
      <vertex index="1394" x="-2.93145931891e-07" y="-7.1514252427e-07" z="2.93770349418e-07"/>
      <vertex index="1395" x="6.42303023065e-07" y="-2.02037911494e-07" z="4.79887376872e-07"/>
      <vertex index="1396" x="6.52158962604e-07" y="-3.72440132826e-07" z="3.45892209447e-07"/>
      <vertex index="1397" x="-8.01237431839e-07" y="-1.42076115166e-07" z="1.46619715318e-07"/>
      <vertex index="1398" x="-7.32443384443e-08" y="-5.44842453321e-07" z="6.17613433747e-07"/>
      <vertex index="1399" x="-3.87201026432e-07" y="-6.31648618716e-07" z="3.67096408596e-07"/>
      <vertex index="1400" x="1.84087315925e-07" y="-1.59818484909e-07" z="7.90084993907e-07"/>
      <vertex index="1401" x="-6.87266071596e-07" y="-4.22529859109e-07" z="1.81102872962e-07"/>
      <vertex index="1402" x="1.54460529779e-08" y="-8.17684712261e-07" z="1.21727221205e-07"/>
      <vertex index="1403" x="-3.48236867364e-07" y="-3.25137711294e-07" z="6.75781724008e-07"/>
      <vertex index="1404" x="3.5859653356e-07" y="-1.59898587263e-07" z="7.27671185021e-07"/>
      <vertex index="1405" x="2.84899031004e-07" y="-4.57275546743e-07" z="6.27212884182e-07"/>
      <vertex index="1406" x="-2.52174326967e-07" y="-4.75714428432e-07" z="6.27509583194e-07"/>
      <vertex index="1407" x="-4.62694203556e-07" y="-2.3393264951e-07" z="6.44091589053e-07"/>
      <vertex index="1408" x="-1.42621447531e-07" y="-3.57661863826e-07" z="7.31711349829e-07"/>
      <vertex index="1409" x="2.2168112722e-07" y="-2.82431154039e-07" z="7.44818438724e-07"/>
      <vertex index="1410" x="8.05595369336e-07" y="-1.32559280748e-07" z="1.30799555016e-07"/>
      <vertex index="1411" x="5.6945510122e-08" y="-4.14453907535e-07" z="7.13196714102e-07"/>
      <vertex index="1412" x="2.5897996438e-07" y="-6.31166614887e-07" z="4.67142877396e-07"/>
      <vertex index="1413" x="3.10220458264e-08" y="-6.90769602551e-07" z="4.53364505077e-07"/>
      <vertex index="1414" x="4.61401010887e-07" y="-5.210942491e-07" z="4.46356669388e-07"/>
      <vertex index="1415" x="-5.79291805879e-08" y="2.06795722489e-07" z="6.75917245376e-08"/>
      <vertex index="1416" x="-8.34188169041e-08" y="-3.14309905145e-07" z="4.1598664886e-09"/>
      <vertex index="1417" x="8.3614504958e-08" y="5.99291793969e-07" z="1.70028825585e-08"/>
      <vertex index="1418" x="-1.39256649508e-09" y="-4.10209687678e-08" z="6.05817687422e-07"/>
      <vertex index="1419" x="3.29980655907e-07" y="4.63218325621e-08" z="7.31133135639e-08"/>
      <vertex index="1420" x="-3.4214980548e-07" y="2.53880204455e-08" z="-5.9687176824e-08"/>
      <vertex index="1421" x="2.35565164568e-08" y="-1.04938386784e-07" z="-5.13211162691e-07"/>
      <vertex index="1422" x="2.49299908456e-07" y="-2.97591879181e-07" z="-6.21193779647e-09"/>
      <vertex index="1423" x="3.166902842e-07" y="-1.2424078396e-07" z="4.3849300406e-07"/>
      <vertex index="1424" x="1.8873120039e-07" y="2.22922456961e-07" z="-3.49326840532e-07"/>
      <vertex index="1425" x="2.48876334708e-07" y="2.55853756967e-07" z="3.02081230608e-07"/>
      <vertex index="1426" x="-2.11593230371e-07" y="1.88910386111e-07" z="-4.6509125042e-07"/>
      <vertex index="1427" x="-4.32434637269e-07" y="4.13544205464e-07" z="7.02567739482e-08"/>
      <vertex index="1428" x="-3.03372748197e-07" y="-2.33339141454e-07" z="-3.45836216172e-07"/>
      <vertex index="1429" x="-1.83806520006e-07" y="5.06054445474e-07" z="3.0359722915e-07"/>
      <vertex index="1430" x="-1.00807476299e-07" y="-3.84831455215e-07" z="4.64655339529e-07"/>
      <vertex index="1431" x="5.58387233592e-07" y="-1.55598928538e-07" z="-1.79892385632e-07"/>
      <vertex index="1432" x="-4.00127391333e-07" y="-1.90734338848e-07" z="3.13576392866e-07"/>
      <vertex index="1433" x="3.94656525001e-07" y="4.2000346712e-07" z="-5.17831693443e-08"/>
      <vertex index="1434" x="1.00555927469e-07" y="-5.20081176973e-07" z="-2.69376761191e-07"/>
      <vertex index="1435" x="-4.70193561802e-07" y="-1.89807790542e-08" z="-4.14533748805e-07"/>
      <vertex index="1436" x="2.17281811544e-07" y="-4.74554992912e-07" z="2.73553908587e-07"/>
      <vertex index="1437" x="-3.18499661454e-07" y="2.09144821007e-07" z="4.55052527036e-07"/>
      <vertex index="1438" x="4.59775683616e-07" y="1.16038845244e-07" z="4.25686601533e-07"/>
      <vertex index="1439" x="-1.65213144461e-07" y="-5.41776524746e-08" z="-6.31221877235e-07"/>
      <vertex index="1440" x="4.95975173982e-07" y="-2.52735668487e-07" z="2.25910895869e-07"/>
      <vertex index="1441" x="-5.28118692708e-07" y="-3.09353794522e-07" z="3.29202904261e-08"/>
      <vertex index="1442" x="5.43873072979e-07" y="1.78021312058e-07" z="-2.09824668889e-07"/>
      <vertex index="1443" x="6.73560187456e-08" y="5.80697303822e-08" z="-6.46788861171e-07"/>
      <vertex index="1444" x="1.68487039158e-07" y="-6.14564207138e-07" z="2.29873889316e-09"/>
      <vertex index="1445" x="2.09192105999e-07" y="1.22647675096e-07" z="6.05550648319e-07"/>
      <vertex index="1446" x="3.9081408391e-08" y="4.54245767668e-07" z="-4.45240631728e-07"/>
      <vertex index="1447" x="-2.88172192487e-07" y="-4.99305458004e-07" z="-1.64281223079e-07"/>
      <vertex index="1448" x="5.53764119782e-07" y="2.48656043296e-07" z="1.47990624992e-07"/>
      <vertex index="1449" x="-1.73979606326e-07" y="6.23395230413e-07" z="5.10063795004e-08"/>
      <vertex index="1450" x="-1.91524043422e-07" y="5.40833636882e-07" z="-2.06490649469e-07"/>
      <vertex index="1451" x="-6.1003208576e-07" y="1.72047978167e-07" z="-5.48854265803e-08"/>
      <vertex index="1452" x="-1.67847299204e-07" y="-5.55153193477e-07" z="2.13033807664e-07"/>
      <vertex index="1453" x="3.01058508996e-08" y="3.71447188188e-07" z="4.18771461723e-07"/>
      <vertex index="1454" x="-3.05464633137e-07" y="-1.31758750096e-07" z="5.60393497692e-07"/>
      <vertex index="1455" x="3.56845604824e-07" y="3.51281878718e-08" z="-4.58873240999e-07"/>
      <vertex index="1456" x="6.32171272765e-07" y="-3.14647460386e-08" z="6.93300913875e-08"/>
      <vertex index="1457" x="-1.12825645795e-07" y="-6.24984873561e-07" z="-3.45464300328e-08"/>
      <vertex index="1458" x="-7.79488074625e-08" y="-3.85622194996e-07" z="-4.67568038491e-07"/>
      <vertex index="1459" x="3.83622423945e-07" y="-4.11604387173e-07" z="-2.69623623193e-07"/>
      <vertex index="1460" x="9.68647888642e-08" y="-1.42820145711e-07" z="2.43225665328e-07"/>
      <vertex index="1461" x="-4.50063145824e-07" y="3.31173635873e-07" z="-2.53073929876e-07"/>
      <vertex index="1462" x="-5.76339965416e-07" y="6.20505005329e-08" z="2.09616874071e-07"/>
      <vertex index="1463" x="3.00146588949e-07" y="4.78763129209e-07" z="-3.10468587895e-07"/>
      <vertex index="1464" x="4.31608538831e-07" y="-4.7803433041e-07" z="2.53976057461e-08"/>
      <vertex index="1465" x="-5.92878921753e-07" y="-1.0622849508e-07" z="-1.45623316721e-07"/>
      <vertex index="1466" x="2.83141264165e-07" y="-1.95558085699e-07" z="-5.42216441634e-07"/>
      <vertex index="1467" x="3.36880582568e-07" y="5.63022880771e-07" z="1.57445521929e-07"/>
      <vertex index="1468" x="1.26267011106e-07" y="-1.08238153551e-07" z="-2.19926242951e-07"/>
      <vertex index="1469" x="2.08557584854e-07" y="-3.5214798985e-07" z="5.15707933335e-07"/>
      <vertex index="1470" x="-2.54547590634e-07" y="-1.41249903645e-06" z="-1.38398721277e-08"/>
      <vertex index="1471" x="-2.69896481341e-07" y="1.39700664618e-06" z="-1.51302816076e-07"/>
      <vertex index="1472" x="-1.50251378556e-06" y="9.36672506864e-08" z="-3.42224934658e-08"/>
      <vertex index="1473" x="1.53236670285e-06" y="3.80815473749e-08" z="-1.67969863322e-07"/>
      <vertex index="1474" x="-1.40451078442e-07" y="3.71340092417e-08" z="-1.41652767486e-06"/>
      <vertex index="1475" x="-2.59580958616e-07" y="1.36754816984e-07" z="1.52621742548e-06"/>
      <vertex index="1476" x="1.03616317209e-06" y="-8.90213775207e-07" z="-1.84490842375e-08"/>
      <vertex index="1477" x="1.39307746568e-06" y="-7.19295363709e-08" z="3.32611651579e-07"/>
      <vertex index="1478" x="1.30874905744e-06" y="-2.99415201099e-07" z="-7.48532670805e-07"/>
      <vertex index="1479" x="5.4999596256e-07" y="1.66331808229e-06" z="3.79182594567e-07"/>
      <vertex index="1480" x="5.03272631748e-07" y="-1.77252214984e-07" z="-1.47015077871e-06"/>
      <vertex index="1481" x="8.12575838681e-08" y="-1.06870218556e-06" z="1.07669006613e-06"/>
      <vertex index="1482" x="4.77989911805e-07" y="-3.79904584306e-07" z="1.42373911516e-06"/>
      <vertex index="1483" x="6.86959960066e-07" y="-7.05297891134e-07" z="9.58102877251e-07"/>
      <vertex index="1484" x="-1.46251948271e-06" y="-3.38078554678e-07" z="4.24122596826e-07"/>
      <vertex index="1485" x="-1.36388969861e-06" y="-4.59116056632e-07" z="-3.0706682557e-07"/>
      <vertex index="1486" x="8.85266250149e-07" y="9.62656050574e-07" z="-4.54752918127e-07"/>
      <vertex index="1487" x="-6.66055651537e-07" y="1.24768997866e-06" z="3.07220466083e-08"/>
      <vertex index="1488" x="9.59850070979e-07" y="9.57386063611e-07" z="8.52292094074e-07"/>
      <vertex index="1489" x="2.65038659574e-07" y="1.07674475144e-06" z="1.03220937589e-06"/>
      <vertex index="1490" x="4.43843275728e-07" y="-1.189403199e-06" z="-6.73659866162e-07"/>
      <vertex index="1491" x="-7.62928980403e-07" y="-1.23553623308e-06" z="-4.28979249079e-08"/>
      <vertex index="1492" x="4.4883149562e-07" y="-1.4054439429e-06" z="-8.36292468599e-09"/>
      <vertex index="1493" x="1.05639758962e-06" y="3.21302682374e-07" z="1.02869158544e-06"/>
      <vertex index="1494" x="1.21394540554e-06" y="8.29791745644e-07" z="1.87232539733e-07"/>
      <vertex index="1495" x="-3.31794182845e-07" y="1.28969590172e-06" z="-5.20967347821e-07"/>
      <vertex index="1496" x="-1.13753524071e-06" y="-8.50445247787e-08" z="-9.40854945944e-07"/>
      <vertex index="1497" x="-1.0557394325e-06" y="6.2310796749e-07" z="-7.35396004146e-07"/>
      <vertex index="1498" x="2.27204206534e-08" y="1.41241663451e-06" z="5.48996171795e-07"/>
      <vertex index="1499" x="9.33201686713e-07" y="-1.00250531247e-06" z="3.57531757164e-07"/>
      <vertex index="1500" x="-4.80372378572e-07" y="7.51141663128e-07" z="-1.14832955044e-06"/>
      <vertex index="1501" x="-6.11494888286e-07" y="-1.1461755282e-06" z="-5.0801751531e-07"/>
      <vertex index="1502" x="-6.21021074021e-07" y="4.47920956412e-07" z="1.14780123005e-06"/>
      <vertex index="1503" x="-6.68293855689e-07" y="1.12304473305e-06" z="7.22836086841e-07"/>
      <vertex index="1504" x="-7.30382012959e-07" y="-4.50778715262e-07" z="-1.17937615666e-06"/>
      <vertex index="1505" x="-1.49562890193e-07" y="-5.20101217192e-07" z="1.39452748854e-06"/>
      <vertex index="1506" x="-6.299662673e-07" y="-2.8316320239e-07" z="1.25044893073e-06"/>
      <vertex index="1507" x="1.14225267189e-06" y="4.54212224443e-07" z="-8.62372981419e-07"/>
      <vertex index="1508" x="-3.21817080906e-07" y="-1.28448473422e-06" z="4.78791876615e-07"/>
      <vertex index="1509" x="-8.41095863947e-08" y="-7.20794543406e-07" z="-1.33213254338e-06"/>
      <vertex index="1510" x="-1.25303215862e-06" y="6.31130358534e-08" z="8.1739095881e-07"/>
      <vertex index="1511" x="4.99250185289e-08" y="6.40358552514e-07" z="-1.26350861529e-06"/>
      <vertex index="1512" x="-1.00052085888e-06" y="7.87890227217e-07" z="-3.71034268699e-07"/>
      <vertex index="1513" x="-1.24842336433e-06" y="7.23740725084e-07" z="1.39291312648e-07"/>
      <vertex index="1514" x="2.0225805654e-07" y="4.95709555068e-07" z="1.37098733298e-06"/>
      <vertex index="1515" x="-1.05979349179e-06" y="-7.92624777109e-07" z="6.49571881288e-07"/>
      <vertex index="1516" x="7.94292990287e-07" y="-8.97162859561e-07" z="-6.02498166928e-07"/>
      <vertex index="1517" x="1.15388607888e-06" y="-6.40130207517e-07" z="4.96366656039e-07"/>
      <vertex index="1518" x="1.70896677922e-07" y="1.05658646634e-06" z="-1.0655563786e-06"/>
      <vertex index="1519" x="1.14119200374e-06" y="-2.21881567681e-07" z="9.97029262801e-07"/>
      <vertex index="1520" x="4.13277926693e-07" y="1.40777742718e-06" z="-2.7408553324e-07"/>
      <vertex index="1521" x="4.30880156191e-07" y="7.79995159463e-07" z="-9.3377385706e-07"/>
      <vertex index="1522" x="-2.19254947817e-07" y="-1.06474453393e-06" z="-9.39829321532e-07"/>
      <vertex index="1523" x="3.74471115833e-07" y="-6.9134815767e-07" z="-1.09158362494e-06"/>
      <vertex index="1524" x="-3.96737897506e-07" y="-1.01614686996e-06" z="1.12310912145e-06"/>
      <vertex index="1525" x="-6.03703727656e-07" y="1.61854073914e-07" z="-1.28828033994e-06"/>
      <vertex index="1526" x="-1.00403604845e-06" y="-6.64396244389e-07" z="-9.09759739422e-07"/>
      <vertex index="1527" x="-4.1313862438e-07" y="7.50234103552e-07" z="1.08398873493e-06"/>
      <vertex index="1528" x="1.54013498095e-06" y="4.25661112887e-07" z="1.53672453287e-07"/>
      <vertex index="1529" x="1.00585211557e-06" y="-8.30908936721e-08" z="-1.09916266776e-06"/>
      <vertex index="1530" x="6.62444651106e-08" y="-1.35654928722e-06" z="5.34638455298e-07"/>
      <vertex index="1531" x="-1.15491338341e-06" y="6.56860348853e-07" z="7.30595232755e-07"/>
      <vertex index="1532" x="8.21628559717e-07" y="1.95430567418e-07" z="1.34070240768e-06"/>
      <vertex index="1533" x="-1.56712067574e-06" y="2.50753089551e-07" z="3.3711780334e-07"/>
      <vertex index="1534" x="1.47650374337e-06" y="3.25847647898e-07" z="-4.06573571486e-07"/>
      <vertex index="1535" x="-1.13917866349e-06" y="-9.58193462706e-07" z="-2.78632870563e-07"/>
      <vertex index="1536" x="5.72871730971e-07" y="4.63903577177e-07" z="1.28848488859e-06"/>
      <vertex index="1537" x="1.38934527129e-06" y="4.76543460983e-07" z="6.29531925734e-07"/>
      <vertex index="1538" x="1.47945713513e-06" y="-4.88591271919e-07" z="8.02967908082e-09"/>
      <vertex index="1539" x="8.91354544893e-07" y="1.22198575645e-06" z="-1.87871980128e-07"/>
      <vertex index="1540" x="8.58092317387e-07" y="-1.34849542068e-06" z="-2.59371120279e-07"/>
      <vertex index="1541" x="-1.38821435116e-06" y="6.11678558186e-07" z="-4.07729865878e-07"/>
      <vertex index="1542" x="2.13040510673e-07" y="-1.46023001098e-06" z="-2.79518625114e-07"/>
      <vertex index="1543" x="8.2483316565e-07" y="4.04734240346e-07" z="-1.17870510882e-06"/>
      <vertex index="1544" x="-1.14874779212e-06" y="1.67944596618e-07" z="-4.5268885356e-07"/>
      <vertex index="1545" x="-8.62396615127e-07" y="1.00272643787e-06" z="-9.13075362123e-07"/>
      <vertex index="1546" x="2.69764426968e-07" y="-5.25876517714e-08" z="1.45201627223e-06"/>
      <vertex index="1547" x="-7.21991176559e-07" y="-9.49917064093e-07" z="-1.04222877492e-06"/>
      <vertex index="1548" x="-3.06205370736e-07" y="1.52436675015e-06" z="3.44786198379e-07"/>
      <vertex index="1549" x="-1.27971415724e-06" y="-8.6689369447e-07" z="1.43983831234e-07"/>
      <vertex index="1550" x="8.9473790209e-07" y="1.22769034953e-06" z="-6.06249478901e-07"/>
      <vertex index="1551" x="5.36553243745e-07" y="-8.04331790352e-07" z="1.23780674561e-06"/>
      <vertex index="1552" x="-9.07429718817e-07" y="-8.7862313407e-07" z="9.10490883956e-07"/>
      <vertex index="1553" x="-7.36341662737e-08" y="1.20058844852e-06" z="9.96105547319e-07"/>
      <vertex index="1554" x="1.2969437007e-06" y="-6.57241761959e-08" z="-4.97073215749e-07"/>
      <vertex index="1555" x="9.80024984152e-07" y="-6.61385663843e-07" z="-1.06903532466e-06"/>
      <vertex index="1556" x="2.29118080727e-07" y="7.13032726605e-08" z="-1.62111876589e-06"/>
      <vertex index="1557" x="5.63146691948e-07" y="-1.25998390686e-06" z="7.69867221465e-07"/>
      <vertex index="1558" x="1.25193965949e-07" y="1.34269427486e-06" z="-6.55378367589e-07"/>
      <vertex index="1559" x="-1.15666747624e-06" y="-5.03767829539e-07" z="1.05270224882e-06"/>
      <vertex index="1560" x="3.77222294487e-07" y="1.34950663323e-06" z="8.18456403691e-07"/>
      <vertex index="1561" x="-3.13174477678e-07" y="3.32462626276e-07" z="-1.49195779148e-06"/>
      <vertex index="1562" x="-5.64231089727e-07" y="1.67947975923e-06" z="-7.064434424e-08"/>
      <vertex index="1563" x="-8.2695287257e-07" y="2.12445493627e-08" z="1.24974990076e-06"/>
      <vertex index="1564" x="8.65954183212e-07" y="-8.35893971504e-08" z="1.05469820059e-06"/>
      <vertex index="1565" x="1.53423624319e-06" y="-7.20588438738e-07" z="-3.37950340357e-07"/>
      <vertex index="1566" x="1.2492004102e-06" y="9.2132288042e-07" z="6.29547635013e-07"/>
      <vertex index="1567" x="-8.8507150015e-07" y="-1.22239808773e-06" z="7.98877502927e-07"/>
      <vertex index="1568" x="4.13867638755e-08" y="-4.2353964422e-07" z="-1.6206437084e-06"/>
      <vertex index="1569" x="-1.19108332358e-06" y="1.09109039276e-06" z="2.44309387299e-08"/>
      <vertex index="1570" x="-8.17486735081e-09" y="1.63748225547e-06" z="2.64490507344e-07"/>
      <vertex index="1571" x="1.18095205646e-06" y="1.21668476184e-07" z="1.36574035932e-07"/>
      <vertex index="1572" x="7.46748110959e-07" y="1.17803687047e-06" z="2.42129929454e-07"/>
      <vertex index="1573" x="1.12242859335e-06" y="-3.27248937922e-07" z="-2.43920040862e-07"/>
      <vertex index="1574" x="1.13087911439e-06" y="4.0422336604e-07" z="-3.29794904248e-08"/>
      <vertex index="1575" x="1.25246704411e-06" y="-3.90198194452e-07" z="2.83202496703e-07"/>
      <vertex index="1576" x="7.32727078235e-08" y="-1.05062058936e-06" z="-1.19334180992e-06"/>
      <vertex index="1577" x="-9.95192170944e-08" y="1.01550691395e-06" z="-2.84370062156e-07"/>
      <vertex index="1578" x="-1.26858969674e-06" y="-1.38910748676e-07" z="4.67245169977e-08"/>
      <vertex index="1579" x="-1.63973160893e-06" y="-1.43204262944e-07" z="6.18797884448e-08"/>
      <vertex index="1580" x="-6.3848513672e-08" y="5.35864865482e-07" z="1.58863565278e-06"/>
      <vertex index="1581" x="-1.00824830453e-06" y="4.62539547961e-07" z="-1.14738862872e-06"/>
      <vertex index="1582" x="1.25977879003e-07" y="1.24771049772e-06" z="-2.71125406508e-08"/>
      <vertex index="1583" x="-1.45522827686e-06" y="-2.20849157438e-07" z="-5.95940776834e-07"/>
      <vertex index="1584" x="6.6056318238e-08" y="-8.38116931582e-07" z="1.42756109901e-06"/>
      <vertex index="1585" x="9.32049713241e-09" y="-1.30959128582e-07" z="1.21076785044e-06"/>
      <vertex index="1586" x="-1.73040967938e-07" y="-1.14706378162e-06" z="-4.08788569748e-07"/>
      <vertex index="1587" x="3.53610589177e-07" y="-5.2708225611e-07" z="1.08643836455e-06"/>
      <vertex index="1588" x="-6.53945926103e-07" y="-1.6721901521e-06" z="-3.10872059716e-07"/>
      <vertex index="1589" x="-6.36102955425e-07" y="9.47886178964e-07" z="1.2371160319e-06"/>
      <vertex index="1590" x="-5.94214150221e-07" y="-1.58367492089e-06" z="2.89957508653e-07"/>
      <vertex index="1591" x="-6.49185790377e-07" y="-7.37618474455e-08" z="-1.61538571269e-06"/>
      <vertex index="1592" x="-8.63235170599e-07" y="1.06821693237e-06" z="4.19426726311e-07"/>
      <vertex index="1593" x="7.89877128251e-07" y="-8.8148205312e-07" z="-1.16385120154e-07"/>
      <vertex index="1594" x="-3.86011365838e-07" y="-1.07597721712e-06" z="-3.41609143286e-08"/>
      <vertex index="1595" x="-4.82474713153e-07" y="-3.50940738011e-07" z="1.60574247174e-06"/>
      <vertex index="1596" x="-1.2357757718e-06" y="3.00373445959e-07" z="4.1944536254e-07"/>
      <vertex index="1597" x="1.65551420731e-07" y="-3.08493701282e-07" z="-1.01243972135e-06"/>
      <vertex index="1598" x="-1.50722155057e-06" y="2.44949015025e-07" z="-9.34260260219e-07"/>
      <vertex index="1599" x="3.59403964739e-07" y="-9.96751111049e-07" z="-2.97577682234e-07"/>
      <vertex index="1600" x="3.57232794687e-07" y="6.73650897417e-07" z="-1.25231754692e-06"/>
      <vertex index="1601" x="-1.67431752797e-06" y="4.84312732945e-07" z="2.62239669729e-07"/>
      <vertex index="1602" x="1.79145068544e-06" y="-3.95126309124e-08" z="1.69302798469e-07"/>
      <vertex index="1603" x="7.24654118559e-08" y="-1.47239149717e-06" z="1.15554257278e-07"/>
      <vertex index="1604" x="7.05493910224e-07" y="-4.4660345532e-07" z="1.21938821678e-06"/>
      <vertex index="1605" x="-4.5392220094e-07" y="1.45211084497e-07" z="1.1537429664e-06"/>
      <vertex index="1606" x="6.09522218014e-07" y="-2.27290206635e-07" z="-8.10484499643e-07"/>
      <vertex index="1607" x="3.82930242697e-08" y="9.4202503346e-07" z="8.46299658267e-07"/>
      <vertex index="1608" x="1.0263173988e-06" y="6.57083333635e-08" z="6.88126460465e-07"/>
      <vertex index="1609" x="1.42655516199e-06" y="9.82672881553e-08" z="8.81251114994e-07"/>
      <vertex index="1610" x="6.08568208713e-07" y="-1.73338102704e-06" z="-3.3972321174e-07"/>
      <vertex index="1611" x="-3.55014031439e-07" y="1.1740882601e-06" z="1.75731957423e-07"/>
      <vertex index="1612" x="6.51138939372e-07" y="9.73259816454e-07" z="6.24564772231e-07"/>
      <vertex index="1613" x="9.1139693451e-07" y="4.0546312273e-07" z="-4.80752333055e-07"/>
      <vertex index="1614" x="5.05416318295e-07" y="1.40148116984e-06" z="-9.79921206733e-07"/>
      <vertex index="1615" x="5.98300481741e-07" y="9.12653020803e-07" z="-5.50831773819e-07"/>
      <vertex index="1616" x="1.16503898423e-06" y="-1.34344037792e-06" z="1.58405688639e-07"/>
      <vertex index="1617" x="-6.03279492245e-07" y="-9.68928149419e-07" z="3.43071812526e-07"/>
      <vertex index="1618" x="-3.2237123405e-08" y="-1.38197521722e-06" z="9.60267143529e-07"/>
      <vertex index="1619" x="-1.02717409375e-06" y="-2.45829995973e-08" z="-1.42990034027e-06"/>
      <vertex index="1620" x="8.05207464219e-07" y="1.07390047672e-06" z="1.1656815099e-06"/>
      <vertex index="1621" x="4.00796940746e-07" y="5.30422317726e-07" z="9.72511742547e-07"/>
      <vertex index="1622" x="-1.70393266156e-06" y="-1.52224302611e-07" z="7.08789648641e-07"/>
      <vertex index="1623" x="-2.59331778158e-07" y="1.37068311108e-06" z="-1.05565354791e-06"/>
      <vertex index="1624" x="-1.23582783663e-06" y="5.03259831303e-07" z="1.11508817489e-06"/>
      <vertex index="1625" x="2.52170390947e-07" y="1.84797240301e-06" z="-1.70609251605e-07"/>
      <vertex index="1626" x="5.10693734833e-07" y="-5.25351587555e-07" z="-1.60575892168e-06"/>
      <vertex index="1627" x="2.36723576955e-07" y="8.13917880542e-07" z="1.28688235845e-06"/>
      <vertex index="1628" x="1.03808143256e-06" y="5.535146406e-07" z="4.43376559766e-07"/>
      <vertex index="1629" x="-9.87749300121e-07" y="1.51280648601e-06" z="-2.74128227934e-07"/>
      <vertex index="1630" x="1.27892413068e-07" y="-1.12489520732e-06" z="2.10140467002e-07"/>
      <vertex index="1631" x="1.08384671262e-06" y="-9.96514831849e-07" z="6.62331124338e-07"/>
      <vertex index="1632" x="-1.64066055196e-06" y="2.77226941331e-07" z="-4.82152182852e-07"/>
      <vertex index="1633" x="9.28217816953e-07" y="-7.72875591055e-08" z="-6.90582173489e-07"/>
      <vertex index="1634" x="-1.22216914321e-06" y="-1.21935974133e-06" z="4.6466684682e-07"/>
      <vertex index="1635" x="-7.51654790213e-07" y="1.99118371058e-07" z="-7.76633673921e-07"/>
      <vertex index="1636" x="1.42511597337e-07" y="-3.71045421581e-07" z="1.4546366682e-06"/>
      <vertex index="1637" x="1.08607824973e-06" y="1.06978368996e-06" z="-8.94934054254e-07"/>
      <vertex index="1638" x="1.56204909403e-06" y="-5.86041928969e-07" z="6.42775308696e-07"/>
      <vertex index="1639" x="1.07324908996e-06" y="7.59392673309e-07" z="1.0635629311e-06"/>
      <vertex index="1640" x="-6.1802719528e-08" y="-9.9660319903e-07" z="6.5137595235e-07"/>
      <vertex index="1641" x="8.42347098685e-07" y="-6.55066677552e-07" z="-3.58616137531e-07"/>
      <vertex index="1642" x="2.48747269394e-08" y="-7.67607495253e-07" z="-8.96516332935e-07"/>
      <vertex index="1643" x="3.90839255073e-07" y="-1.07254574976e-06" z="5.3393173712e-07"/>
      <vertex index="1644" x="8.51665877219e-07" y="-1.53377400334e-08" z="-1.62203160744e-06"/>
      <vertex index="1645" x="6.81617206187e-07" y="-1.11830674361e-06" z="-9.94551767526e-07"/>
      <vertex index="1646" x="6.61683558141e-07" y="-1.59683348586e-06" z="4.97267891809e-07"/>
      <vertex index="1647" x="-1.61891348432e-07" y="8.54281178485e-07" z="-1.32284776336e-06"/>
      <vertex index="1648" x="-2.81168227582e-07" y="4.16467062385e-07" z="1.03540218853e-06"/>
      <vertex index="1649" x="1.06051208503e-06" y="1.3982474714e-07" z="-3.04247857393e-07"/>
      <vertex index="1650" x="1.47874284391e-06" y="8.56147434812e-07" z="-3.50942244753e-07"/>
      <vertex index="1651" x="-1.54138143632e-06" y="3.70282588258e-07" z="7.61071436294e-07"/>
      <vertex index="1652" x="-6.71205239292e-07" y="1.3345603733e-07" z="1.6826099034e-06"/>
      <vertex index="1653" x="8.43210375108e-07" y="1.4179898549e-06" z="4.88568714345e-07"/>
      <vertex index="1654" x="-1.11550213174e-06" y="-1.44607856173e-06" z="-8.46858215361e-08"/>
      <vertex index="1655" x="-1.18302143578e-06" y="-1.19626496254e-07" z="4.4649800103e-07"/>
      <vertex index="1656" x="-3.4804940726e-07" y="-6.89473381993e-07" z="-9.72385043795e-07"/>
      <vertex index="1657" x="2.98522026657e-07" y="2.38222722079e-07" z="-1.11167104508e-06"/>
      <vertex index="1658" x="-9.47971346685e-07" y="-8.95191341356e-07" z="2.97068297836e-07"/>
      <vertex index="1659" x="7.55202108775e-07" y="-4.10902273478e-07" z="6.28561122021e-07"/>
      <vertex index="1660" x="-6.43597459011e-07" y="8.47947777281e-07" z="-4.97630963149e-08"/>
      <vertex index="1661" x="4.6998041172e-07" y="1.18229948521e-07" z="1.29982662082e-06"/>
      <vertex index="1662" x="-1.11504895019e-06" y="-1.09460887996e-06" z="-7.09200117655e-07"/>
      <vertex index="1663" x="-6.03122181783e-07" y="-7.15714932917e-07" z="7.49782602445e-07"/>
      <vertex index="1664" x="8.45867605211e-07" y="7.6789761234e-07" z="-1.57122072692e-07"/>
      <vertex index="1665" x="-3.19090968585e-07" y="-4.90183349821e-07" z="-1.62632433456e-06"/>
      <vertex index="1666" x="-3.69126750642e-07" y="3.81079159827e-07" z="-1.05123120346e-06"/>
      <vertex index="1667" x="1.38300653179e-06" y="-9.11690220609e-07" z="-8.69359082047e-07"/>
      <vertex index="1668" x="1.67518067493e-06" y="-2.9427308771e-07" z="-4.71082795084e-07"/>
      <vertex index="1669" x="-1.00680658051e-06" y="4.62000713845e-07" z="-3.73669119245e-07"/>
      <vertex index="1670" x="-1.23264958816e-06" y="-5.71912209989e-07" z="-1.22522554012e-06"/>
      <vertex index="1671" x="4.18049370112e-08" y="-1.46127980182e-06" z="-7.12929700855e-07"/>
      <vertex index="1672" x="-4.22985983428e-07" y="-1.5296986177e-06" z="-5.88912282267e-07"/>
      <vertex index="1673" x="1.02019096209e-06" y="-6.78819365055e-07" z="1.95989191932e-07"/>
      <vertex index="1674" x="-2.92498541363e-07" y="8.72704081268e-07" z="7.11706145644e-07"/>
      <vertex index="1675" x="-3.95035674585e-07" y="1.09056235078e-06" z="-1.795692005e-07"/>
      <vertex index="1676" x="-2.49771079424e-07" y="-3.40380612995e-07" z="-1.05784887164e-06"/>
      <vertex index="1677" x="1.28466122412e-06" y="-7.1610003906e-07" z="9.1288838028e-07"/>
      <vertex index="1678" x="-6.47407752978e-07" y="4.58665395015e-07" z="-7.18841626307e-07"/>
      <vertex index="1679" x="-1.13115989826e-07" y="-7.75040791984e-07" z="9.96172054226e-07"/>
      <vertex index="1680" x="-4.52577827788e-07" y="1.41436506072e-06" z="9.10034033731e-07"/>
      <vertex index="1681" x="-1.10124200769e-06" y="-4.01870724216e-07" z="6.25987609227e-07"/>
      <vertex index="1682" x="-1.81118059685e-06" y="1.12698203181e-07" z="1.70301863034e-07"/>
      <vertex index="1683" x="1.14439791934e-06" y="7.8387044989e-08" z="1.19921692877e-06"/>
      <vertex index="1684" x="-1.30800999316e-06" y="1.65865429822e-07" z="-1.09868884349e-06"/>
      <vertex index="1685" x="6.1892392249e-07" y="1.71172351997e-06" z="-4.21299129577e-08"/>
      <vertex index="1686" x="-1.00210394241e-06" y="3.19582989405e-07" z="-1.22408085622e-07"/>
      <vertex index="1687" x="-8.04172981966e-07" y="1.46478930193e-06" z="5.70654779189e-07"/>
      <vertex index="1688" x="-1.0801941835e-06" y="-2.15385571199e-07" z="-5.34456635784e-07"/>
      <vertex index="1689" x="-7.53675578062e-07" y="2.15071826244e-07" z="8.12357553221e-07"/>
      <vertex index="1690" x="-5.54223030521e-07" y="-8.16901100386e-07" z="1.48762544576e-06"/>
      <vertex index="1691" x="-1.34099521312e-06" y="9.97226246462e-07" z="-6.29239067639e-07"/>
      <vertex index="1692" x="1.39107737366e-06" y="-1.53387465812e-07" z="-1.15310668235e-06"/>
      <vertex index="1693" x="-3.79164851672e-07" y="-8.77342594515e-07" z="-1.46437361672e-06"/>
      <vertex index="1694" x="-5.86210736238e-07" y="8.07358215789e-07" z="-4.50655407297e-07"/>
      <vertex index="1695" x="1.24983064777e-06" y="-1.22825886915e-06" z="-4.93755246056e-07"/>
      <vertex index="1696" x="-8.81053251246e-07" y="-5.81435646961e-07" z="2.47382473968e-08"/>
      <vertex index="1697" x="9.07470950659e-07" y="-1.32598790357e-06" z="-6.61042598658e-07"/>
      <vertex index="1698" x="-2.6733912306e-07" y="-2.29042444701e-07" z="1.15754156664e-06"/>
      <vertex index="1699" x="-1.50538202292e-06" y="-6.41859621059e-07" z="7.24741787812e-07"/>
      <vertex index="1700" x="8.01751811327e-07" y="4.94564377029e-07" z="9.60461045492e-07"/>
      <vertex index="1701" x="1.80248075784e-06" y="2.61918954239e-07" z="-6.43581082055e-08"/>
      <vertex index="1702" x="8.80542653526e-07" y="-4.83720148697e-07" z="-6.65099361609e-07"/>
      <vertex index="1703" x="-8.84362722443e-07" y="-1.99685668306e-07" z="9.02823326564e-07"/>
      <vertex index="1704" x="4.69548827905e-08" y="9.64821465746e-07" z="4.85683855488e-07"/>
      <vertex index="1705" x="1.33386447118e-06" y="-1.03308690912e-06" z="2.94066992116e-07"/>
      <vertex index="1706" x="4.87191362631e-07" y="-7.92259608797e-07" z="-6.99534860574e-07"/>
      <vertex index="1707" x="-6.59783313472e-07" y="5.4154183118e-07" z="7.14076565145e-07"/>
      <vertex index="1708" x="-7.43674299803e-07" y="-7.82880990061e-07" z="-2.4782669152e-07"/>
      <vertex index="1709" x="-5.9126341693e-07" y="-7.15947978484e-07" z="-5.24943549125e-07"/>
      <vertex index="1710" x="6.81664734811e-07" y="7.2214798304e-08" z="-9.2300215093e-07"/>
      <vertex index="1711" x="-1.47212796494e-06" y="6.56227276603e-07" z="5.29391791201e-07"/>
      <vertex index="1712" x="-1.31734703737e-07" y="7.17124076294e-07" z="-9.65721031219e-07"/>
      <vertex index="1713" x="1.48501168454e-06" y="7.09948393006e-07" z="-6.99698313629e-07"/>
      <vertex index="1714" x="-1.6350979131e-07" y="-1.02448762439e-06" z="1.90905692105e-07"/>
      <vertex index="1715" x="-2.71151026134e-07" y="1.72631991674e-06" z="-5.17136780754e-07"/>
      <vertex index="1716" x="-1.40870731025e-06" y="1.01039631914e-06" z="-2.68611701283e-07"/>
      <vertex index="1717" x="-1.32945999061e-06" y="-1.24719504054e-06" z="-2.45405316372e-08"/>
      <vertex index="1718" x="7.54202943903e-07" y="-2.78735717621e-07" z="-1.27191145218e-06"/>
      <vertex index="1719" x="1.65183189353e-06" y="1.5540833936e-07" z="4.53607476844e-07"/>
      <vertex index="1720" x="7.54166282162e-07" y="-1.46533022561e-06" z="1.23568303137e-07"/>
      <vertex index="1721" x="-1.17431328914e-06" y="8.16587644705e-07" z="1.11338543474e-06"/>
      <vertex index="1722" x="-2.270215862e-07" y="-2.28654783947e-08" z="-9.91273664134e-07"/>
      <vertex index="1723" x="4.82155558744e-07" y="1.12476900803e-06" z="1.36854176894e-06"/>
      <vertex index="1724" x="1.26584419318e-06" y="7.9335690107e-07" z="-1.03837752749e-06"/>
      <vertex index="1725" x="-7.22849099453e-07" y="-1.34399992718e-06" z="-9.40171758364e-07"/>
      <vertex index="1726" x="1.62736881087e-06" y="6.90403566472e-07" z="3.9543776817e-07"/>
      <vertex index="1727" x="3.1347081233e-07" y="9.68592260037e-07" z="-6.73918716525e-07"/>
      <vertex index="1728" x="8.75481665935e-08" y="-1.19221311452e-06" z="-2.19935086765e-07"/>
      <vertex index="1729" x="-3.41303613235e-07" y="-1.74594730446e-06" z="-2.60827318063e-07"/>
      <vertex index="1730" x="-1.7418751097e-07" y="-1.70403137914e-06" z="5.36290728282e-07"/>
      <vertex index="1731" x="-8.54743699517e-07" y="1.42998900507e-06" z="-5.61097639318e-07"/>
      <vertex index="1732" x="-4.19401111784e-08" y="1.13595748672e-07" z="1.02945407501e-06"/>
      <vertex index="1733" x="5.61297864527e-07" y="9.95814678186e-07" z="-1.30219522948e-07"/>
      <vertex index="1734" x="1.11793453475e-06" y="2.036293975e-07" z="-1.24219966134e-06"/>
      <vertex index="1735" x="-1.22836626616e-06" y="1.06733498358e-06" z="6.47345638027e-07"/>
      <vertex index="1736" x="7.23038155044e-08" y="-4.87043895428e-08" z="-1.06165354098e-06"/>
      <vertex index="1737" x="1.10093604552e-06" y="1.1638049907e-06" z="2.35548557065e-07"/>
      <vertex index="1738" x="-8.05700810952e-07" y="-3.01140092352e-07" z="-7.91214231459e-07"/>
      <vertex index="1739" x="5.72878778173e-07" y="-7.97636099754e-07" z="5.18080210452e-07"/>
      <vertex index="1740" x="5.75659958648e-07" y="2.7277527504e-07" z="1.69225092216e-06"/>
      <vertex index="1741" x="-2.65574023215e-07" y="-1.16160311479e-06" z="-1.37264805808e-06"/>
      <vertex index="1742" x="-3.52730309966e-07" y="-3.04772067939e-08" z="-1.80107003807e-06"/>
      <vertex index="1743" x="4.43496808722e-07" y="4.81064480563e-07" z="-1.56971684551e-06"/>
      <vertex index="1744" x="-1.36614885724e-06" y="-7.91759486627e-07" z="-5.77136226924e-07"/>
      <vertex index="1745" x="4.47555767682e-07" y="-1.02047032647e-06" z="1.77207558137e-07"/>
      <vertex index="1746" x="-4.52960221547e-08" y="-1.21687317596e-06" z="1.31498475586e-06"/>
      <vertex index="1747" x="4.22526347389e-08" y="-9.31882758241e-07" z="-6.73579336693e-07"/>
      <vertex index="1748" x="1.57269707296e-08" y="6.73379557743e-07" z="1.10109717868e-06"/>
      <vertex index="1749" x="4.1150526533e-07" y="-8.87618398809e-07" z="8.89356759148e-07"/>
      <vertex index="1750" x="6.24909056265e-07" y="-1.24340827078e-07" z="1.63303553999e-06"/>
      <vertex index="1751" x="-3.56546707712e-07" y="8.6098040163e-07" z="-7.30918667515e-07"/>
      <vertex index="1752" x="-1.7686827811e-06" y="-9.95416057176e-08" z="4.07892895346e-07"/>
      <vertex index="1753" x="6.64339519407e-07" y="2.13270503249e-07" z="1.02922753356e-06"/>
      <vertex index="1754" x="-1.69919113447e-06" y="-6.48250370071e-07" z="2.07132604922e-07"/>
      <vertex index="1755" x="1.00214669217e-06" y="5.34298532996e-07" z="1.42062655146e-06"/>
      <vertex index="1756" x="-9.61636058912e-08" y="1.86932289268e-06" z="4.32268525912e-08"/>
      <vertex index="1757" x="7.4121958534e-07" y="4.61756064272e-07" z="-7.98972687675e-07"/>
      <vertex index="1758" x="3.54236577966e-09" y="-4.03885211065e-08" z="1.8399674426e-06"/>
      <vertex index="1759" x="-9.37264608354e-07" y="-4.77212765547e-07" z="-3.13780069132e-07"/>
      <vertex index="1760" x="2.97369175591e-07" y="-1.45948632954e-06" z="9.50284988523e-07"/>
      <vertex index="1761" x="1.52490957248e-06" y="-3.5688585547e-07" z="9.10518810991e-07"/>
      <vertex index="1762" x="-1.76213977425e-06" y="3.1544718128e-07" z="-3.97731724355e-08"/>
      <vertex index="1763" x="-3.54931345859e-07" y="-4.84223127486e-07" z="9.29085565113e-07"/>
      <vertex index="1764" x="3.6303627056e-07" y="-1.14027837178e-06" z="1.17974452979e-06"/>
      <vertex index="1765" x="2.50660738155e-07" y="-8.28914221773e-07" z="-1.47199084834e-06"/>
      <vertex index="1766" x="-1.62015867112e-06" y="-7.90216154576e-07" z="-6.6753152721e-08"/>
      <vertex index="1767" x="-2.73251569601e-07" y="9.0689181304e-07" z="4.30870926681e-07"/>
      <vertex index="1768" x="3.6368581669e-07" y="-7.08133302699e-07" z="1.56501945948e-06"/>
      <vertex index="1769" x="-5.94196258971e-07" y="7.17338182211e-07" z="1.54606068718e-06"/>
      <vertex index="1770" x="-5.34925566538e-07" y="8.62677225226e-07" z="1.95208614292e-07"/>
      <vertex index="1771" x="1.75311737333e-07" y="2.36094487179e-07" z="1.82457331831e-06"/>
      <vertex index="1772" x="-1.55827819448e-06" y="5.92495208257e-07" z="-7.02526869434e-07"/>
      <vertex index="1773" x="1.7656134029e-06" y="-2.67050068388e-07" z="-5.40597986439e-08"/>
      <vertex index="1774" x="-1.27040091597e-06" y="-1.31740082936e-07" z="-2.91374220802e-07"/>
      <vertex index="1775" x="1.48817607233e-06" y="-1.01774128874e-06" z="-6.69203752926e-08"/>
      <vertex index="1776" x="1.27264691435e-06" y="-1.82127717248e-07" z="6.85808710747e-07"/>
      <vertex index="1777" x="-8.00676988226e-08" y="-1.87392542157e-06" z="-4.49994406696e-08"/>
      <vertex index="1778" x="1.16418980913e-06" y="2.67042494885e-07" z="3.82067615935e-07"/>
      <vertex index="1779" x="-1.0014176367e-06" y="-3.26814768345e-07" z="2.59817069984e-07"/>
      <vertex index="1780" x="-8.52896223656e-07" y="4.49596345747e-07" z="-1.530436051e-06"/>
      <vertex index="1781" x="-1.31920295616e-06" y="3.858202952e-08" z="1.22801664848e-06"/>
      <vertex index="1782" x="-5.19491736008e-07" y="-1.27409127733e-06" z="-1.17598570403e-06"/>
      <vertex index="1783" x="-7.01492651046e-07" y="-1.5703722995e-06" z="6.52564427423e-07"/>
      <vertex index="1784" x="-8.65792442556e-07" y="-5.56451377782e-07" z="7.78997467411e-07"/>
      <vertex index="1785" x="-2.74503607131e-07" y="1.35601654721e-06" z="1.18770312441e-06"/>
      <vertex index="1786" x="2.29126674642e-07" y="1.2365665987e-06" z="1.26705637235e-06"/>
      <vertex index="1787" x="5.74311730072e-07" y="1.33616235967e-06" z="1.10750919602e-06"/>
      <vertex index="1788" x="6.6551620852e-07" y="-7.51644206461e-07" z="1.54627105162e-06"/>
      <vertex index="1789" x="7.20055665062e-07" y="7.84733197495e-07" z="-1.36721049905e-06"/>
      <vertex index="1790" x="-8.4116758929e-08" y="-1.37964233916e-07" z="-1.81440391081e-06"/>
      <vertex index="1791" x="3.60247621454e-07" y="1.00211428469e-06" z="2.13167009367e-07"/>
      <vertex index="1792" x="1.23815314913e-06" y="-1.29471512417e-06" z="4.37584351956e-07"/>
      <vertex index="1793" x="1.18179899407e-06" y="1.15248398677e-06" z="8.86009200108e-07"/>
      <vertex index="1794" x="-7.92295511195e-07" y="9.81247287717e-07" z="-1.28171994688e-06"/>
      <vertex index="1795" x="7.10111153528e-07" y="1.28620704946e-06" z="8.05361518179e-07"/>
      <vertex index="1796" x="-1.28541724712e-06" y="6.82789901542e-07" z="-1.12849404342e-06"/>
      <vertex index="1797" x="1.24230075002e-07" y="1.5186999993e-06" z="-1.02272550509e-06"/>
      <vertex index="1798" x="-1.70048546622e-06" y="-1.653938016e-09" z="-3.0328967924e-07"/>
      <vertex index="1799" x="-9.01653719342e-07" y="-1.61928995691e-06" z="1.22773851399e-07"/>
      <vertex index="1800" x="-1.40048145689e-06" y="-5.53876459576e-07" z="-9.0059177171e-07"/>
      <vertex index="1801" x="1.10484236847e-06" y="-6.30908146425e-08" z="-1.3016074853e-07"/>
      <vertex index="1802" x="1.21299396115e-06" y="1.2213849669e-06" z="-3.91905857736e-07"/>
      <vertex index="1803" x="3.32593334317e-07" y="-1.89497458873e-07" z="1.02820315764e-06"/>
      <vertex index="1804" x="-1.12563178996e-06" y="1.34185185127e-06" z="3.6597651759e-07"/>
      <vertex index="1805" x="-1.39674499265e-06" y="2.31011388498e-08" z="2.65158439888e-07"/>
      <vertex index="1806" x="1.77784480616e-06" y="1.85145044703e-08" z="-4.48532480703e-07"/>
      <vertex index="1807" x="-4.45054105871e-07" y="7.47775158114e-07" z="-1.55843702207e-06"/>
      <vertex index="1808" x="1.79711898516e-06" y="-1.18382455289e-07" z="4.82961920887e-07"/>
      <vertex index="1809" x="-1.02144509637e-07" y="2.30385137763e-07" z="-1.80040710661e-06"/>
      <vertex index="1810" x="4.29278389209e-07" y="-1.64626376351e-06" z="-6.41481955761e-07"/>
      <vertex index="1811" x="-1.49186649178e-06" y="-8.22893012893e-08" z="-1.04189443066e-06"/>
      <vertex index="1812" x="6.34316458011e-07" y="-7.92904511201e-07" z="-2.85621977992e-07"/>
      <vertex index="1813" x="-3.21650848633e-07" y="-1.80118168167e-06" z="1.1442844426e-07"/>
      <vertex index="1814" x="-2.51780407982e-07" y="-7.97905165823e-07" z="1.57095599375e-06"/>
      <vertex index="1815" x="-9.58628229355e-07" y="1.23373904679e-06" z="9.84467211469e-07"/>
      <vertex index="1816" x="-6.51612513464e-07" y="-1.24640215596e-06" z="1.13198488589e-06"/>
      <vertex index="1817" x="-4.34963767611e-07" y="-1.41147497049e-06" z="9.21421804664e-07"/>
      <vertex index="1818" x="-8.42543897913e-07" y="1.65563885848e-06" z="1.69178264323e-08"/>
      <vertex index="1819" x="5.68922434697e-08" y="1.5472167977e-06" z="9.03912346976e-07"/>
      <vertex index="1820" x="1.61721066555e-06" y="4.20782871202e-07" z="-7.52220799193e-07"/>
      <vertex index="1821" x="-1.09724871633e-06" y="7.40626582181e-07" z="4.4138547698e-07"/>
      <vertex index="1822" x="5.07959536199e-07" y="6.01975499523e-07" z="1.58293319447e-06"/>
      <vertex index="1823" x="1.57195690766e-06" y="5.22123342692e-07" z="-1.14299792129e-07"/>
      <vertex index="1824" x="1.41193167535e-06" y="5.54727125678e-07" z="1.00465190528e-06"/>
      <vertex index="1825" x="-7.55746525843e-07" y="-2.03010068144e-07" z="1.66687087744e-06"/>
      <vertex index="1826" x="1.4815022955e-06" y="-6.04633169338e-07" z="-9.02846273793e-07"/>
      <vertex index="1827" x="1.07777793151e-06" y="-8.98130325491e-07" z="1.11928539681e-06"/>
      <vertex index="1828" x="8.73357238772e-07" y="-1.16647069667e-06" z="1.02437014487e-06"/>
      <vertex index="1829" x="-1.20217875861e-06" y="-1.16937048098e-06" z="7.65076284382e-07"/>
      <vertex index="1830" x="-1.30372742276e-06" y="-8.75528462741e-07" z="9.42584325916e-07"/>
      <vertex index="1831" x="-1.37902535727e-06" y="-9.72766675377e-07" z="6.32133430958e-07"/>
      <vertex index="1832" x="1.12286293548e-06" y="-1.06537610889e-06" z="-8.48419191272e-07"/>
      <vertex index="1833" x="5.83249759139e-07" y="1.69311905125e-07" z="-1.44468086258e-06"/>
      <vertex index="1834" x="-9.47032653761e-07" y="-7.32662770192e-07" z="-1.35087385509e-06"/>
      <vertex index="1835" x="9.25647292554e-07" y="7.49136013474e-07" z="-7.19999401681e-07"/>
      <vertex index="1836" x="3.41071004158e-07" y="-1.76487811562e-06" z="-2.20293423655e-07"/>
      <vertex index="1837" x="-1.91206533928e-07" y="1.76352902146e-07" z="1.83479801517e-06"/>
      <vertex index="1838" x="-1.66073779952e-06" y="7.92550710803e-07" z="-5.72220103659e-08"/>
      <vertex index="1839" x="9.26684886793e-07" y="-1.40679023005e-06" z="4.77449180242e-07"/>
      <vertex index="1840" x="9.31667910681e-08" y="-8.52133958022e-07" z="7.75777726976e-07"/>
      <vertex index="1841" x="1.30701690799e-06" y="2.16124430214e-07" z="-6.20041544955e-08"/>
      <vertex index="1842" x="7.67337027976e-07" y="1.74188236356e-07" z="6.98232460388e-07"/>
      <vertex index="1843" x="-1.06148384147e-06" y="-6.22588063146e-07" z="1.37905321155e-06"/>
      <vertex index="1844" x="3.6758049231e-07" y="-8.18327109737e-08" z="-9.82399629063e-07"/>
      <vertex index="1845" x="4.32863873145e-08" y="1.49995318368e-06" z="-3.09572360117e-07"/>
      <vertex index="1846" x="4.39907683674e-07" y="-1.74520719546e-06" z="1.48087393385e-07"/>
      <vertex index="1847" x="-4.2358697316e-07" y="-4.03754452975e-08" z="1.79702677593e-06"/>
      <vertex index="1848" x="6.05954047392e-07" y="1.56806266727e-06" z="-6.57360089453e-07"/>
      <vertex index="1849" x="9.19322333846e-07" y="-1.68482581161e-07" z="1.45542810688e-06"/>
      <vertex index="1850" x="1.13383759767e-06" y="-5.36015920734e-07" z="-3.66512284405e-08"/>
      <vertex index="1851" x="4.67854161034e-08" y="3.43688893745e-07" z="9.94684054685e-07"/>
      <vertex index="1852" x="-1.8402544604e-07" y="1.72918876168e-06" z="5.45135402331e-07"/>
      <vertex index="1853" x="3.58917102732e-07" y="-2.69870374393e-07" z="-1.70422295486e-06"/>
      <vertex index="1854" x="1.02030487176e-06" y="-1.43015686626e-08" z="3.83348078406e-07"/>
      <vertex index="1855" x="-1.15351034645e-07" y="1.34624427782e-06" z="1.85127581577e-07"/>
      <vertex index="1856" x="1.39733478508e-06" y="-1.32189804611e-07" z="6.0105283365e-08"/>
      <vertex index="1857" x="3.18009410217e-07" y="7.58314437133e-07" z="8.17209077932e-07"/>
      <vertex index="1858" x="7.5602446951e-07" y="6.18211746784e-07" z="-4.15166607337e-07"/>
      <vertex index="1859" x="-1.34199723458e-07" y="2.38319111866e-07" z="-1.09227523727e-06"/>
      <vertex index="1860" x="-6.13526684298e-07" y="-7.35189316012e-08" z="-8.69149894798e-07"/>
      <vertex index="1861" x="1.60102458113e-06" y="-7.41824976169e-07" z="3.64808159676e-07"/>
      <vertex index="1862" x="1.43256224015e-06" y="1.03253345786e-06" z="4.38552605833e-08"/>
      <vertex index="1863" x="9.01961007952e-07" y="5.85379765265e-07" z="1.20066939505e-07"/>
      <vertex index="1864" x="-2.66060765835e-07" y="-8.80803122834e-07" z="-5.20030120261e-07"/>
      <vertex index="1865" x="8.09004618462e-07" y="1.59142417369e-06" z="-3.41165182771e-07"/>
      <vertex index="1866" x="-5.69147810733e-07" y="-8.72886960094e-07" z="9.45863301785e-09"/>
      <vertex index="1867" x="1.330339082e-06" y="-5.43001849017e-07" z="-1.18308499963e-06"/>
      <vertex index="1868" x="-8.42666301548e-07" y="2.920892883e-07" z="-5.30854746302e-07"/>
      <vertex index="1869" x="-8.61694044019e-07" y="5.75829489576e-07" z="-9.47519424142e-08"/>
      <vertex index="1870" x="2.8743938699e-07" y="1.30662053192e-06" z="-1.27319793012e-06"/>
      <vertex index="1871" x="9.42541848516e-07" y="-2.95952610779e-07" z="-4.43553701499e-07"/>
      <vertex index="1872" x="5.58204736647e-07" y="-1.09194684298e-06" z="-1.30205745912e-06"/>
      <vertex index="1873" x="1.35914291791e-06" y="2.40325217873e-07" z="1.15650176418e-06"/>
      <vertex index="1874" x="6.92552356233e-07" y="7.80979207167e-07" z="9.61049848343e-07"/>
      <vertex index="1875" x="-9.71916312249e-09" y="8.52691718399e-07" z="-6.7432059877e-07"/>
      <vertex index="1876" x="-1.31916264332e-07" y="-1.00234655928e-06" z="-1.04741260986e-07"/>
      <vertex index="1877" x="-1.63109398445e-06" y="-4.98344788293e-07" z="-5.82241692505e-07"/>
      <vertex index="1878" x="1.23180075711e-06" y="4.12193861749e-08" z="-9.36626810412e-07"/>
      <vertex index="1879" x="-2.41152672227e-07" y="-9.58606914557e-07" z="4.59188171268e-07"/>
      <vertex index="1880" x="-2.35753993608e-08" y="-5.05065190768e-07" z="-9.69584231085e-07"/>
      <vertex index="1881" x="-1.4900196904e-06" y="-1.07068677389e-07" z="1.00273655809e-06"/>
      <vertex index="1882" x="-1.43648766922e-06" y="6.3096630542e-07" z="9.26189857325e-07"/>
      <vertex index="1883" x="-1.12123400472e-06" y="-9.97061155613e-07" z="-1.06876403342e-06"/>
      <vertex index="1884" x="1.13513502109e-06" y="-4.72128267375e-07" z="1.31321841062e-06"/>
      <vertex index="1885" x="4.95601499543e-07" y="5.09543962823e-07" z="-1.04648139189e-06"/>
      <vertex index="1886" x="-1.43805983544e-06" y="1.0368670746e-06" z="3.98148691044e-07"/>
      <vertex index="1887" x="1.3030173953e-06" y="-1.23795806659e-06" z="-1.28163063713e-07"/>
      <vertex index="1888" x="-1.24171131141e-06" y="-6.37480603159e-07" z="4.01462681288e-07"/>
      <vertex index="1889" x="-1.49221630685e-06" y="4.90750574797e-07" z="5.05580911821e-08"/>
      <vertex index="1890" x="1.03026293645e-06" y="8.91965156753e-07" z="4.41619286318e-07"/>
      <vertex index="1891" x="-5.93644821432e-08" y="-4.15922720385e-07" z="1.01092172913e-06"/>
      <vertex index="1892" x="-1.01556781594e-06" y="1.33969710243e-06" z="7.02051507528e-07"/>
      <vertex index="1893" x="-8.59448228951e-07" y="-5.21199673517e-07" z="4.11918859373e-07"/>
      <vertex index="1894" x="5.58944403833e-07" y="1.14680219548e-06" z="-1.28889106999e-06"/>
      <vertex index="1895" x="2.88044749522e-07" y="1.74166260363e-06" z="-4.85905657588e-07"/>
      <vertex index="1896" x="4.1156953181e-07" y="-1.35997185403e-06" z="-1.14926726012e-06"/>
      <vertex index="1897" x="7.9628166917e-07" y="-6.32101862527e-07" z="-1.11767259914e-07"/>
      <vertex index="1898" x="6.45563285057e-07" y="-8.48792597154e-07" z="2.00713011211e-07"/>
      <vertex index="1899" x="1.23577100986e-06" y="4.63877422315e-07" z="1.74037970755e-07"/>
      <vertex index="1900" x="-8.71283117224e-07" y="1.18556773255e-07" z="-1.62357864863e-06"/>
      <vertex index="1901" x="-7.02753900151e-07" y="1.39105134702e-06" z="-9.54893359091e-07"/>
      <vertex index="1902" x="7.49730128698e-07" y="-7.39645174005e-07" z="-1.35373467281e-06"/>
      <vertex index="1903" x="3.53612543747e-07" y="-4.00820018568e-07" z="-8.70022353767e-07"/>
      <vertex index="1904" x="-1.13350125545e-06" y="-1.40194270083e-06" z="2.33856867775e-07"/>
      <vertex index="1905" x="-1.30174818162e-06" y="-1.23378815017e-08" z="-1.30781860904e-06"/>
      <vertex index="1906" x="-7.85048549271e-08" y="9.94498880907e-07" z="-3.03399976224e-08"/>
      <vertex index="1907" x="-8.81851579689e-07" y="7.68413515322e-07" z="1.41213907572e-06"/>
      <vertex index="1908" x="1.24389462702e-06" y="1.25145478849e-06" z="5.59896060391e-07"/>
      <vertex index="1909" x="-4.60465635614e-07" y="1.62827963599e-06" z="5.8629891192e-07"/>
      <vertex index="1910" x="1.32173963685e-06" y="1.04245725801e-06" z="-6.73843604621e-07"/>
      <vertex index="1911" x="-1.19315123301e-06" y="9.35776263802e-07" z="-9.59178971954e-07"/>
      <vertex index="1912" x="1.43429892453e-06" y="4.59247059642e-07" z="-1.06295867996e-06"/>
      <vertex index="1913" x="-2.16228270847e-07" y="-2.02755838573e-07" z="1.48478531586e-06"/>
      <vertex index="1914" x="2.1695440577e-08" y="1.27513554477e-06" z="-1.32253647294e-06"/>
      <vertex index="1915" x="-4.64166490039e-07" y="2.48477621041e-07" z="8.62236495587e-07"/>
      <vertex index="1916" x="1.20719200491e-06" y="2.5947168439e-07" z="-6.16227381204e-07"/>
      <vertex index="1917" x="7.36051924669e-07" y="7.10407584589e-07" z="3.59836923155e-07"/>
      <vertex index="1918" x="-4.31095003622e-07" y="-9.0444097716e-07" z="-2.9276096969e-07"/>
      <vertex index="1919" x="-1.27774807775e-07" y="-5.66629277226e-07" z="1.70333110777e-06"/>
      <vertex index="1920" x="-4.22771306728e-07" y="-1.27486343359e-07" z="9.61076723634e-07"/>
      <vertex index="1921" x="-1.21315003778e-06" y="-2.2768391578e-07" z="1.3527677957e-06"/>
      <vertex index="1922" x="-5.40935415733e-07" y="1.01412592462e-06" z="-1.4230326105e-06"/>
      <vertex index="1923" x="8.18459420475e-07" y="-1.588343915e-07" z="7.23062058026e-07"/>
      <vertex index="1924" x="-8.36518309258e-07" y="-1.52389105517e-06" z="-4.65725152286e-07"/>
      <vertex index="1925" x="8.04526823197e-07" y="2.08104040272e-07" z="-6.58234422401e-07"/>
      <vertex index="1926" x="-1.41550496187e-06" y="-4.7493526385e-07" z="6.8522774157e-08"/>
      <vertex index="1927" x="-8.73132381163e-07" y="-2.07606807929e-10" z="-5.53527364189e-07"/>
      <vertex index="1928" x="-1.03332524043e-06" y="1.30942685171e-07" z="5.18498786189e-08"/>
      <vertex index="1929" x="-8.38238473944e-07" y="-1.22342602013e-06" z="4.15591999274e-07"/>
      <vertex index="1930" x="1.74610432295e-07" y="9.18207654843e-07" z="-1.51365671703e-06"/>
      <vertex index="1931" x="-5.48506468258e-07" y="1.71717546793e-06" z="-3.53700445497e-07"/>
      <vertex index="1932" x="-6.66386042665e-07" y="1.32835830216e-06" z="1.08735697066e-06"/>
      <vertex index="1933" x="-8.04723309583e-07" y="4.46049320801e-07" z="1.56940710581e-06"/>
      <vertex index="1934" x="-1.60731795719e-07" y="-1.07661829727e-06" z="9.42587822394e-07"/>
      <vertex index="1935" x="-2.37610873111e-07" y="1.62523719062e-06" z="-8.38108517548e-07"/>
      <vertex index="1936" x="-4.86093979492e-07" y="-1.21932501085e-06" z="1.99752019176e-07"/>
      <vertex index="1937" x="-1.7445037606e-06" y="-5.41966004147e-07" z="-2.53221682101e-07"/>
      <vertex index="1938" x="1.29862958772e-07" y="-1.74716705346e-06" z="5.73343132612e-07"/>
      <vertex index="1939" x="-6.46520314206e-07" y="-4.10375615834e-07" z="-1.64101513783e-06"/>
      <vertex index="1940" x="1.40498531228e-06" y="-1.38198421366e-07" z="1.1379570355e-06"/>
      <vertex index="1941" x="-1.20937340634e-06" y="1.29594874474e-06" z="-3.80554047586e-07"/>
      <vertex index="1942" x="-2.00136499523e-07" y="-1.41985994403e-06" z="-1.08958518011e-06"/>
      <vertex index="1943" x="-3.83769706348e-07" y="1.26939044239e-06" z="5.53479388763e-07"/>
      <vertex index="1944" x="4.85051692584e-07" y="-4.86002979454e-07" z="1.72269934836e-06"/>
      <vertex index="1945" x="1.17707577249e-06" y="-8.13761952231e-07" z="-5.56270962892e-07"/>
      <vertex index="1946" x="1.45031855679e-07" y="-1.7448539697e-06" z="-6.637136879e-07"/>
      <vertex index="1947" x="1.17678001904e-06" y="9.81569407639e-07" z="-1.26130955149e-07"/>
      <vertex index="1948" x="-4.24942198085e-07" y="5.54207672694e-07" z="-8.31479002632e-07"/>
      <vertex index="1949" x="8.95082330663e-07" y="-4.28729974361e-07" z="2.90776134625e-07"/>
      <vertex index="1950" x="1.73888092787e-06" y="-3.50833706349e-07" z="2.796052803e-07"/>
      <vertex index="1951" x="4.36217734042e-07" y="-1.61104410419e-06" z="7.1783386899e-07"/>
      <vertex index="1952" x="9.96456213574e-09" y="-7.20105337696e-07" z="-1.68414108314e-06"/>
      <vertex index="1953" x="2.35677747832e-07" y="9.79626913206e-07" z="-3.09024574213e-07"/>
      <vertex index="1954" x="-3.06771563884e-07" y="9.0433622729e-07" z="-4.15553397392e-07"/>
      <vertex index="1955" x="-4.94120052632e-07" y="2.29570901006e-07" z="-8.71723794075e-07"/>
      <vertex index="1956" x="1.09998415949e-06" y="-3.58841767773e-07" z="-9.98667733751e-07"/>
      <vertex index="1957" x="6.55194521517e-08" y="2.50495635243e-07" z="1.53698743383e-06"/>
      <vertex index="1958" x="1.04094471981e-06" y="3.74259015662e-07" z="6.68777169437e-07"/>
      <vertex index="1959" x="-6.47206048041e-08" y="8.85034261157e-07" z="1.55628602661e-06"/>
      <vertex index="1960" x="-4.95574241526e-07" y="7.51291579066e-07" z="4.91659004504e-07"/>
      <vertex index="1961" x="-6.70982920122e-07" y="-6.37868961794e-07" z="-8.17640247189e-07"/>
      <vertex index="1962" x="2.70736606558e-07" y="1.46029725466e-06" z="1.04951261642e-06"/>
      <vertex index="1963" x="-4.69826699567e-07" y="-3.53560220492e-07" z="-9.1421716628e-07"/>
      <vertex index="1964" x="1.06204687682e-06" y="-2.6767339699e-07" z="-1.44077017862e-06"/>
      <vertex index="1965" x="-1.73625303575e-06" y="-4.53153968853e-07" z="5.29699412303e-07"/>
      <vertex index="1966" x="6.93864882776e-07" y="1.08244790974e-06" z="-8.61280448334e-07"/>
      <vertex index="1967" x="1.15537061479e-06" y="6.77988090242e-07" z="-4.17914043293e-07"/>
      <vertex index="1968" x="3.13360100467e-07" y="1.58491137033e-06" z="1.03728403406e-08"/>
      <vertex index="1969" x="-4.16966719804e-07" y="-1.59491505457e-06" z="6.69839501965e-07"/>
      <vertex index="1970" x="1.1701757203e-06" y="6.46463876255e-07" z="7.59014588303e-07"/>
      <vertex index="1971" x="-1.44099264285e-07" y="6.02568251758e-07" z="-1.67900795056e-06"/>
      <vertex index="1972" x="9.66621638694e-07" y="3.14623698557e-07" z="9.57476664828e-08"/>
      <vertex index="1973" x="2.45858624788e-07" y="-8.61582360727e-07" z="-5.43713230907e-07"/>
      <vertex index="1974" x="7.63248567911e-07" y="-7.6891923248e-07" z="-8.88362278476e-07"/>
      <vertex index="1975" x="-7.8705547207e-08" y="-2.95779115103e-07" z="-1.28791196639e-06"/>
      <vertex index="1976" x="-6.56245229874e-07" y="4.62143072856e-07" z="-1.10842697734e-06"/>
      <vertex index="1977" x="1.65378021662e-06" y="-2.75199031714e-08" z="8.20534950229e-07"/>
      <vertex index="1978" x="3.58077846879e-07" y="-1.32715589433e-06" z="2.91023337122e-07"/>
      <vertex index="1979" x="-1.57657457705e-07" y="1.14057844859e-06" z="7.15076168594e-07"/>
      <vertex index="1980" x="-8.82935469774e-08" y="1.05328664413e-06" z="2.68101385071e-07"/>
      <vertex index="1981" x="7.34114550138e-07" y="-2.91561180506e-07" z="-1.66746932633e-06"/>
      <vertex index="1982" x="-1.08421995892e-06" y="6.9608566732e-08" z="-2.08194702392e-07"/>
      <vertex index="1983" x="1.6636088804e-07" y="4.8781134115e-07" z="-9.60244895043e-07"/>
      <vertex index="1984" x="9.5593552309e-07" y="1.048290867e-06" z="-1.19991552997e-06"/>
      <vertex index="1985" x="-9.28142725531e-07" y="-4.12480948942e-07" z="-1.47602332627e-06"/>
      <vertex index="1986" x="6.24990789146e-07" y="-1.25116790807e-07" z="1.25768173656e-06"/>
      <vertex index="1987" x="-7.66373866811e-07" y="1.4339643504e-06" z="8.42694396352e-07"/>
      <vertex index="1988" x="-2.29288012955e-07" y="5.49625636732e-07" z="-1.28021770344e-06"/>
      <vertex index="1989" x="-8.92998163797e-07" y="3.50113874764e-07" z="4.57961786356e-07"/>
      <vertex index="1990" x="-1.6282450162e-06" y="1.58528873016e-08" z="-8.04159005629e-07"/>
      <vertex index="1991" x="3.09989872033e-07" y="-9.72338009759e-07" z="-9.12582830323e-07"/>
      <vertex index="1992" x="-3.93411778267e-07" y="-2.16394829607e-07" z="-1.40719481603e-06"/>
      <vertex index="1993" x="-8.93315806539e-07" y="3.38999011251e-08" z="6.03640147658e-07"/>
      <vertex index="1994" x="9.78096013333e-07" y="-1.0229144868e-06" z="-3.55201869296e-07"/>
      <vertex index="1995" x="7.96623170337e-07" y="4.05076340726e-07" z="1.62786712444e-06"/>
      <vertex index="1996" x="7.10409045163e-09" y="1.83939967428e-06" z="-2.47057490207e-07"/>
      <vertex index="1997" x="5.29385555518e-07" y="1.77122396505e-06" z="-2.67624359949e-07"/>
      <vertex index="1998" x="-1.740831135e-06" y="4.59861242656e-07" z="5.19701282988e-07"/>
      <vertex index="1999" x="1.60250619048e-07" y="-1.41857925629e-06" z="1.2109744943e-06"/>
      <vertex index="2000" x="1.69257440722e-06" y="-7.98550114254e-07" z="-1.3010539618e-07"/>
      <vertex index="2001" x="7.75326977333e-07" y="-1.13716075255e-06" z="-1.60642142697e-08"/>
      <vertex index="2002" x="-1.58741163804e-07" y="-9.09593219205e-07" z="1.27643890665e-06"/>
      <vertex index="2003" x="-9.82912672514e-07" y="8.57892892701e-07" z="-8.59321660626e-08"/>
      <vertex index="2004" x="1.35429369852e-06" y="8.91244420303e-07" z="9.05507066109e-07"/>
      <vertex index="2005" x="-9.80737857416e-07" y="-1.0003518275e-06" z="-3.81828372085e-08"/>
      <vertex index="2006" x="-4.81765215429e-07" y="-8.17423640094e-08" z="1.39586739264e-06"/>
      <vertex index="2007" x="5.00781906632e-07" y="6.61242138941e-07" z="-6.13735476554e-07"/>
      <vertex index="2008" x="-1.11176705e-06" y="2.49008425134e-07" z="-7.78798072334e-07"/>
      <vertex index="2009" x="-4.57318320728e-07" y="3.5694474679e-07" z="1.42617045635e-06"/>
      <vertex index="2010" x="1.83504310638e-07" y="-1.217119506e-06" z="-4.80150051893e-07"/>
      <vertex index="2011" x="1.54173803176e-06" y="7.02271244261e-07" z="7.04975467241e-07"/>
      <vertex index="2012" x="8.83061105968e-07" y="8.58717168121e-07" z="1.30275578856e-06"/>
      <vertex index="2013" x="-4.59770823766e-08" y="-1.73937562729e-06" z="-4.47553429718e-07"/>
      <vertex index="2014" x="-5.76545555132e-07" y="-1.78710758563e-06" z="2.7920909493e-08"/>
      <vertex index="2015" x="4.54784647032e-07" y="-3.81240828878e-07" z="-1.18234785792e-06"/>
      <vertex index="2016" x="1.45888369177e-06" y="1.52881339503e-07" z="2.08586053655e-07"/>
      <vertex index="2017" x="2.81957171092e-07" y="-8.67502276303e-08" z="-1.87531151434e-06"/>
      <vertex index="2018" x="-4.04794950263e-07" y="1.85672952521e-06" z="3.94267018534e-08"/>
      <vertex index="2019" x="9.01959257405e-07" y="-8.15202741579e-07" z="1.34406883004e-06"/>
      <vertex index="2020" x="1.77491633535e-06" y="3.33667008873e-07" z="-5.11253608451e-07"/>
      <vertex index="2021" x="1.45273238234e-06" y="7.19215080429e-07" z="6.20881336096e-08"/>
      <vertex index="2022" x="-7.63467777382e-07" y="-8.16944109494e-07" z="5.50516615402e-07"/>
      <vertex index="2023" x="1.76347084991e-06" y="5.79132673456e-07" z="1.39226443558e-07"/>
      <vertex index="2024" x="5.45271160563e-07" y="1.20930715729e-06" z="-5.10240851392e-07"/>
      <vertex index="2025" x="-8.83307310648e-08" y="1.0215459561e-06" z="1.23016516866e-06"/>
      <vertex index="2026" x="6.15421251462e-07" y="-1.76444175719e-06" z="-3.93463784412e-08"/>
      <vertex index="2027" x="-6.88388910072e-07" y="1.03622322771e-06" z="-3.05253090195e-07"/>
      <vertex index="2028" x="-4.54424691348e-07" y="-4.92450611806e-07" z="1.33387876327e-06"/>
      <vertex index="2029" x="1.87429736268e-06" y="4.20403122474e-09" z="-8.53702252812e-08"/>
      <vertex index="2030" x="-3.51908561607e-07" y="-8.45464092344e-07" z="7.80223769512e-07"/>
      <vertex index="2031" x="-1.38191160528e-06" y="2.873416533e-07" z="-2.60869807413e-07"/>
      <vertex index="2032" x="-1.48935001895e-06" y="-1.08833102269e-06" z="-1.61012969972e-07"/>
      <vertex index="2033" x="1.40553372774e-06" y="-9.86751626475e-07" z="6.2256926183e-07"/>
      <vertex index="2034" x="9.58184868697e-07" y="1.5564856677e-06" z="-2.47707262215e-08"/>
      <vertex index="2035" x="-6.14709254185e-07" y="2.62087076212e-07" z="-1.66068877172e-06"/>
      <vertex index="2036" x="1.0787297953e-06" y="-1.45731815223e-06" z="-3.87024168713e-07"/>
      <vertex index="2037" x="8.22216125459e-07" y="7.04680978262e-08" z="1.69614631776e-06"/>
      <vertex index="2038" x="1.20095656638e-06" y="6.00985477318e-08" z="9.29838023426e-07"/>
      <vertex index="2039" x="-9.42350326983e-07" y="9.09076841146e-07" z="8.05386118376e-07"/>
      <vertex index="2040" x="-9.76471040215e-07" y="-1.16696775458e-06" z="1.07573247595e-06"/>
      <vertex index="2041" x="1.05898668496e-06" y="5.62545234022e-07" z="-1.42265533383e-06"/>
      <vertex index="2042" x="1.53421083171e-07" y="-7.36081448303e-07" z="1.16656614043e-06"/>
      <vertex index="2043" x="-3.00913961312e-07" y="-1.50084036331e-06" z="2.87382218537e-07"/>
      <vertex index="2044" x="1.89566099225e-07" y="4.22644457909e-07" z="-1.76419826284e-06"/>
      <vertex index="2045" x="-3.99726160587e-07" y="-1.12112684889e-06" z="1.42419490891e-06"/>
      <vertex index="2046" x="1.44402809455e-06" y="1.08196749499e-06" z="3.64948612377e-07"/>
      <vertex index="2047" x="-1.83702685788e-06" y="1.3838786329e-07" z="4.34936333237e-07"/>
      <vertex index="2048" x="-1.73191969227e-06" y="1.51497777607e-07" z="6.74158083428e-07"/>
      <vertex index="2049" x="-1.60854518748e-06" y="8.51324448997e-07" z="-4.42892704806e-07"/>
      <vertex index="2050" x="9.02220375024e-07" y="-4.88436542403e-07" z="9.87941928282e-07"/>
      <vertex index="2051" x="-1.6524028653e-06" y="7.71655304458e-07" z="2.92663366772e-07"/>
      <vertex index="2052" x="-4.34520759274e-07" y="-1.32212534338e-06" z="-2.71147008958e-07"/>
      <vertex index="2053" x="-1.72969318944e-06" y="5.48215166304e-07" z="-3.738260492e-07"/>
      <vertex index="2054" x="-1.16693663794e-06" y="1.19985033306e-06" z="-7.64454887572e-07"/>
      <vertex index="2055" x="-3.16002232532e-07" y="1.58152364909e-06" z="9.3400266654e-08"/>
      <vertex index="2056" x="3.19576289998e-07" y="-2.3988518805e-07" z="1.81896501322e-06"/>
      <vertex index="2057" x="1.5261902985e-06" y="-8.01919039323e-07" z="-6.35361611016e-07"/>
      <vertex index="2058" x="7.04510609128e-08" y="-1.41267699918e-06" z="-1.15893134082e-06"/>
      <vertex index="2059" x="-1.24856806973e-06" y="-1.31478107738e-06" z="-3.75376846419e-07"/>
      <vertex index="2060" x="-7.85556580896e-07" y="-9.20274361387e-07" z="1.30852296316e-06"/>
      <vertex index="2061" x="-7.05424944482e-07" y="6.9704453764e-07" z="-2.40190898675e-07"/>
      <vertex index="2062" x="-1.59158628456e-06" y="-8.03242474816e-07" z="4.69184546844e-07"/>
      <vertex index="2063" x="4.80704224892e-07" y="8.15769809881e-07" z="3.51135891272e-07"/>
      <vertex index="2064" x="3.30488055432e-07" y="-1.03543215146e-06" z="-2.27197430802e-08"/>
      <vertex index="2065" x="2.55162731462e-07" y="-5.93334914155e-07" z="-1.75957635503e-06"/>
      <vertex index="2066" x="-9.47040474054e-07" y="6.31209656388e-08" z="-1.05490292348e-06"/>
      <vertex index="2067" x="1.39206627614e-06" y="-3.25941813315e-07" z="-2.13817583282e-07"/>
      <vertex index="2068" x="-1.87816406311e-06" y="6.95427913153e-08" z="-6.88568145028e-08"/>
      <vertex index="2069" x="1.95776066728e-07" y="-1.13611867777e-06" z="7.73609505311e-07"/>
      <vertex index="2070" x="-7.05100080209e-07" y="-1.50628315188e-07" z="-1.3137459451e-06"/>
      <vertex index="2071" x="-4.8954476705e-07" y="-1.03890679049e-06" z="-8.1486127761e-07"/>
      <vertex index="2072" x="1.00126465319e-06" y="1.49485096157e-07" z="-5.11962351302e-08"/>
      <vertex index="2073" x="-9.26942662809e-07" y="-7.93856878562e-07" z="-5.52239567232e-07"/>
      <vertex index="2074" x="2.77804146088e-07" y="-6.45481531962e-07" z="-7.62491345633e-07"/>
      <vertex index="2075" x="-1.08951993724e-06" y="2.73423539595e-07" z="-1.38257402708e-06"/>
      <vertex index="2076" x="1.35643510081e-07" y="-9.7612869563e-07" z="4.05529393518e-07"/>
      <vertex index="2077" x="-7.3997993071e-07" y="-5.30309285028e-07" z="1.57000155084e-06"/>
      <vertex index="2078" x="-1.45450634846e-06" y="3.48531780975e-07" z="1.07656641148e-06"/>
      <vertex index="2079" x="1.37976516882e-06" y="-4.91590974116e-07" z="1.11709820911e-06"/>
      <vertex index="2080" x="-8.08045310575e-07" y="7.56614947471e-07" z="-1.46449876177e-06"/>
      <vertex index="2081" x="4.9513701461e-07" y="-5.60889166145e-07" z="7.23237853007e-07"/>
      <vertex index="2082" x="-5.86583464371e-07" y="1.03715494305e-06" z="-1.02328589949e-06"/>
      <vertex index="2083" x="1.03160173994e-06" y="-1.53502719102e-06" z="-4.55614866135e-08"/>
      <vertex index="2084" x="5.36853193383e-07" y="1.35328740426e-06" z="4.58477500291e-08"/>
      <vertex index="2085" x="1.07212277108e-07" y="-1.62384034e-06" z="8.95782034905e-07"/>
      <vertex index="2086" x="9.26788692001e-07" y="-4.08330232063e-07" z="3.48004677587e-08"/>
      <vertex index="2087" x="-8.23123066851e-07" y="-1.01129021613e-06" z="-7.74384649955e-07"/>
      <vertex index="2088" x="8.40597849186e-07" y="-1.63434107599e-06" z="-2.26964686507e-07"/>
      <vertex index="2089" x="-1.46179327364e-06" y="9.36147462126e-09" z="5.88074809749e-07"/>
      <vertex index="2090" x="-6.82056409906e-07" y="-1.07102583911e-06" z="-1.33540002927e-06"/>
      <vertex index="2091" x="-1.02693617128e-06" y="-1.38849313499e-06" z="6.67843521017e-07"/>
      <vertex index="2092" x="1.64512440363e-06" y="-1.60197682704e-07" z="-7.81261248717e-07"/>
      <vertex index="2093" x="-2.60886561653e-07" y="1.01852679767e-06" z="-1.12285750212e-06"/>
      <vertex index="2094" x="-7.962163538e-07" y="-4.38852683777e-07" z="-5.54517812782e-07"/>
      <vertex index="2095" x="-4.3698827435e-07" y="-6.15907797605e-07" z="1.69450769367e-06"/>
      <vertex index="2096" x="-2.627260496e-07" y="1.8325587619e-06" z="-1.60038179124e-07"/>
      <vertex index="2097" x="-6.17243267393e-07" y="1.13134197753e-06" z="-6.9062183636e-07"/>
      <vertex index="2098" x="-3.49723418261e-07" y="-9.17973479205e-07" z="-1.17375202602e-06"/>
      <vertex index="2099" x="8.94142255165e-07" y="-7.18086802826e-07" z="6.94743455606e-07"/>
      <vertex index="2100" x="3.94810942596e-07" y="-9.94766994619e-07" z="1.49774739221e-06"/>
      <vertex index="2101" x="1.29805365165e-06" y="1.3144258506e-06" z="1.97562413997e-08"/>
      <vertex index="2102" x="-1.1684110756e-06" y="-4.86902873623e-07" z="-6.33719626389e-07"/>
      <vertex index="2103" x="-8.26862463014e-07" y="7.17295597215e-07" z="-1.02364068299e-06"/>
      <vertex index="2104" x="-1.52599379977e-06" y="1.04246475584e-06" z="1.03073844945e-08"/>
      <vertex index="2105" x="7.74390906725e-07" y="5.71759144943e-07" z="-1.57377746218e-06"/>
      <vertex index="2106" x="1.15866200673e-06" y="-6.26635532523e-07" z="-2.83444305676e-07"/>
      <vertex index="2107" x="6.09755146754e-07" y="8.04734037073e-07" z="7.95454274725e-08"/>
      <vertex index="2108" x="6.39740257334e-07" y="-1.14103671748e-06" z="3.99406039577e-07"/>
      <vertex index="2109" x="1.23309407966e-06" y="6.19689160655e-07" z="1.24679868752e-06"/>
      <vertex index="2110" x="-1.47747736168e-06" y="-1.09471427704e-06" z="2.36111654306e-07"/>
      <vertex index="2111" x="-1.09852106859e-06" y="1.4547607383e-06" z="-2.5724816776e-08"/>
      <vertex index="2112" x="-1.2155999347e-06" y="-2.63170853177e-07" z="-1.40687684196e-06"/>
      <vertex index="2113" x="6.71365954721e-07" y="1.55663718617e-06" z="7.09586955195e-07"/>
      <vertex index="2114" x="4.28448363972e-07" y="2.11821754006e-08" z="9.3360748262e-07"/>
      <vertex index="2115" x="9.13870283916e-07" y="2.63249397419e-07" z="-1.54082451297e-06"/>
      <vertex index="2116" x="9.53821239002e-08" y="-1.19877353976e-06" z="-9.21090949531e-07"/>
      <vertex index="2117" x="8.92566421568e-07" y="2.29995144096e-07" z="4.66576462651e-07"/>
      <vertex index="2118" x="-9.14573164743e-07" y="-1.6832666026e-07" z="-1.63486806015e-06"/>
      <vertex index="2119" x="-4.9832706879e-07" y="-2.45866195881e-07" z="-1.77301310678e-06"/>
      <vertex index="2120" x="9.93519046893e-07" y="-1.47380462581e-07" z="1.23056226886e-07"/>
      <vertex index="2121" x="1.34557421432e-06" y="6.91872945834e-07" z="4.01166644788e-07"/>
      <vertex index="2122" x="1.54263407548e-06" y="-1.02199527009e-06" z="-3.39685176283e-07"/>
      <vertex index="2123" x="1.6537362625e-06" y="3.13463173608e-07" z="6.92653519844e-07"/>
      <vertex index="2124" x="-1.39497175252e-06" y="-2.94696630095e-07" z="-1.16054524711e-06"/>
      <vertex index="2125" x="-1.22539588735e-06" y="2.82293712378e-07" z="1.36609203934e-06"/>
      <vertex index="2126" x="4.26116107311e-07" y="4.04292938202e-08" z="1.80909616972e-06"/>
      <vertex index="2127" x="1.37292104008e-06" y="-7.54851781722e-07" z="5.07954514259e-08"/>
      <vertex index="2128" x="-1.07527675901e-07" y="-1.4382281609e-06" z="-2.87398065505e-07"/>
      <vertex index="2129" x="6.83707463329e-07" y="-4.95735881625e-07" z="-9.97495970669e-07"/>
      <vertex index="2130" x="-1.30840415659e-06" y="-2.74430599533e-07" z="7.8242633888e-07"/>
      <vertex index="2131" x="-1.23805805558e-06" y="-3.18422888248e-07" z="-8.77005255369e-07"/>
      <vertex index="2132" x="-5.69936690798e-07" y="-1.123894341e-06" z="7.26850924742e-07"/>
      <vertex index="2133" x="-1.33246305518e-06" y="-8.13298863712e-07" z="-9.71533511397e-07"/>
      <vertex index="2134" x="1.17733502599e-07" y="1.78315199487e-06" z="5.08855004516e-07"/>
      <vertex index="2135" x="1.33375795642e-06" y="-4.91841083952e-07" z="-5.19747343224e-07"/>
      <vertex index="2136" x="5.8116738736e-07" y="1.06360037027e-06" z="9.61929679959e-07"/>
      <vertex index="2137" x="-9.53110422696e-07" y="5.24444728447e-07" z="9.50916994344e-07"/>
      <vertex index="2138" x="-1.40586154895e-07" y="5.7771876019e-07" z="8.56803966592e-07"/>
      <vertex index="2139" x="-3.87912435391e-07" y="9.83343747507e-07" z="1.45598266325e-06"/>
      <vertex index="2140" x="6.5442341318e-07" y="-6.2236995598e-07" z="-5.27913181294e-07"/>
      <vertex index="2141" x="-9.70687970941e-07" y="7.20245110242e-10" z="2.8191888652e-07"/>
      <vertex index="2142" x="1.28066501058e-06" y="-7.95592511916e-07" z="-1.10022660968e-06"/>
      <vertex index="2143" x="8.83178188606e-07" y="-1.02529975378e-06" z="-1.24959456008e-06"/>
      <vertex index="2144" x="3.81495985476e-07" y="-1.69378705111e-06" z="4.39864797692e-07"/>
      <vertex index="2145" x="7.55424948669e-07" y="-9.99410601084e-07" z="7.0249254782e-07"/>
      <vertex index="2146" x="-8.65895154272e-07" y="-1.59110988553e-06" z="4.00930638022e-07"/>
      <vertex index="2147" x="2.15331608921e-07" y="-4.87619222143e-07" z="-1.39499148912e-06"/>
      <vertex index="2148" x="-1.82275831865e-06" y="-3.23521923887e-07" z="2.26053851976e-07"/>
      <vertex index="2149" x="3.45828564464e-07" y="2.52779160777e-07" z="9.47183888483e-07"/>
      <vertex index="2150" x="1.09079799558e-06" y="-5.52326657489e-07" z="-1.3644707416e-06"/>
      <vertex index="2151" x="9.51232298589e-07" y="-7.27313375393e-08" z="-3.42453322877e-07"/>
      <vertex index="2152" x="9.07236162102e-07" y="1.25346592134e-06" z="-1.01941827318e-06"/>
      <vertex index="2153" x="6.06479789088e-07" y="-1.10209718719e-06" z="1.37703050323e-06"/>
      <vertex index="2154" x="1.11662183994e-06" y="1.31221230801e-06" z="-7.44314161646e-07"/>
      <vertex index="2155" x="-2.56513164125e-07" y="1.4509309531e-07" z="9.72223504145e-07"/>
      <vertex index="2156" x="-7.6772610427e-07" y="-1.44404554545e-06" z="9.07100327036e-07"/>
      <vertex index="2157" x="-1.09492343003e-06" y="-8.85365662082e-07" z="1.20055185264e-06"/>
      <vertex index="2158" x="-1.69834863528e-06" y="3.36346614079e-07" z="-7.59048751391e-07"/>
      <vertex index="2159" x="1.26769143885e-07" y="-2.77091231192e-07" z="9.61443089138e-07"/>
      <vertex index="2160" x="5.84983006184e-07" y="-2.33225815143e-08" z="-1.77066855781e-06"/>
      <vertex index="2161" x="-2.09948750249e-07" y="-7.32807128527e-07" z="-7.18565399814e-07"/>
      <vertex index="2162" x="-7.3366666274e-07" y="5.71625466341e-07" z="-4.97017501776e-07"/>
      <vertex index="2163" x="1.11590576387e-06" y="1.47723608471e-06" z="-2.2532528241e-07"/>
      <vertex index="2164" x="-5.85030309033e-07" y="1.75635946002e-06" z="2.32623921757e-07"/>
      <vertex index="2165" x="-1.8427697998e-06" y="3.27551520007e-07" z="2.93306835663e-07"/>
      <vertex index="2166" x="7.21067141148e-07" y="8.05640152633e-07" z="1.50211583241e-06"/>
      <vertex index="2167" x="9.1627752732e-07" y="9.20144630778e-07" z="8.57635064926e-08"/>
      <vertex index="2168" x="-1.00170430085e-06" y="3.97185226962e-08" z="1.5533338517e-06"/>
      <vertex index="2169" x="1.06323156212e-06" y="1.4890998982e-06" z="2.91311287612e-07"/>
      <vertex index="2170" x="-6.24615545375e-07" y="1.4280673902e-06" z="2.81540841519e-07"/>
      <vertex index="2171" x="-1.2902888093e-06" y="-7.20181111534e-07" z="-1.89472181803e-07"/>
      <vertex index="2172" x="9.33936777001e-07" y="-2.45473610175e-07" z="4.79768650548e-07"/>
      <vertex index="2173" x="1.35970234603e-06" y="1.28713217342e-07" z="5.91397394332e-07"/>
      <vertex index="2174" x="7.7519422806e-07" y="-3.76278287174e-07" z="1.60818737897e-06"/>
      <vertex index="2175" x="-9.13129227709e-07" y="-1.19891209862e-06" z="-1.08098835727e-06"/>
      <vertex index="2176" x="-5.94108753356e-07" y="-3.47489689117e-07" z="7.899316949e-07"/>
      <vertex index="2177" x="-1.19257399118e-06" y="1.03918236832e-06" z="9.57715138647e-07"/>
      <vertex index="2178" x="1.16885097144e-06" y="-6.75423068981e-07" z="-8.21600906449e-07"/>
      <vertex index="2179" x="-3.99789722826e-07" y="1.09183908048e-06" z="1.00335244844e-06"/>
      <vertex index="2180" x="1.50050390792e-06" y="1.49401953389e-07" z="-9.02644549033e-07"/>
      <vertex index="2181" x="1.40263278043e-06" y="-1.28040240165e-06" z="1.77702881473e-07"/>
      <vertex index="2182" x="8.89754142559e-07" y="4.73675494896e-07" z="-1.46428166499e-07"/>
      <vertex index="2183" x="1.29320845542e-06" y="2.95949676727e-07" z="8.31619423559e-07"/>
      <vertex index="2184" x="-5.43215359651e-07" y="-1.49520994982e-06" z="5.47350656347e-09"/>
      <vertex index="2185" x="-5.22264235747e-08" y="-2.25106362791e-07" z="-9.66684553253e-07"/>
      <vertex index="2186" x="-4.72978163836e-07" y="-1.77098801196e-06" z="4.09307830494e-07"/>
      <vertex index="2187" x="1.74417237591e-06" y="-5.07902087844e-07" z="-2.49205076585e-07"/>
      <vertex index="2188" x="-9.25286977692e-07" y="1.03280645006e-06" z="1.21366956516e-06"/>
      <vertex index="2189" x="-1.29470326431e-06" y="1.27293279371e-08" z="-7.18876116197e-07"/>
      <vertex index="2190" x="1.05921587197e-06" y="1.61587932557e-07" z="1.53540898287e-06"/>
      <vertex index="2191" x="-3.71854029663e-07" y="9.26783496041e-07" z="1.57927091351e-08"/>
      <vertex index="2192" x="1.47022598498e-07" y="2.42048771237e-08" z="9.88025178938e-07"/>
      <vertex index="2193" x="-8.87637951476e-07" y="1.05140349533e-06" z="7.35629743542e-08"/>
      <vertex index="2194" x="1.89628264397e-07" y="1.31139785431e-06" z="2.54061367257e-07"/>
      <vertex index="2195" x="6.67615647855e-07" y="-1.46702107951e-06" z="-8.80732722873e-07"/>
      <vertex index="2196" x="-3.81173316187e-08" y="-1.02524505308e-06" z="-1.53638437785e-06"/>
      <vertex index="2197" x="2.4926223572e-07" y="5.34993776192e-07" z="1.7382970128e-06"/>
      <vertex index="2198" x="-7.09531951596e-07" y="-1.56339140493e-06" z="-7.65607276025e-07"/>
      <vertex index="2199" x="2.81359734114e-07" y="8.57322702615e-07" z="5.45232630731e-07"/>
      <vertex index="2200" x="-5.4548647698e-07" y="1.54467252313e-06" z="-7.16754279611e-07"/>
      <vertex index="2201" x="-2.7387674748e-07" y="-7.63940004376e-07" z="-1.6947725088e-06"/>
      <vertex index="2202" x="5.24593185633e-07" y="6.2550460361e-07" z="6.58246465053e-07"/>
      <vertex index="2203" x="-1.16789893083e-06" y="3.4704477136e-07" z="8.02279295117e-07"/>
      <vertex index="2204" x="-6.13384885019e-07" y="-7.59916532006e-07" z="1.03315668673e-06"/>
      <vertex index="2205" x="1.61284853575e-06" y="9.01677105434e-07" z="2.06826942293e-07"/>
      <vertex index="2206" x="-3.54083252416e-07" y="3.14184050696e-07" z="-1.82609746383e-06"/>
      <vertex index="2207" x="1.45465159979e-06" y="1.16672311036e-06" z="-1.83370087916e-07"/>
      <vertex index="2208" x="-1.1390860375e-06" y="6.14908259907e-07" z="1.3188474137e-06"/>
      <vertex index="2209" x="1.45448684525e-06" y="3.68195874317e-07" z="3.98003082796e-07"/>
      <vertex index="2210" x="-1.86484162106e-07" y="1.65196255226e-06" z="8.33662108286e-07"/>
      <vertex index="2211" x="-8.09234623855e-07" y="-2.69545829357e-07" z="5.63731017299e-07"/>
      <vertex index="2212" x="-1.63948548452e-06" y="-7.38653067873e-07" z="-4.15169956611e-07"/>
      <vertex index="2213" x="8.96336378173e-07" y="7.02989580962e-07" z="-1.05219306011e-06"/>
      <vertex index="2214" x="1.16953730546e-06" y="-1.30902665221e-06" z="6.8872900083e-07"/>
      <vertex index="2215" x="-7.7443994151e-07" y="7.5242725827e-07" z="5.20709036114e-07"/>
      <vertex index="2216" x="-8.17988415047e-07" y="1.6653033932e-06" z="-2.8824618755e-07"/>
      <vertex index="2217" x="-1.70922983993e-07" y="-1.63782765154e-06" z="8.41759255183e-07"/>
      <vertex index="2218" x="-1.12864597723e-06" y="-1.50458383161e-07" z="1.07201685318e-06"/>
      <vertex index="2219" x="5.56562128731e-07" y="-1.4004570908e-06" z="1.06354660691e-06"/>
      <vertex index="2220" x="-9.9042942224e-08" y="-7.06797298593e-08" z="9.78992351968e-07"/>
      <vertex index="2221" x="-1.08483974014e-07" y="4.38385887365e-07" z="-9.18944819842e-07"/>
      <vertex index="2222" x="-1.0003953716e-06" y="-2.90096698717e-07" z="-1.15521204377e-06"/>
      <vertex index="2223" x="-9.25622170776e-07" y="-1.15136416329e-06" z="-3.90532197734e-07"/>
      <vertex index="2224" x="-1.8879917504e-06" y="-9.1368681466e-08" z="9.04946210949e-08"/>
      <vertex index="2225" x="8.64462103189e-08" y="-9.56391904472e-07" z="-3.10090916985e-07"/>
      <vertex index="2226" x="1.27497941553e-07" y="7.33459135629e-08" z="-1.89484418524e-06"/>
      <vertex index="2227" x="-3.77166660249e-07" y="-5.50031840312e-07" z="-1.28521632938e-06"/>
      <vertex index="2228" x="-1.86530908574e-07" y="9.19738117825e-07" z="9.60420089313e-07"/>
      <vertex index="2229" x="2.7463429253e-07" y="-1.18118535535e-06" z="-1.42343571215e-06"/>
      <vertex index="2230" x="1.56694596979e-06" y="3.31890330758e-07" z="9.56922362295e-07"/>
      <vertex index="2231" x="-1.20437455193e-06" y="5.9109140428e-07" z="-1.4102286957e-07"/>
      <vertex index="2232" x="-3.88869137179e-07" y="-9.22097907762e-07" z="2.00998685011e-07"/>
      <vertex index="2233" x="-8.33442653334e-07" y="-5.02615006961e-07" z="1.17510178914e-06"/>
      <vertex index="2234" x="5.54231141301e-07" y="-1.39433254648e-06" z="-3.00575805757e-07"/>
      <vertex index="2235" x="1.14968681331e-06" y="3.93592525357e-07" z="-2.69089639639e-07"/>
      <vertex index="2236" x="-6.52998937703e-07" y="1.40207751404e-06" z="-2.60082882883e-07"/>
      <vertex index="2237" x="-4.58384486572e-07" y="-7.66759375112e-07" z="4.67978069873e-07"/>
      <vertex index="2238" x="1.7406417033e-06" y="4.71058487204e-07" z="4.05551170678e-07"/>
      <vertex index="2239" x="-9.79414427248e-07" y="3.87100385692e-07" z="1.52188631552e-07"/>
      <vertex index="2240" x="1.70366564123e-07" y="-3.53719066276e-07" z="-1.85376679326e-06"/>
      <vertex index="2241" x="-6.33437034299e-07" y="9.03562057114e-07" z="8.92695628262e-07"/>
      <vertex index="2242" x="-2.07462356406e-08" y="3.31935825325e-08" z="1.41339873045e-06"/>
      <vertex index="2243" x="-1.46212569713e-06" y="7.04165657431e-08" z="-4.99377644283e-07"/>
      <vertex index="2244" x="-1.37400523653e-06" y="3.22508736937e-07" z="-6.24821948183e-07"/>
      <vertex index="2245" x="5.23958513337e-07" y="-5.19790429412e-07" z="-7.47133146066e-07"/>
      <vertex index="2246" x="-1.44316344294e-06" y="8.94841151311e-07" z="7.92907639693e-07"/>
      <vertex index="2247" x="-9.05137448495e-07" y="1.16965599975e-06" z="-1.12649525048e-06"/>
      <vertex index="2248" x="-1.44439127577e-06" y="-5.61874979743e-07" z="1.00674962558e-06"/>
      <vertex index="2249" x="-3.29122307127e-07" y="-3.14771747511e-07" z="1.81490414344e-06"/>
      <vertex index="2250" x="3.30089964778e-07" y="1.08971382252e-06" z="7.1959294154e-07"/>
      <vertex index="2251" x="-2.589285638e-07" y="-1.41668950055e-06" z="1.15974894584e-06"/>
      <vertex index="2252" x="8.6016469899e-08" y="1.50051403961e-07" z="-9.64329640161e-07"/>
      <vertex index="2253" x="1.53122219977e-06" y="-2.02533045655e-07" z="5.70328350493e-07"/>
      <vertex index="2254" x="-1.44328098916e-06" y="7.61729440337e-07" z="-9.20274132799e-07"/>
      <vertex index="2255" x="-1.50922042075e-06" y="5.25931969382e-07" z="-1.00838785779e-06"/>
      <vertex index="2256" x="-6.42081355414e-07" y="-5.40345899308e-07" z="5.63726274712e-07"/>
      <vertex index="2257" x="3.06333049811e-07" y="-7.68646473998e-07" z="5.80887242283e-07"/>
      <vertex index="2258" x="-7.69006097491e-07" y="6.70267275032e-07" z="2.23306877292e-07"/>
      <vertex index="2259" x="-3.65338318913e-07" y="5.77586010797e-07" z="7.60715972734e-07"/>
      <vertex index="2260" x="1.62296610567e-06" y="-5.39576942985e-07" z="-6.73451146679e-07"/>
      <vertex index="2261" x="1.16513774678e-06" y="6.73897790334e-07" z="-8.0140959473e-08"/>
      <vertex index="2262" x="-6.14284060948e-07" y="-7.24062106656e-07" z="-1.17583447533e-06"/>
      <vertex index="2263" x="9.57320948921e-07" y="1.81742088811e-07" z="-9.43523429144e-07"/>
      <vertex index="2264" x="1.47359977076e-07" y="1.8734228615e-06" z="9.28142993767e-08"/>
      <vertex index="2265" x="-5.41005848353e-07" y="4.91439123844e-07" z="-1.38373726749e-06"/>
      <vertex index="2266" x="-2.92856483769e-07" y="6.83313369056e-07" z="1.68524472322e-06"/>
      <vertex index="2267" x="4.57905994915e-07" y="8.26507177006e-07" z="-1.61520656305e-06"/>
      <vertex index="2268" x="-2.47423084076e-07" y="1.81969065599e-06" z="3.25222012087e-07"/>
      <vertex index="2269" x="-8.75535102821e-07" y="-1.63111231264e-06" z="-1.26744311065e-07"/>
      <vertex index="2270" x="-1.05931641121e-06" y="8.48186010678e-07" z="-1.25537092783e-06"/>
      <vertex index="2271" x="1.01935965857e-06" y="1.48607428399e-06" z="-5.5113143489e-07"/>
      <vertex index="2272" x="5.57570375472e-07" y="-2.66664144701e-07" z="8.53930491678e-07"/>
      <vertex index="2273" x="7.52637925799e-07" y="-6.22849454409e-07" z="4.03614894533e-07"/>
      <vertex index="2274" x="-9.99300020629e-07" y="-1.36682768005e-06" z="-6.66322336985e-07"/>
      <vertex index="2275" x="-9.85876584664e-07" y="-1.05845037489e-06" z="5.93732034439e-07"/>
      <vertex index="2276" x="7.3771821464e-07" y="4.52486678887e-07" z="5.40765221653e-07"/>
      <vertex index="2277" x="1.86833728905e-06" y="1.2932346031e-07" z="3.48276956551e-07"/>
      <vertex index="2278" x="5.75062598628e-08" y="7.23714747913e-07" z="7.08900224382e-07"/>
      <vertex index="2279" x="-1.06831952933e-06" y="1.81514853234e-07" z="1.02511392791e-06"/>
      <vertex index="2280" x="5.38839256959e-08" y="1.71859854363e-06" z="-7.04879973842e-07"/>
      <vertex index="2281" x="-8.68103202439e-07" y="1.62170331694e-06" z="3.33770236866e-07"/>
      <vertex index="2282" x="1.42313633653e-07" y="-1.8963668276e-06" z="1.08836263313e-08"/>
      <vertex index="2283" x="2.9531742169e-07" y="-1.57676471956e-06" z="-9.23522688623e-07"/>
      <vertex index="2284" x="-6.17643496595e-07" y="-4.64468186086e-08" z="8.00077145721e-07"/>
      <vertex index="2285" x="5.10721736882e-07" y="-8.38661742777e-07" z="-1.60157172068e-06"/>
      <vertex index="2286" x="7.95933733161e-07" y="-5.45785747858e-07" z="-1.60025566084e-06"/>
      <vertex index="2287" x="1.12668038007e-06" y="1.69240440882e-08" z="-1.48573972463e-06"/>
      <vertex index="2288" x="-1.23495674865e-07" y="-7.03358921452e-07" z="7.32526345985e-07"/>
      <vertex index="2289" x="7.43517713665e-07" y="-1.59643981525e-06" z="-5.53755404971e-07"/>
      <vertex index="2290" x="5.67595446627e-07" y="-8.3247741628e-07" z="-7.25645727966e-08"/>
      <vertex index="2291" x="1.03339640172e-06" y="8.49435607574e-07" z="-1.32419176519e-06"/>
      <vertex index="2292" x="-4.12890561606e-07" y="3.62903730729e-07" z="1.75345249503e-06"/>
      <vertex index="2293" x="1.48491287412e-07" y="-1.11032570165e-06" z="1.5277259389e-06"/>
      <vertex index="2294" x="-1.25108718072e-07" y="3.06770667823e-07" z="1.26863986023e-06"/>
      <vertex index="2295" x="7.28526158465e-07" y="-1.72575896579e-06" z="2.41670188469e-07"/>
      <vertex index="2296" x="-1.21653882588e-06" y="-6.40070134824e-07" z="7.98944924415e-07"/>
      <vertex index="2297" x="9.71096292167e-07" y="-1.28680425988e-06" z="-9.61559834013e-07"/>
      <vertex index="2298" x="-6.53170960897e-07" y="-7.75983417629e-07" z="-1.52754079666e-06"/>
      <vertex index="2299" x="4.20041356051e-07" y="1.85613217717e-06" z="-1.32659848948e-08"/>
      <vertex index="2300" x="-2.19673660813e-07" y="-1.24843767433e-06" z="-7.3006335448e-07"/>
      <vertex index="2301" x="-6.69821006723e-08" y="-1.84337565604e-06" z="2.67247363673e-07"/>
      <vertex index="2302" x="-2.78523680588e-07" y="6.48712921637e-07" z="1.34310913088e-06"/>
      <vertex index="2303" x="8.6575173397e-07" y="6.58098320205e-08" z="-1.29731819561e-06"/>
      <vertex index="2304" x="-4.08225156345e-07" y="-6.35531556869e-07" z="-6.76843726559e-07"/>
      <vertex index="2305" x="-9.77652939347e-07" y="-3.35561565187e-07" z="1.51591694664e-06"/>
      <vertex index="2306" x="-1.5976179639e-06" y="-3.47928439644e-07" z="-8.793455724e-07"/>
      <vertex index="2307" x="7.56027179568e-07" y="1.71681855711e-06" z="1.36989594456e-07"/>
      <vertex index="2308" x="-4.5512407646e-07" y="-1.49734513528e-06" z="-9.46585722411e-07"/>
      <vertex index="2309" x="-1.83838066146e-06" y="-2.21488774974e-07" z="-1.86724608306e-07"/>
      <vertex index="2310" x="-1.08953372718e-06" y="9.64559747159e-07" z="2.6179770634e-07"/>
      <vertex index="2311" x="1.68446840554e-06" y="1.41653498872e-07" z="-6.73046599758e-07"/>
      <vertex index="2312" x="8.84337448174e-08" y="2.77308747697e-07" z="-1.3528192835e-06"/>
      <vertex index="2313" x="-1.56013011429e-06" y="-2.65055954191e-07" z="-2.1928951229e-07"/>
      <vertex index="2314" x="-1.00763999024e-07" y="-1.05064122064e-06" z="1.5368861936e-06"/>
      <vertex index="2315" x="4.90756792859e-07" y="2.92496578867e-07" z="-8.79645573933e-07"/>
      <vertex index="2316" x="-9.78726652993e-07" y="-3.26503471447e-07" z="-3.09077529912e-08"/>
      <vertex index="2317" x="1.09588138238e-06" y="-8.93139588871e-07" z="-1.23269408462e-06"/>
      <vertex index="2318" x="8.81016438126e-07" y="-4.33964655212e-07" z="-2.19322944352e-07"/>
      <vertex index="2319" x="9.16295507687e-08" y="1.23147970891e-06" z="8.12854207683e-07"/>
      <vertex index="2320" x="4.02614288704e-07" y="-8.52666776317e-07" z="3.28352901588e-07"/>
      <vertex index="2321" x="3.22967000576e-07" y="-3.86915776587e-07" z="8.47581059112e-07"/>
      <vertex index="2322" x="1.11898243084e-07" y="-5.93201826194e-07" z="8.3615463663e-07"/>
      <vertex index="2323" x="3.79440452915e-07" y="1.82397760088e-07" z="-1.82556774506e-06"/>
      <vertex index="2324" x="2.33269764539e-07" y="-1.85450294513e-06" z="2.62342739844e-07"/>
      <vertex index="2325" x="-1.38335432623e-06" y="-1.05153296352e-06" z="-7.53052126004e-07"/>
      <vertex index="2326" x="-1.77075702594e-06" y="-2.41077237274e-07" z="-5.39475930151e-07"/>
      <vertex index="2327" x="-1.36534480719e-06" y="3.99936428993e-07" z="-1.2040732786e-06"/>
      <vertex index="2328" x="-1.09811921856e-06" y="-1.15286002394e-06" z="1.63658121392e-07"/>
      <vertex index="2329" x="-1.29321115777e-06" y="4.58849116412e-07" z="-9.22975897505e-07"/>
      <vertex index="2330" x="-2.93380592669e-07" y="-6.66955553166e-07" z="1.18204227401e-06"/>
      <vertex index="2331" x="-1.79389692349e-06" y="5.56013328048e-07" z="5.94200865933e-08"/>
      <vertex index="2332" x="1.40906937029e-06" y="1.75824880164e-07" z="-1.23559006839e-06"/>
      <vertex index="2333" x="-9.24325996549e-07" y="1.01062779422e-06" z="-6.14690054582e-07"/>
      <vertex index="2334" x="7.22913929389e-08" y="-9.9254277107e-07" z="-9.71173774534e-09"/>
      <vertex index="2335" x="6.55741352888e-07" y="-1.07363457032e-06" z="-3.20023663979e-07"/>
      <vertex index="2336" x="-5.32367814389e-09" y="1.39088285499e-06" z="1.23750570447e-06"/>
      <vertex index="2337" x="-5.97135541923e-07" y="4.80678908853e-08" z="-1.81831071395e-06"/>
      <vertex index="2338" x="1.56641448259e-06" y="9.00347040756e-07" z="4.91406109521e-07"/>
      <vertex index="2339" x="1.08504638923e-07" y="9.69096945639e-07" z="1.16513518469e-07"/>
      <vertex index="2340" x="-5.79148758314e-07" y="-1.35917857313e-06" z="4.49686419902e-07"/>
      <vertex index="2341" x="5.64440277023e-07" y="3.14051179248e-07" z="7.75234009503e-07"/>
      <vertex index="2342" x="5.27385622436e-07" y="8.37339771871e-07" z="1.2166186856e-06"/>
      <vertex index="2343" x="-5.64678262762e-07" y="1.24772324551e-06" z="-1.2283973171e-06"/>
      <vertex index="2344" x="1.28490207288e-06" y="-9.92870021703e-07" z="9.28358692224e-07"/>
      <vertex index="2345" x="1.40343800091e-06" y="-1.04567138406e-06" z="-6.22597988053e-07"/>
      <vertex index="2346" x="3.45058685656e-07" y="1.6367770061e-06" z="-8.04761079898e-07"/>
      <vertex index="2347" x="1.82077457004e-07" y="2.22706386032e-07" z="1.24556585698e-06"/>
      <vertex index="2348" x="1.71482523556e-07" y="4.90725716786e-07" z="8.38246942237e-07"/>
      <vertex index="2349" x="-1.61456523053e-06" y="-3.8425662052e-07" z="8.17318253086e-07"/>
      <vertex index="2350" x="4.6718000605e-07" y="-8.06515083842e-07" z="-4.3410695413e-07"/>
      <vertex index="2351" x="-1.20459939336e-09" y="1.59371314811e-06" z="-1.88483110439e-08"/>
      <vertex index="2352" x="-5.38831312034e-07" y="5.29886398287e-07" z="-1.69212889429e-06"/>
      <vertex index="2353" x="-6.50907417057e-07" y="7.85205961023e-07" z="-7.50890372029e-07"/>
      <vertex index="2354" x="-1.8277427647e-07" y="-1.67506556452e-06" z="-7.92596995014e-07"/>
      <vertex index="2355" x="9.97371385568e-08" y="-8.80116131116e-07" z="1.66561967704e-06"/>
      <vertex index="2356" x="1.73111743202e-06" y="-3.3595814476e-07" z="6.5173976696e-07"/>
      <vertex index="2357" x="-2.48346443793e-07" y="-4.58443333633e-07" z="-8.43530703094e-07"/>
      <vertex index="2358" x="1.25792345251e-06" y="4.39727764621e-07" z="-1.2729042635e-06"/>
      <vertex index="2359" x="9.67917753439e-07" y="1.17528214593e-07" z="2.08338003015e-07"/>
      <vertex index="2360" x="1.08941245562e-07" y="1.10576908156e-06" z="1.48307850333e-06"/>
      <vertex index="2361" x="1.73816320737e-06" y="-6.40324757711e-07" z="1.1971462665e-07"/>
      <vertex index="2362" x="1.86595670614e-06" y="-1.8297939145e-07" z="-3.0838450194e-07"/>
      <vertex index="2363" x="8.60217914461e-07" y="6.94863708328e-07" z="6.94643859684e-07"/>
      <vertex index="2364" x="1.3010838288e-06" y="-9.3351153346e-07" z="-3.1654233852e-07"/>
      <vertex index="2365" x="1.14185663916e-06" y="-4.4192877761e-07" z="8.10882635246e-07"/>
      <vertex index="2366" x="3.28766820085e-07" y="2.88280401077e-07" z="1.5214118243e-06"/>
      <vertex index="2367" x="-4.18304572042e-07" y="-5.7815542209e-07" z="6.77720955985e-07"/>
      <vertex index="2368" x="-5.88119031777e-07" y="1.1880849718e-06" z="1.33516559135e-06"/>
      <vertex index="2369" x="1.18288596577e-06" y="-8.94955831526e-08" z="1.36276202322e-06"/>
      <vertex index="2370" x="6.05687311278e-07" y="2.8851262667e-08" z="7.90327409534e-07"/>
      <vertex index="2371" x="8.90491464035e-07" y="2.8091160167e-07" z="-2.72635480356e-07"/>
      <vertex index="2372" x="1.18120494385e-06" y="-2.91672199795e-07" z="-6.61298263593e-09"/>
      <vertex index="2373" x="9.74102632351e-07" y="1.14917591781e-06" z="6.3333304003e-07"/>
      <vertex index="2374" x="1.60600373392e-06" y="-9.59160092282e-07" z="1.50988418101e-07"/>
      <vertex index="2375" x="1.0359239528e-06" y="1.37932656395e-06" z="7.61669951489e-07"/>
      <vertex index="2376" x="-2.03648233478e-07" y="1.87346359014e-08" z="1.24722726529e-06"/>
      <vertex index="2377" x="-9.92859560228e-07" y="1.13844986298e-06" z="-2.55454308338e-07"/>
      <vertex index="2378" x="-1.45485863674e-06" y="-1.00500689813e-06" z="-4.15363898039e-07"/>
      <vertex index="2379" x="8.79621402449e-07" y="1.44645266417e-06" z="-7.9638331069e-07"/>
      <vertex index="2380" x="2.94952330007e-08" y="-3.36289450612e-07" z="1.84349312175e-06"/>
      <vertex index="2381" x="-1.76317553423e-06" y="4.39717519596e-08" z="-5.96960019139e-07"/>
      <vertex index="2382" x="-1.86424998901e-06" y="2.08873624812e-07" z="-2.99414317637e-07"/>
      <vertex index="2383" x="9.13984688863e-07" y="1.31943209605e-07" z="-4.83027886607e-07"/>
      <vertex index="2384" x="3.48337279761e-07" y="1.63339431177e-06" z="7.28549086213e-07"/>
      <vertex index="2385" x="-1.43440309267e-07" y="-4.12492021574e-07" z="-1.82642371001e-06"/>
      <vertex index="2386" x="-2.01410282432e-07" y="9.20228099488e-07" z="-1.61439884613e-06"/>
      <vertex index="2387" x="7.86959136108e-07" y="-1.4803441559e-06" z="8.25296371595e-07"/>
      <vertex index="2388" x="-2.61943207923e-07" y="1.16677408822e-06" z="-1.42218158987e-06"/>
      <vertex index="2389" x="3.00971398432e-07" y="8.25557638609e-07" z="1.58171831824e-06"/>
      <vertex index="2390" x="1.72230509975e-06" y="5.49227799716e-07" z="-3.58908386732e-07"/>
      <vertex index="2391" x="1.25744782586e-06" y="3.2286524576e-07" z="1.34871647262e-06"/>
      <vertex index="2392" x="-9.48722575383e-07" y="-1.03489669594e-06" z="-1.26389621509e-06"/>
      <vertex index="2393" x="1.67346827339e-06" y="8.3682082675e-07" z="-1.1694625525e-07"/>
      <vertex index="2394" x="-9.09190114803e-07" y="2.15917373191e-07" z="-3.20260226587e-07"/>
      <vertex index="2395" x="-4.83943401088e-07" y="8.31542114602e-07" z="-2.26194807262e-07"/>
      <vertex index="2396" x="-1.26908783521e-06" y="2.71303869496e-07" z="4.16627238509e-08"/>
      <vertex index="2397" x="-5.57303249332e-07" y="1.0794469017e-06" z="4.25644164771e-07"/>
      <vertex index="2398" x="9.28004088943e-07" y="1.24702834012e-06" z="1.00454261551e-06"/>
      <vertex index="2399" x="-1.81784415226e-06" y="-4.19959464621e-07" z="-4.80219436131e-09"/>
      <vertex index="2400" x="1.96561063142e-07" y="-9.36058565471e-07" z="1.5175686676e-07"/>
      <vertex index="2401" x="6.06364281082e-07" y="7.69263931026e-07" z="-2.75555637384e-07"/>
      <vertex index="2402" x="1.42123428767e-06" y="1.0520706633e-06" z="6.72374373343e-07"/>
      <vertex index="2403" x="-9.88302411192e-07" y="-8.33431039077e-08" z="-4.2340469151e-08"/>
      <vertex index="2404" x="-2.11547381585e-07" y="-1.26782371035e-06" z="7.13052461705e-07"/>
      <vertex index="2405" x="1.66866291017e-07" y="-6.03391209643e-07" z="1.73678813575e-06"/>
      <vertex index="2406" x="2.94130128178e-07" y="9.68526073498e-07" z="-1.66864988206e-08"/>
      <vertex index="2407" x="1.55820059386e-06" y="-3.87696156271e-07" z="-9.65232148778e-07"/>
      <vertex index="2408" x="-9.7259849521e-07" y="1.33467163979e-06" z="-8.6334367331e-07"/>
      <vertex index="2409" x="4.47883885591e-07" y="1.24580146798e-06" z="4.8155874696e-07"/>
      <vertex index="2410" x="8.88946721139e-07" y="3.6360162995e-07" z="2.94129662789e-07"/>
      <vertex index="2411" x="-7.8462403086e-07" y="7.32740235301e-07" z="1.1017745588e-06"/>
      <vertex index="2412" x="-1.62758508298e-07" y="1.40765663504e-06" z="7.99373777162e-07"/>
      <vertex index="2413" x="-1.57172930931e-06" y="-7.07388063409e-07" z="-7.75063128586e-07"/>
      <vertex index="2414" x="9.46179719629e-07" y="-2.45087243278e-07" z="-1.5020561503e-07"/>
      <vertex index="2415" x="1.99770110193e-07" y="-1.2173882872e-07" z="-1.35971630686e-06"/>
      <vertex index="2416" x="-7.50564915386e-07" y="-1.40694703746e-06" z="2.25503954771e-07"/>
      <vertex index="2417" x="5.71312853247e-07" y="1.51543471461e-06" z="9.46121960325e-07"/>
      <vertex index="2418" x="4.00484495191e-07" y="-1.35356726672e-06" z="5.78775900135e-07"/>
      <vertex index="2419" x="-1.36667221589e-07" y="4.32632796439e-07" z="1.83793589014e-06"/>
      <vertex index="2420" x="-1.35908363754e-06" y="1.28623052569e-06" z="4.68763215306e-08"/>
      <vertex index="2421" x="7.46954540666e-07" y="-6.53348426042e-07" z="1.10774921393e-07"/>
      <vertex index="2422" x="1.53978332014e-06" y="9.54900222061e-08" z="1.10279341447e-06"/>
      <vertex index="2423" x="-9.26213748532e-07" y="3.96034819902e-07" z="1.21422142229e-06"/>
      <vertex index="2424" x="-9.51889302581e-07" y="-1.76496357231e-07" z="-2.62551465521e-07"/>
      <vertex index="2425" x="-3.01788839028e-07" y="-1.90069364261e-06" z="-7.27677394957e-08"/>
      <vertex index="2426" x="-8.39343439198e-08" y="-3.02480133701e-07" z="1.68462663168e-06"/>
    </vertices>
    <cells size="10592">
      <tetrahedron index="0" v0="1277" v1="1301" v2="1291" v3="1450"/>
      <tetrahedron index="1" v0="1425" v1="1460" v2="1418" v3="1423"/>
      <tetrahedron index="2" v0="6" v1="1288" v2="1277" v3="1417"/>
      <tetrahedron index="3" v0="1319" v1="1347" v2="141" v3="1465"/>
      <tetrahedron index="4" v0="1425" v1="1460" v2="1423" v3="1419"/>
      <tetrahedron index="5" v0="1404" v1="1380" v2="127" v3="1423"/>
      <tetrahedron index="6" v0="1244" v1="1454" v2="1418" v3="1437"/>
      <tetrahedron index="7" v0="1457" v1="1377" v2="1447" v3="1452"/>
      <tetrahedron index="8" v0="1433" v1="1415" v2="1417" v3="1425"/>
      <tetrahedron index="9" v0="1277" v1="1288" v2="1301" v3="1417"/>
      <tetrahedron index="10" v0="1423" v1="128" v2="127" v3="1438"/>
      <tetrahedron index="11" v0="141" v1="142" v2="1319" v3="1465"/>
      <tetrahedron index="12" v0="1433" v1="1415" v2="1425" v3="1419"/>
      <tetrahedron index="13" v0="1433" v1="1415" v2="1419" v3="1424"/>
      <tetrahedron index="14" v0="1425" v1="1419" v2="1423" v3="1438"/>
      <tetrahedron index="15" v0="1417" v1="1301" v2="1277" v3="1450"/>
      <tetrahedron index="16" v0="1232" v1="1233" v2="1242" v3="1467"/>
      <tetrahedron index="17" v0="127" v1="1404" v2="1423" v3="1445"/>
      <tetrahedron index="18" v0="1433" v1="1415" v2="1424" v3="1417"/>
      <tetrahedron index="19" v0="1457" v1="1377" v2="152" v3="1447"/>
      <tetrahedron index="20" v0="1352" v1="11" v2="1337" v3="1457"/>
      <tetrahedron index="21" v0="1418" v1="1244" v2="1437" v3="1243"/>
      <tetrahedron index="22" v0="1436" v1="1414" v2="1423" v3="1440"/>
      <tetrahedron index="23" v0="135" v1="1256" v2="134" v3="1467"/>
      <tetrahedron index="24" v0="11" v1="151" v2="1337" v3="1457"/>
      <tetrahedron index="25" v0="1458" v1="1355" v2="1434" v3="1466"/>
      <tetrahedron index="26" v0="1369" v1="121" v2="1397" v3="1462"/>
      <tetrahedron index="27" v0="1457" v1="1377" v2="1452" v3="1392"/>
      <tetrahedron index="28" v0="1333" v1="1350" v2="1334" v3="1421"/>
      <tetrahedron index="29" v0="1464" v1="1444" v2="1459" v3="1422"/>
      <tetrahedron index="30" v0="1417" v1="1277" v2="6" v3="1449"/>
      <tetrahedron index="31" v0="1431" v1="1464" v2="1459" v3="1422"/>
      <tetrahedron index="32" v0="1427" v1="1259" v2="1449" v3="1429"/>
      <tetrahedron index="33" v0="1254" v1="1418" v2="126" v3="1445"/>
      <tetrahedron index="34" v0="1438" v1="127" v2="1423" v3="1445"/>
      <tetrahedron index="35" v0="1423" v1="128" v2="1438" v3="1395"/>
      <tetrahedron index="36" v0="1423" v1="1404" v2="1418" v3="1445"/>
      <tetrahedron index="37" v0="1462" v1="1427" v2="1221" v3="1451"/>
      <tetrahedron index="38" v0="1424" v1="1450" v2="1415" v3="1426"/>
      <tetrahedron index="39" v0="1425" v1="1423" v2="1418" v3="1445"/>
      <tetrahedron index="40" v0="1442" v1="140" v2="139" v3="1431"/>
      <tetrahedron index="41" v0="1467" v1="1252" v2="1417" v3="135"/>
      <tetrahedron index="42" v0="1440" v1="1436" v2="1378" v3="1464"/>
      <tetrahedron index="43" v0="1466" v1="136" v2="1455" v3="1443"/>
      <tetrahedron index="44" v0="1460" v1="1440" v2="1423" v3="1419"/>
      <tetrahedron index="45" v0="135" v1="1288" v2="6" v3="1417"/>
      <tetrahedron index="46" v0="8" v1="1239" v2="125" v3="1418"/>
      <tetrahedron index="47" v0="1460" v1="1440" v2="1436" v3="1423"/>
      <tetrahedron index="48" v0="1442" v1="1431" v2="138" v3="1455"/>
      <tetrahedron index="49" v0="1464" v1="1336" v2="149" v3="1315"/>
      <tetrahedron index="50" v0="1425" v1="1460" v2="1419" v3="1415"/>
      <tetrahedron index="51" v0="1458" v1="1355" v2="1466" v3="1361"/>
      <tetrahedron index="52" v0="1350" v1="1359" v2="1334" v3="1421"/>
      <tetrahedron index="53" v0="1333" v1="1350" v2="1421" v3="1443"/>
      <tetrahedron index="54" v0="1438" v1="1423" v2="1395" v3="1440"/>
      <tetrahedron index="55" v0="1442" v1="140" v2="1431" v3="1456"/>
      <tetrahedron index="56" v0="1466" v1="136" v2="1443" v3="1350"/>
      <tetrahedron index="57" v0="122" v1="121" v2="1369" v3="1462"/>
      <tetrahedron index="58" v0="6" v1="1235" v2="135" v3="1417"/>
      <tetrahedron index="59" v0="1468" v1="1420" v2="1416" v3="1428"/>
      <tetrahedron index="60" v0="136" v1="1350" v2="1333" v3="1443"/>
      <tetrahedron index="61" v0="1423" v1="1414" v2="1390" v3="1440"/>
      <tetrahedron index="62" v0="1459" v1="1464" v2="1431" v3="1329"/>
      <tetrahedron index="63" v0="1427" v1="1227" v2="1429" v3="1437"/>
      <tetrahedron index="64" v0="1329" v1="1315" v2="1459" v3="1464"/>
      <tetrahedron index="65" v0="1449" v1="1417" v2="1277" v3="1450"/>
      <tetrahedron index="66" v0="1416" v1="1458" v2="1434" v3="1468"/>
      <tetrahedron index="67" v0="1308" v1="1417" v2="1446" v3="1450"/>
      <tetrahedron index="68" v0="1467" v1="1252" v2="135" v3="1256"/>
      <tetrahedron index="69" v0="1458" v1="1355" v2="1361" v3="1338"/>
      <tetrahedron index="70" v0="1418" v1="1254" v2="8" v3="1239"/>
      <tetrahedron index="71" v0="1457" v1="1377" v2="1392" v3="152"/>
      <tetrahedron index="72" v0="7" v1="1249" v2="1451" v3="1462"/>
      <tetrahedron index="73" v0="1221" v1="120" v2="1249" v3="1451"/>
      <tetrahedron index="74" v0="1394" v1="1371" v2="1399" v3="1452"/>
      <tetrahedron index="75" v0="1421" v1="1334" v2="1333" v3="1439"/>
      <tetrahedron index="76" v0="1314" v1="1275" v2="1302" v3="1443"/>
      <tetrahedron index="77" v0="1438" v1="1395" v2="129" v3="1440"/>
      <tetrahedron index="78" v0="1350" v1="1359" v2="1421" v3="1466"/>
      <tetrahedron index="79" v0="6" v1="1235" v2="1417" v3="1449"/>
      <tetrahedron index="80" v0="1415" v1="1461" v2="1450" v3="1427"/>
      <tetrahedron index="81" v0="1404" v1="1381" v2="1380" v3="1423"/>
      <tetrahedron index="82" v0="1442" v1="140" v2="1456" v3="1309"/>
      <tetrahedron index="83" v0="1434" v1="1355" v2="1362" v3="1459"/>
      <tetrahedron index="84" v0="1290" v1="117" v2="116" v3="1449"/>
      <tetrahedron index="85" v0="1436" v1="1423" v2="1414" v3="1469"/>
      <tetrahedron index="86" v0="1305" v1="1301" v2="1288" v3="1417"/>
      <tetrahedron index="87" v0="1357" v1="1435" v2="144" v3="1439"/>
      <tetrahedron index="88" v0="1359" v1="1361" v2="1334" v3="1421"/>
      <tetrahedron index="89" v0="1292" v1="145" v2="144" v3="1439"/>
      <tetrahedron index="90" v0="1443" v1="1466" v2="1350" v3="1421"/>
      <tetrahedron index="91" v0="1462" v1="1228" v2="1437" v3="1253"/>
      <tetrahedron index="92" v0="1418" v1="1244" v2="1243" v3="1239"/>
      <tetrahedron index="93" v0="1285" v1="1286" v2="1281" v3="1463"/>
      <tetrahedron index="94" v0="1308" v1="1417" v2="1450" v3="1301"/>
      <tetrahedron index="95" v0="148" v1="1379" v2="1365" v3="1464"/>
      <tetrahedron index="96" v0="1440" v1="129" v2="1438" v3="1456"/>
      <tetrahedron index="97" v0="135" v1="1305" v2="1288" v3="1417"/>
      <tetrahedron index="98" v0="1427" v1="1259" v2="1429" v3="1227"/>
      <tetrahedron index="99" v0="1460" v1="1422" v2="1419" v3="1468"/>
      <tetrahedron index="100" v0="1415" v1="1417" v2="1453" v3="1429"/>
      <tetrahedron index="101" v0="1458" v1="1355" v2="1338" v3="1434"/>
      <tetrahedron index="102" v0="155" v1="1320" v2="154" v3="1441"/>
      <tetrahedron index="103" v0="1425" v1="1460" v2="1415" v3="1418"/>
      <tetrahedron index="104" v0="139" v1="140" v2="1442" v3="1299"/>
      <tetrahedron index="105" v0="1286" v1="1287" v2="1281" v3="1463"/>
      <tetrahedron index="106" v0="1418" v1="1244" v2="1239" v3="125"/>
      <tetrahedron index="107" v0="1444" v1="1464" v2="1336" v3="149"/>
      <tetrahedron index="108" v0="131" v1="1309" v2="1442" v3="1456"/>
      <tetrahedron index="109" v0="1423" v1="128" v2="1395" v3="1380"/>
      <tetrahedron index="110" v0="1427" v1="1259" v2="1227" v3="1218"/>
      <tetrahedron index="111" v0="1310" v1="1287" v2="1280" v3="1446"/>
      <tetrahedron index="112" v0="1277" v1="116" v2="6" v3="1449"/>
      <tetrahedron index="113" v0="1423" v1="1390" v2="1395" v3="1440"/>
      <tetrahedron index="114" v0="1420" v1="1435" v2="1426" v3="1461"/>
      <tetrahedron index="115" v0="1379" v1="1378" v2="1365" v3="1464"/>
      <tetrahedron index="116" v0="1433" v1="1305" v2="1417" v3="1463"/>
      <tetrahedron index="117" v0="1441" v1="1462" v2="1465" v3="1420"/>
      <tetrahedron index="118" v0="1464" v1="1336" v2="1315" v3="1459"/>
      <tetrahedron index="119" v0="1426" v1="1435" v2="1420" v3="1428"/>
      <tetrahedron index="120" v0="1358" v1="1356" v2="1353" v3="1458"/>
      <tetrahedron index="121" v0="1237" v1="1225" v2="1254" v3="1445"/>
      <tetrahedron index="122" v0="1468" v1="1420" v2="1428" v3="1426"/>
      <tetrahedron index="123" v0="1291" v1="1295" v2="1269" v3="1450"/>
      <tetrahedron index="124" v0="1420" v1="1461" v2="1427" v3="1451"/>
      <tetrahedron index="125" v0="1421" v1="1359" v2="1361" v3="1466"/>
      <tetrahedron index="126" v0="1448" v1="1456" v2="1442" v3="1419"/>
      <tetrahedron index="127" v0="140" v1="1456" v2="9" v3="1360"/>
      <tetrahedron index="128" v0="1424" v1="1450" v2="1426" v3="1446"/>
      <tetrahedron index="129" v0="1462" v1="1427" v2="1451" v3="1420"/>
      <tetrahedron index="130" v0="7" v1="1249" v2="120" v3="1451"/>
      <tetrahedron index="131" v0="1415" v1="1419" v2="1424" v3="1468"/>
      <tetrahedron index="132" v0="138" v1="1431" v2="1442" v3="139"/>
      <tetrahedron index="133" v0="1272" v1="1285" v2="1281" v3="1463"/>
      <tetrahedron index="134" v0="1430" v1="1403" v2="1372" v3="1454"/>
      <tetrahedron index="135" v0="1434" v1="1355" v2="1459" v3="1466"/>
      <tetrahedron index="136" v0="1453" v1="1243" v2="1418" v3="1437"/>
      <tetrahedron index="137" v0="1459" v1="1444" v2="1464" v3="1336"/>
      <tetrahedron index="138" v0="1453" v1="1417" v2="1415" v3="1425"/>
      <tetrahedron index="139" v0="1331" v1="1355" v2="1359" v3="1466"/>
      <tetrahedron index="140" v0="1423" v1="1409" v2="1381" v3="1469"/>
      <tetrahedron index="141" v0="1426" v1="1298" v2="1294" v3="1461"/>
      <tetrahedron index="142" v0="1380" v1="1390" v2="1395" v3="1423"/>
      <tetrahedron index="143" v0="154" v1="1370" v2="155" v3="1441"/>
      <tetrahedron index="144" v0="1430" v1="1371" v2="1452" v3="1372"/>
      <tetrahedron index="145" v0="132" v1="131" v2="1442" v3="1448"/>
      <tetrahedron index="146" v0="1438" v1="1425" v2="1234" v3="1445"/>
      <tetrahedron index="147" v0="1402" v1="1373" v2="1391" v3="1452"/>
      <tetrahedron index="148" v0="1439" v1="1333" v2="1421" v3="1443"/>
      <tetrahedron index="149" v0="1427" v1="1228" v2="1227" v3="1437"/>
      <tetrahedron index="150" v0="1308" v1="1417" v2="1301" v3="1305"/>
      <tetrahedron index="151" v0="1463" v1="1308" v2="1417" v3="1446"/>
      <tetrahedron index="152" v0="1329" v1="1315" v2="1328" v3="1459"/>
      <tetrahedron index="153" v0="1426" v1="1468" v2="1415" v3="1424"/>
      <tetrahedron index="154" v0="1465" v1="1397" v2="1462" v3="1441"/>
      <tetrahedron index="155" v0="1450" v1="1308" v2="1301" v3="1291"/>
      <tetrahedron index="156" v0="1452" v1="1416" v2="1447" v3="1457"/>
      <tetrahedron index="157" v0="1442" v1="1456" v2="1448" v3="131"/>
      <tetrahedron index="158" v0="1390" v1="1414" v2="1423" v3="1469"/>
      <tetrahedron index="159" v0="1421" v1="1358" v2="1458" v3="1361"/>
      <tetrahedron index="160" v0="1358" v1="1348" v2="1356" v3="1458"/>
      <tetrahedron index="161" v0="1468" v1="1420" v2="1426" v3="1415"/>
      <tetrahedron index="162" v0="1425" v1="1234" v2="1266" v3="1438"/>
      <tetrahedron index="163" v0="1427" v1="1259" v2="117" v3="1449"/>
      <tetrahedron index="164" v0="1445" v1="1243" v2="1418" v3="1453"/>
      <tetrahedron index="165" v0="1427" v1="119" v2="1221" v3="1451"/>
      <tetrahedron index="166" v0="1362" v1="1355" v2="1434" v3="1338"/>
      <tetrahedron index="167" v0="1273" v1="120" v2="1270" v3="1451"/>
      <tetrahedron index="168" v0="1424" v1="1450" v2="1446" v3="1417"/>
      <tetrahedron index="169" v0="1391" v1="1413" v2="1371" v3="1452"/>
      <tetrahedron index="170" v0="1390" v1="1414" v2="1396" v3="1440"/>
      <tetrahedron index="171" v0="1428" v1="1326" v2="1435" v3="1465"/>
      <tetrahedron index="172" v0="135" v1="1235" v2="1252" v3="1417"/>
      <tetrahedron index="173" v0="1246" v1="1251" v2="1229" v3="1437"/>
      <tetrahedron index="174" v0="1423" v1="1409" v2="1469" v3="1418"/>
      <tetrahedron index="175" v0="1378" v1="1436" v2="1440" v3="1414"/>
      <tetrahedron index="176" v0="1415" v1="1461" v2="1427" v3="1420"/>
      <tetrahedron index="177" v0="155" v1="1320" v2="1441" v3="1465"/>
      <tetrahedron index="178" v0="1336" v1="1434" v2="1332" v3="1459"/>
      <tetrahedron index="179" v0="1233" v1="1232" v2="1256" v3="1467"/>
      <tetrahedron index="180" v0="1340" v1="1355" v2="1331" v3="1466"/>
      <tetrahedron index="181" v0="1421" v1="1358" v2="1361" v3="1334"/>
      <tetrahedron index="182" v0="1415" v1="1461" v2="1420" v3="1426"/>
      <tetrahedron index="183" v0="1430" v1="1372" v2="1452" v3="1432"/>
      <tetrahedron index="184" v0="1424" v1="1304" v2="1300" v3="1455"/>
      <tetrahedron index="185" v0="8" v1="125" v2="1383" v3="1418"/>
      <tetrahedron index="186" v0="1357" v1="1435" v2="1439" v3="1428"/>
      <tetrahedron index="187" v0="126" v1="1404" v2="127" v3="1445"/>
      <tetrahedron index="188" v0="1368" v1="1407" v2="1403" v3="1454"/>
      <tetrahedron index="189" v0="1442" v1="1304" v2="1424" v3="1455"/>
      <tetrahedron index="190" v0="1423" v1="128" v2="1380" v3="127"/>
      <tetrahedron index="191" v0="1447" v1="1377" v2="153" v3="1441"/>
      <tetrahedron index="192" v0="1465" v1="1271" v2="1435" v3="1451"/>
      <tetrahedron index="193" v0="1425" v1="1264" v2="1234" v3="1445"/>
      <tetrahedron index="194" v0="1244" v1="1454" v2="1437" v3="124"/>
      <tetrahedron index="195" v0="1380" v1="1381" v2="1390" v3="1423"/>
      <tetrahedron index="196" v0="1421" v1="1426" v2="1443" v3="1424"/>
      <tetrahedron index="197" v0="1447" v1="1377" v2="1441" v3="1452"/>
      <tetrahedron index="198" v0="129" v1="1245" v2="1438" v3="1456"/>
      <tetrahedron index="199" v0="1329" v1="1346" v2="1431" v3="1459"/>
      <tetrahedron index="200" v0="1465" v1="1397" v2="1441" v3="155"/>
      <tetrahedron index="201" v0="1426" v1="144" v2="1303" v3="1435"/>
      <tetrahedron index="202" v0="1262" v1="131" v2="1448" v3="1456"/>
      <tetrahedron index="203" v0="1421" v1="1361" v2="1458" v3="1466"/>
      <tetrahedron index="204" v0="1426" v1="1468" v2="1424" v3="1421"/>
      <tetrahedron index="205" v0="1343" v1="1360" v2="146" v3="1431"/>
      <tetrahedron index="206" v0="1336" v1="1434" v2="1459" v3="1444"/>
      <tetrahedron index="207" v0="1431" v1="1419" v2="1442" v3="1456"/>
      <tetrahedron index="208" v0="1401" v1="154" v2="153" v3="1441"/>
      <tetrahedron index="209" v0="1326" v1="1325" v2="1428" v3="1435"/>
      <tetrahedron index="210" v0="1264" v1="1234" v2="1266" v3="1425"/>
      <tetrahedron index="211" v0="1418" v1="1404" v2="126" v3="1445"/>
      <tetrahedron index="212" v0="1415" v1="1453" v2="1425" v3="1418"/>
      <tetrahedron index="213" v0="1468" v1="1442" v2="1431" v3="1419"/>
      <tetrahedron index="214" v0="140" v1="1339" v2="139" v3="1431"/>
      <tetrahedron index="215" v0="1449" v1="1277" v2="1290" v3="1450"/>
      <tetrahedron index="216" v0="1434" v1="1422" v2="1416" v3="1468"/>
      <tetrahedron index="217" v0="1333" v1="10" v2="136" v3="1443"/>
      <tetrahedron index="218" v0="1460" v1="1418" v2="1469" v3="1430"/>
      <tetrahedron index="219" v0="1426" v1="1468" v2="1421" v3="1428"/>
      <tetrahedron index="220" v0="1264" v1="1240" v2="1265" v3="1453"/>
      <tetrahedron index="221" v0="1443" v1="1466" v2="1421" v3="1455"/>
      <tetrahedron index="222" v0="1430" v1="1388" v2="1411" v3="1469"/>
      <tetrahedron index="223" v0="1229" v1="1251" v2="1219" v3="1437"/>
      <tetrahedron index="224" v0="1425" v1="1248" v2="1448" v3="1438"/>
      <tetrahedron index="225" v0="1395" v1="1389" v2="129" v3="1440"/>
      <tetrahedron index="226" v0="1416" v1="1458" v2="1468" v3="1428"/>
      <tetrahedron index="227" v0="1418" v1="1254" v2="1239" v3="1243"/>
      <tetrahedron index="228" v0="1454" v1="123" v2="1432" v3="1437"/>
      <tetrahedron index="229" v0="10" v1="1333" v2="1439" v3="1443"/>
      <tetrahedron index="230" v0="1314" v1="1439" v2="1426" v3="1443"/>
      <tetrahedron index="231" v0="1444" v1="1352" v2="1434" v3="1457"/>
      <tetrahedron index="232" v0="1336" v1="1434" v2="1444" v3="1323"/>
      <tetrahedron index="233" v0="1430" v1="1413" v2="1436" v3="1452"/>
      <tetrahedron index="234" v0="1440" v1="1389" v2="129" v3="1456"/>
      <tetrahedron index="235" v0="1357" v1="1353" v2="1428" v3="1439"/>
      <tetrahedron index="236" v0="1271" v1="141" v2="1273" v3="1451"/>
      <tetrahedron index="237" v0="1438" v1="1423" v2="1425" v3="1445"/>
      <tetrahedron index="238" v0="1419" v1="1415" v2="1460" v3="1468"/>
      <tetrahedron index="239" v0="1219" v1="1228" v2="1253" v3="1437"/>
      <tetrahedron index="240" v0="1336" v1="1434" v2="1323" v3="1332"/>
      <tetrahedron index="241" v0="1438" v1="1419" v2="1423" v3="1440"/>
      <tetrahedron index="242" v0="1438" v1="1245" v2="1448" v3="1456"/>
      <tetrahedron index="243" v0="1420" v1="1461" v2="1451" v3="1435"/>
      <tetrahedron index="244" v0="1430" v1="1372" v2="1432" v3="1454"/>
      <tetrahedron index="245" v0="1314" v1="1439" v2="1443" v3="1297"/>
      <tetrahedron index="246" v0="1462" v1="1451" v2="7" v3="1465"/>
      <tetrahedron index="247" v0="1460" v1="1440" v2="1419" v3="1422"/>
      <tetrahedron index="248" v0="1266" v1="1234" v2="1230" v3="1438"/>
      <tetrahedron index="249" v0="1434" v1="1416" v2="1422" v3="1444"/>
      <tetrahedron index="250" v0="1426" v1="1298" v2="1461" v3="1435"/>
      <tetrahedron index="251" v0="130" v1="1410" v2="9" v3="1456"/>
      <tetrahedron index="252" v0="1449" v1="1236" v2="1417" v3="1429"/>
      <tetrahedron index="253" v0="116" v1="1235" v2="6" v3="1449"/>
      <tetrahedron index="254" v0="1430" v1="1388" v2="1469" v3="1436"/>
      <tetrahedron index="255" v0="149" v1="1386" v2="1444" v3="1464"/>
      <tetrahedron index="256" v0="1441" v1="1428" v2="1420" v3="1465"/>
      <tetrahedron index="257" v0="1426" v1="1303" v2="1292" v3="1294"/>
      <tetrahedron index="258" v0="1462" v1="1228" v2="1253" v3="1221"/>
      <tetrahedron index="259" v0="137" v1="1296" v2="138" v3="1455"/>
      <tetrahedron index="260" v0="1416" v1="1458" v2="1428" v3="1447"/>
      <tetrahedron index="261" v0="1430" v1="1388" v2="1436" v3="1413"/>
      <tetrahedron index="262" v0="1444" v1="1386" v2="1436" v3="1464"/>
      <tetrahedron index="263" v0="1395" v1="1390" v2="1396" v3="1440"/>
      <tetrahedron index="264" v0="1425" v1="1242" v2="1467" v3="1448"/>
      <tetrahedron index="265" v0="131" v1="1241" v2="1262" v3="1448"/>
      <tetrahedron index="266" v0="1466" v1="136" v2="1350" v3="1354"/>
      <tetrahedron index="267" v0="1431" v1="147" v2="1329" v3="1464"/>
      <tetrahedron index="268" v0="1462" v1="123" v2="1437" v3="1432"/>
      <tetrahedron index="269" v0="1300" v1="1304" v2="1296" v3="1455"/>
      <tetrahedron index="270" v0="1439" v1="1353" v2="1428" v3="1458"/>
      <tetrahedron index="271" v0="1371" v1="1372" v2="1399" v3="1452"/>
      <tetrahedron index="272" v0="119" v1="120" v2="1221" v3="1451"/>
      <tetrahedron index="273" v0="1293" v1="1304" v2="1307" v3="1442"/>
      <tetrahedron index="274" v0="1424" v1="1282" v2="1455" v3="1300"/>
      <tetrahedron index="275" v0="1426" v1="144" v2="1435" v3="1439"/>
      <tetrahedron index="276" v0="1440" v1="1378" v2="1414" v3="1396"/>
      <tetrahedron index="277" v0="1442" v1="1433" v2="132" v3="1448"/>
      <tetrahedron index="278" v0="1416" v1="1422" v2="1460" v3="1468"/>
      <tetrahedron index="279" v0="1413" v1="1430" v2="1371" v3="1452"/>
      <tetrahedron index="280" v0="1381" v1="1390" v2="1423" v3="1469"/>
      <tetrahedron index="281" v0="1426" v1="144" v2="1439" v3="1292"/>
      <tetrahedron index="282" v0="1282" v1="1296" v2="137" v3="1455"/>
      <tetrahedron index="283" v0="130" v1="9" v2="1262" v3="1456"/>
      <tetrahedron index="284" v0="1357" v1="1435" v2="1428" v3="1325"/>
      <tetrahedron index="285" v0="1462" v1="1427" v2="1420" v3="1437"/>
      <tetrahedron index="286" v0="1392" v1="152" v2="151" v3="1457"/>
      <tetrahedron index="287" v0="128" v1="1395" v2="129" v3="1438"/>
      <tetrahedron index="288" v0="1442" v1="138" v2="139" v3="1293"/>
      <tetrahedron index="289" v0="1426" v1="1314" v2="1443" v3="1278"/>
      <tetrahedron index="290" v0="1468" v1="1442" v2="1419" v3="1424"/>
      <tetrahedron index="291" v0="1468" v1="1458" v2="1434" v3="1466"/>
      <tetrahedron index="292" v0="1244" v1="1454" v2="124" v3="125"/>
      <tetrahedron index="293" v0="1344" v1="1342" v2="1327" v3="1447"/>
      <tetrahedron index="294" v0="1433" v1="1417" v2="1424" v3="1463"/>
      <tetrahedron index="295" v0="1316" v1="1325" v2="1326" v3="1435"/>
      <tetrahedron index="296" v0="121" v1="122" v2="1222" v3="1462"/>
      <tetrahedron index="297" v0="1425" v1="1257" v2="1264" v3="1453"/>
      <tetrahedron index="298" v0="1430" v1="1388" v2="1413" v3="1398"/>
      <tetrahedron index="299" v0="1426" v1="1298" v2="1435" v3="1303"/>
      <tetrahedron index="300" v0="1419" v1="1422" v2="1431" v3="1468"/>
      <tetrahedron index="301" v0="1359" v1="1354" v2="1331" v3="1466"/>
      <tetrahedron index="302" v0="1266" v1="1257" v2="1264" v3="1425"/>
      <tetrahedron index="303" v0="1429" v1="1263" v2="1250" v3="1260"/>
      <tetrahedron index="304" v0="1433" v1="1272" v2="1305" v3="1463"/>
      <tetrahedron index="305" v0="117" v1="1450" v2="1427" v3="1449"/>
      <tetrahedron index="306" v0="1277" v1="1291" v2="1290" v3="1450"/>
      <tetrahedron index="307" v0="1429" v1="1236" v2="1417" v3="1263"/>
      <tetrahedron index="308" v0="1449" v1="1236" v2="1429" v3="1226"/>
      <tetrahedron index="309" v0="1445" v1="1425" v2="1264" v3="1453"/>
      <tetrahedron index="310" v0="1424" v1="1275" v2="1446" v3="1443"/>
      <tetrahedron index="311" v0="1427" v1="1228" v2="1221" v3="1218"/>
      <tetrahedron index="312" v0="1429" v1="1227" v2="1224" v3="1437"/>
      <tetrahedron index="313" v0="132" v1="1267" v2="1433" v3="1442"/>
      <tetrahedron index="314" v0="1424" v1="1282" v2="1300" v3="1289"/>
      <tetrahedron index="315" v0="1367" v1="1372" v2="1432" v3="1452"/>
      <tetrahedron index="316" v0="1465" v1="1397" v2="155" v3="7"/>
      <tetrahedron index="317" v0="1357" v1="1435" v2="1325" v3="1316"/>
      <tetrahedron index="318" v0="1424" v1="1275" v2="1443" v3="1282"/>
      <tetrahedron index="319" v0="1426" v1="1314" v2="1278" v3="1313"/>
      <tetrahedron index="320" v0="1458" v1="1447" v2="1434" v3="1321"/>
      <tetrahedron index="321" v0="1334" v1="1324" v2="1333" v3="1439"/>
      <tetrahedron index="322" v0="1447" v1="1441" v2="1416" v3="1452"/>
      <tetrahedron index="323" v0="1433" v1="1247" v2="132" v3="1448"/>
      <tetrahedron index="324" v0="1433" v1="1419" v2="1425" v3="1448"/>
      <tetrahedron index="325" v0="1387" v1="11" v2="1402" v3="1457"/>
      <tetrahedron index="326" v0="1425" v1="1419" v2="1438" v3="1448"/>
      <tetrahedron index="327" v0="132" v1="1267" v2="133" v3="1433"/>
      <tetrahedron index="328" v0="1247" v1="1232" v2="1242" v3="1467"/>
      <tetrahedron index="329" v0="140" v1="1456" v2="1360" v3="1431"/>
      <tetrahedron index="330" v0="1430" v1="1411" v2="1408" v3="1418"/>
      <tetrahedron index="331" v0="1439" v1="1297" v2="10" v3="1443"/>
      <tetrahedron index="332" v0="1440" v1="1438" v2="1419" v3="1456"/>
      <tetrahedron index="333" v0="1419" v1="1422" v2="1440" v3="1431"/>
      <tetrahedron index="334" v0="1418" v1="1408" v2="1430" v3="1454"/>
      <tetrahedron index="335" v0="1383" v1="125" v2="1374" v3="1418"/>
      <tetrahedron index="336" v0="1424" v1="1417" v2="1446" v3="1463"/>
      <tetrahedron index="337" v0="1260" v1="1258" v2="1250" v3="1429"/>
      <tetrahedron index="338" v0="1441" v1="1369" v2="1462" v3="1432"/>
      <tetrahedron index="339" v0="1391" v1="1373" v2="1413" v3="1452"/>
      <tetrahedron index="340" v0="1443" v1="1426" v2="1278" v3="1446"/>
      <tetrahedron index="341" v0="1436" v1="1378" v2="1464" v3="1386"/>
      <tetrahedron index="342" v0="1314" v1="1439" v2="1297" v3="1292"/>
      <tetrahedron index="343" v0="1413" v1="1412" v2="1388" v3="1436"/>
      <tetrahedron index="344" v0="1441" v1="1320" v2="1351" v3="1465"/>
      <tetrahedron index="345" v0="1418" v1="125" v2="1374" v3="1454"/>
      <tetrahedron index="346" v0="1446" v1="1275" v2="1289" v3="1280"/>
      <tetrahedron index="347" v0="1433" v1="1424" v2="1419" v3="1442"/>
      <tetrahedron index="348" v0="1244" v1="1454" v2="125" v3="1418"/>
      <tetrahedron index="349" v0="1440" v1="1422" v2="1436" v3="1464"/>
      <tetrahedron index="350" v0="1423" v1="1409" v2="1418" v3="1404"/>
      <tetrahedron index="351" v0="1276" v1="1278" v2="1426" v3="1446"/>
      <tetrahedron index="352" v0="1427" v1="1228" v2="1218" v3="1227"/>
      <tetrahedron index="353" v0="1460" v1="1415" v2="1416" v3="1468"/>
      <tetrahedron index="354" v0="1372" v1="1375" v2="1432" v3="1454"/>
      <tetrahedron index="355" v0="1458" v1="1447" v2="1321" v3="1322"/>
      <tetrahedron index="356" v0="1425" v1="1248" v2="1438" v3="1266"/>
      <tetrahedron index="357" v0="1218" v1="119" v2="1221" v3="1427"/>
      <tetrahedron index="358" v0="1455" v1="1468" v2="1421" v3="1424"/>
      <tetrahedron index="359" v0="1313" v1="1292" v2="1294" v3="1426"/>
      <tetrahedron index="360" v0="1468" v1="1442" v2="1424" v3="1455"/>
      <tetrahedron index="361" v0="1429" v1="1236" v2="1263" v3="1260"/>
      <tetrahedron index="362" v0="1421" v1="1358" v2="1334" v3="1439"/>
      <tetrahedron index="363" v0="1352" v1="1341" v2="1434" v3="1457"/>
      <tetrahedron index="364" v0="1457" v1="1416" v2="1444" v3="1452"/>
      <tetrahedron index="365" v0="1425" v1="1248" v2="1266" v3="1242"/>
      <tetrahedron index="366" v0="1318" v1="1357" v2="144" v3="1439"/>
      <tetrahedron index="367" v0="1434" v1="1363" v2="1338" v3="1458"/>
      <tetrahedron index="368" v0="1436" v1="1412" v2="1388" v3="1469"/>
      <tetrahedron index="369" v0="1435" v1="144" v2="1303" v3="143"/>
      <tetrahedron index="370" v0="151" v1="1342" v2="1337" v3="1457"/>
      <tetrahedron index="371" v0="1460" v1="1440" v2="1422" v3="1436"/>
      <tetrahedron index="372" v0="1442" v1="140" v2="1309" v3="1299"/>
      <tetrahedron index="373" v0="1466" v1="137" v2="1455" v3="136"/>
      <tetrahedron index="374" v0="1225" v1="1237" v2="1238" v3="1445"/>
      <tetrahedron index="375" v0="1305" v1="1272" v2="1433" v3="134"/>
      <tetrahedron index="376" v0="1446" v1="1289" v2="1424" v3="1463"/>
      <tetrahedron index="377" v0="126" v1="1400" v2="1404" v3="1418"/>
      <tetrahedron index="378" v0="1429" v1="1226" v2="1260" v3="1255"/>
      <tetrahedron index="379" v0="1435" v1="1319" v2="1465" v3="1326"/>
      <tetrahedron index="380" v0="1298" v1="1274" v2="1271" v3="1435"/>
      <tetrahedron index="381" v0="1313" v1="1276" v2="1278" v3="1426"/>
      <tetrahedron index="382" v0="1436" v1="1378" v2="1386" v3="1382"/>
      <tetrahedron index="383" v0="1423" v1="1409" v2="1404" v3="1381"/>
      <tetrahedron index="384" v0="1451" v1="1427" v2="1283" v3="1461"/>
      <tetrahedron index="385" v0="1290" v1="116" v2="1277" v3="1449"/>
      <tetrahedron index="386" v0="1455" v1="1345" v2="1466" v3="1431"/>
      <tetrahedron index="387" v0="1441" v1="1367" v2="1432" v3="1452"/>
      <tetrahedron index="388" v0="1432" v1="1460" v2="1430" v3="1418"/>
      <tetrahedron index="389" v0="1435" v1="1271" v2="1461" v3="1451"/>
      <tetrahedron index="390" v0="1293" v1="1299" v2="139" v3="1442"/>
      <tetrahedron index="391" v0="1217" v1="1238" v2="127" v3="1438"/>
      <tetrahedron index="392" v0="1432" v1="1418" v2="1454" v3="1437"/>
      <tetrahedron index="393" v0="140" v1="1456" v2="1309" v3="9"/>
      <tetrahedron index="394" v0="117" v1="1259" v2="1427" v3="1218"/>
      <tetrahedron index="395" v0="1462" v1="1420" v2="1451" v3="1465"/>
      <tetrahedron index="396" v0="1349" v1="1344" v2="1327" v3="1447"/>
      <tetrahedron index="397" v0="1434" v1="1341" v2="1321" v3="1447"/>
      <tetrahedron index="398" v0="1223" v1="1243" v2="1453" v3="1437"/>
      <tetrahedron index="399" v0="1449" v1="1236" v2="1226" v3="1235"/>
      <tetrahedron index="400" v0="1363" v1="1348" v2="1338" v3="1458"/>
      <tetrahedron index="401" v0="1432" v1="1460" v2="1418" v3="1415"/>
      <tetrahedron index="402" v0="1310" v1="1308" v2="1287" v3="1446"/>
      <tetrahedron index="403" v0="1462" v1="1228" v2="1221" v3="1427"/>
      <tetrahedron index="404" v0="1434" v1="1362" v2="1332" v3="1459"/>
      <tetrahedron index="405" v0="1387" v1="151" v2="11" v3="1457"/>
      <tetrahedron index="406" v0="1426" v1="1276" v2="1446" v3="1450"/>
      <tetrahedron index="407" v0="1220" v1="116" v2="117" v3="1449"/>
      <tetrahedron index="408" v0="1283" v1="119" v2="1427" v3="1451"/>
      <tetrahedron index="409" v0="1434" v1="1341" v2="1447" v3="1457"/>
      <tetrahedron index="410" v0="1441" v1="1369" v2="1432" v3="1401"/>
      <tetrahedron index="411" v0="1448" v1="1245" v2="1262" v3="1456"/>
      <tetrahedron index="412" v0="1436" v1="1378" v2="1382" v3="1414"/>
      <tetrahedron index="413" v0="1218" v1="118" v2="119" v3="1427"/>
      <tetrahedron index="414" v0="126" v1="1418" v2="1254" v3="8"/>
      <tetrahedron index="415" v0="1457" v1="1387" v2="1392" v3="1452"/>
      <tetrahedron index="416" v0="1323" v1="1352" v2="1434" v3="1444"/>
      <tetrahedron index="417" v0="1314" v1="1439" v2="1292" v3="1426"/>
      <tetrahedron index="418" v0="1463" v1="1308" v2="1446" v3="1287"/>
      <tetrahedron index="419" v0="132" v1="1241" v2="131" v3="1448"/>
      <tetrahedron index="420" v0="1432" v1="1418" v2="1430" v3="1454"/>
      <tetrahedron index="421" v0="1462" v1="123" v2="1432" v3="122"/>
      <tetrahedron index="422" v0="1430" v1="1371" v2="1372" v3="1406"/>
      <tetrahedron index="423" v0="1465" v1="1397" v2="7" v3="1462"/>
      <tetrahedron index="424" v0="1447" v1="1322" v2="1428" v3="1317"/>
      <tetrahedron index="425" v0="1462" v1="1221" v2="1222" v3="1249"/>
      <tetrahedron index="426" v0="1320" v1="1347" v2="1319" v3="1465"/>
      <tetrahedron index="427" v0="1424" v1="1275" v2="1282" v3="1289"/>
      <tetrahedron index="428" v0="1255" v1="1259" v2="1429" v3="1449"/>
      <tetrahedron index="429" v0="1315" v1="1336" v2="1328" v3="1459"/>
      <tetrahedron index="430" v0="1430" v1="1403" v2="1454" v3="1408"/>
      <tetrahedron index="431" v0="1266" v1="1230" v2="1248" v3="1438"/>
      <tetrahedron index="432" v0="1429" v1="1223" v2="1453" v3="1437"/>
      <tetrahedron index="433" v0="1435" v1="144" v2="143" v3="1316"/>
      <tetrahedron index="434" v0="1468" v1="1442" v2="1455" v3="1431"/>
      <tetrahedron index="435" v0="1461" v1="1271" v2="1435" v3="1298"/>
      <tetrahedron index="436" v0="1374" v1="1368" v2="1403" v3="1454"/>
      <tetrahedron index="437" v0="1300" v1="1304" v2="1424" v3="1463"/>
      <tetrahedron index="438" v0="1433" v1="1247" v2="1448" v3="1467"/>
      <tetrahedron index="439" v0="117" v1="1450" v2="1449" v3="1290"/>
      <tetrahedron index="440" v0="1418" v1="1254" v2="1243" v3="1445"/>
      <tetrahedron index="441" v0="1455" v1="1345" v2="1431" v3="138"/>
      <tetrahedron index="442" v0="1434" v1="1321" v2="1363" v3="1458"/>
      <tetrahedron index="443" v0="1426" v1="1298" v2="1303" v3="1294"/>
      <tetrahedron index="444" v0="1371" v1="1430" v2="1413" v3="1398"/>
      <tetrahedron index="445" v0="1297" v1="10" v2="145" v3="1439"/>
      <tetrahedron index="446" v0="1418" v1="1425" v2="1445" v3="1453"/>
      <tetrahedron index="447" v0="1461" v1="1270" v2="1283" v3="1451"/>
      <tetrahedron index="448" v0="145" v1="1324" v2="1318" v3="1439"/>
      <tetrahedron index="449" v0="1438" v1="1234" v2="1238" v3="1445"/>
      <tetrahedron index="450" v0="130" v1="1389" v2="1410" v3="1456"/>
      <tetrahedron index="451" v0="1426" v1="1312" v2="1450" v3="1461"/>
      <tetrahedron index="452" v0="7" v1="120" v2="1273" v3="1451"/>
      <tetrahedron index="453" v0="1448" v1="1419" v2="1438" v3="1456"/>
      <tetrahedron index="454" v0="1217" v1="127" v2="128" v3="1438"/>
      <tetrahedron index="455" v0="1432" v1="1418" v2="1437" v3="1415"/>
      <tetrahedron index="456" v0="1427" v1="117" v2="1218" v3="118"/>
      <tetrahedron index="457" v0="1401" v1="153" v2="1367" v3="1441"/>
      <tetrahedron index="458" v0="10" v1="1302" v2="136" v3="1443"/>
      <tetrahedron index="459" v0="147" v1="1440" v2="1379" v3="1464"/>
      <tetrahedron index="460" v0="1453" v1="1243" v2="1225" v3="1445"/>
      <tetrahedron index="461" v0="131" v1="1268" v2="132" v3="1442"/>
      <tetrahedron index="462" v0="1422" v1="1436" v2="1416" v3="1460"/>
      <tetrahedron index="463" v0="1245" v1="1231" v2="129" v3="1438"/>
      <tetrahedron index="464" v0="1339" v1="1360" v2="1343" v3="1431"/>
      <tetrahedron index="465" v0="1230" v1="1234" v2="1238" v3="1438"/>
      <tetrahedron index="466" v0="1330" v1="1331" v2="1354" v3="1466"/>
      <tetrahedron index="467" v0="1438" v1="1245" v2="1248" v3="1448"/>
      <tetrahedron index="468" v0="1408" v1="1418" v2="1374" v3="1454"/>
      <tetrahedron index="469" v0="1339" v1="1345" v2="139" v3="1431"/>
      <tetrahedron index="470" v0="1446" v1="1276" v2="1295" v3="1450"/>
      <tetrahedron index="471" v0="1438" v1="1238" v2="127" v3="1445"/>
      <tetrahedron index="472" v0="1463" v1="1289" v2="1287" v3="1446"/>
      <tetrahedron index="473" v0="1416" v1="1458" v2="1447" v3="1434"/>
      <tetrahedron index="474" v0="1424" v1="1289" v2="1300" v3="1463"/>
      <tetrahedron index="475" v0="1428" v1="1353" v2="1322" v3="1458"/>
      <tetrahedron index="476" v0="1323" v1="1362" v2="1332" v3="1434"/>
      <tetrahedron index="477" v0="1361" v1="1359" v2="1355" v3="1466"/>
      <tetrahedron index="478" v0="144" v1="145" v2="1318" v3="1439"/>
      <tetrahedron index="479" v0="1433" v1="1247" v2="1467" v3="133"/>
      <tetrahedron index="480" v0="1416" v1="1420" v2="1441" v3="1428"/>
      <tetrahedron index="481" v0="1333" v1="145" v2="10" v3="1439"/>
      <tetrahedron index="482" v0="1269" v1="1295" v2="1312" v3="1450"/>
      <tetrahedron index="483" v0="116" v1="1226" v2="1235" v3="1449"/>
      <tetrahedron index="484" v0="1424" v1="1282" v2="1443" v3="1455"/>
      <tetrahedron index="485" v0="1433" v1="1247" v2="133" v3="132"/>
      <tetrahedron index="486" v0="1444" v1="1373" v2="1452" v3="1436"/>
      <tetrahedron index="487" v0="130" v1="1245" v2="129" v3="1456"/>
      <tetrahedron index="488" v0="1339" v1="1346" v2="1345" v3="1431"/>
      <tetrahedron index="489" v0="1430" v1="1403" v2="1408" v3="1406"/>
      <tetrahedron index="490" v0="1442" v1="1424" v2="1304" v3="1463"/>
      <tetrahedron index="491" v0="1353" v1="1325" v2="1357" v3="1428"/>
      <tetrahedron index="492" v0="1368" v1="124" v2="1407" v3="1454"/>
      <tetrahedron index="493" v0="155" v1="7" v2="1347" v3="1465"/>
      <tetrahedron index="494" v0="1467" v1="1252" v2="1256" v3="1261"/>
      <tetrahedron index="495" v0="1303" v1="1274" v2="1298" v3="1435"/>
      <tetrahedron index="496" v0="1415" v1="1453" v2="1418" v3="1437"/>
      <tetrahedron index="497" v0="147" v1="1440" v2="1464" v3="1431"/>
      <tetrahedron index="498" v0="1405" v1="1411" v2="1388" v3="1469"/>
      <tetrahedron index="499" v0="1363" v1="1341" v2="1321" v3="1434"/>
      <tetrahedron index="500" v0="1242" v1="1233" v2="1257" v3="1467"/>
      <tetrahedron index="501" v0="1457" v1="152" v2="1342" v3="1447"/>
      <tetrahedron index="502" v0="1446" v1="1275" v2="1280" v3="1278"/>
      <tetrahedron index="503" v0="1329" v1="148" v2="1315" v3="1464"/>
      <tetrahedron index="504" v0="1429" v1="1223" v2="1250" v3="1453"/>
      <tetrahedron index="505" v0="1426" v1="1312" v2="1461" v3="1294"/>
      <tetrahedron index="506" v0="1426" v1="1312" v2="1294" v3="1276"/>
      <tetrahedron index="507" v0="1398" v1="1411" v2="1408" v3="1430"/>
      <tetrahedron index="508" v0="1465" v1="1271" v2="1451" v3="141"/>
      <tetrahedron index="509" v0="1367" v1="153" v2="1377" v3="1441"/>
      <tetrahedron index="510" v0="1364" v1="1346" v2="1328" v3="1459"/>
      <tetrahedron index="511" v0="1338" v1="1362" v2="1363" v3="1434"/>
      <tetrahedron index="512" v0="1415" v1="1450" v2="1417" v3="1449"/>
      <tetrahedron index="513" v0="1441" v1="1416" v2="1428" v3="1447"/>
      <tetrahedron index="514" v0="1450" v1="1306" v2="1427" v3="1461"/>
      <tetrahedron index="515" v0="1224" v1="1227" v2="1219" v3="1437"/>
      <tetrahedron index="516" v0="1408" v1="1411" v2="1384" v3="1418"/>
      <tetrahedron index="517" v0="1468" v1="1420" v2="1415" v3="1416"/>
      <tetrahedron index="518" v0="1429" v1="1263" v2="1417" v3="1453"/>
      <tetrahedron index="519" v0="1444" v1="1436" v2="1422" v3="1464"/>
      <tetrahedron index="520" v0="131" v1="1309" v2="1268" v3="1442"/>
      <tetrahedron index="521" v0="1437" v1="1420" v2="1432" v3="1415"/>
      <tetrahedron index="522" v0="1345" v1="1459" v2="1431" v3="1346"/>
      <tetrahedron index="523" v0="1223" v1="1251" v2="1246" v3="1437"/>
      <tetrahedron index="524" v0="1450" v1="1308" v2="1291" v3="1295"/>
      <tetrahedron index="525" v0="1401" v1="1370" v2="154" v3="1441"/>
      <tetrahedron index="526" v0="1439" v1="1358" v2="1334" v3="1324"/>
      <tetrahedron index="527" v0="1461" v1="1270" v2="1451" v3="1271"/>
      <tetrahedron index="528" v0="144" v1="1435" v2="1357" v3="1316"/>
      <tetrahedron index="529" v0="1418" v1="1430" v2="1411" v3="1469"/>
      <tetrahedron index="530" v0="1332" v1="1364" v2="1328" v3="1459"/>
      <tetrahedron index="531" v0="1468" v1="1458" v2="1466" v3="1421"/>
      <tetrahedron index="532" v0="119" v1="118" v2="1283" v3="1427"/>
      <tetrahedron index="533" v0="1323" v1="1336" v2="1335" v3="1444"/>
      <tetrahedron index="534" v0="1426" v1="144" v2="1292" v3="1303"/>
      <tetrahedron index="535" v0="1417" v1="1433" v2="1425" v3="1467"/>
      <tetrahedron index="536" v0="1372" v1="1375" v2="1367" v3="1432"/>
      <tetrahedron index="537" v0="1458" v1="1447" v2="1322" v3="1428"/>
      <tetrahedron index="538" v0="147" v1="1456" v2="1440" v3="1431"/>
      <tetrahedron index="539" v0="1447" v1="1322" v2="1317" v3="1349"/>
      <tetrahedron index="540" v0="1246" v1="1243" v2="1223" v3="1437"/>
      <tetrahedron index="541" v0="1449" v1="1429" v2="1417" v3="1415"/>
      <tetrahedron index="542" v0="1429" v1="1236" v2="1260" v3="1226"/>
      <tetrahedron index="543" v0="1400" v1="1409" v2="1404" v3="1418"/>
      <tetrahedron index="544" v0="1429" v1="1224" v2="1223" v3="1437"/>
      <tetrahedron index="545" v0="1455" v1="1345" v2="138" v3="1330"/>
      <tetrahedron index="546" v0="1446" v1="1275" v2="1278" v3="1443"/>
      <tetrahedron index="547" v0="1345" v1="1459" v2="1346" v3="1340"/>
      <tetrahedron index="548" v0="1250" v1="1223" v2="1429" v3="1258"/>
      <tetrahedron index="549" v0="1287" v1="1289" v2="1463" v3="1286"/>
      <tetrahedron index="550" v0="1455" v1="1345" v2="1330" v3="1466"/>
      <tetrahedron index="551" v0="1283" v1="118" v2="1306" v3="1427"/>
      <tetrahedron index="552" v0="1387" v1="1402" v2="1391" v3="1452"/>
      <tetrahedron index="553" v0="1432" v1="1416" v2="1452" v3="1430"/>
      <tetrahedron index="554" v0="134" v1="1232" v2="133" v3="1467"/>
      <tetrahedron index="555" v0="1285" v1="1433" v2="1442" v3="1463"/>
      <tetrahedron index="556" v0="1270" v1="119" v2="1283" v3="1451"/>
      <tetrahedron index="557" v0="1300" v1="1289" v2="1286" v3="1463"/>
      <tetrahedron index="558" v0="154" v1="1320" v2="1351" v3="1441"/>
      <tetrahedron index="559" v0="1310" v1="1278" v2="1276" v3="1446"/>
      <tetrahedron index="560" v0="1321" v1="1348" v2="1363" v3="1458"/>
      <tetrahedron index="561" v0="1306" v1="1283" v2="1427" v3="1461"/>
      <tetrahedron index="562" v0="1322" v1="1353" v2="1356" v3="1458"/>
      <tetrahedron index="563" v0="1421" v1="1424" v2="1443" v3="1455"/>
      <tetrahedron index="564" v0="1294" v1="1276" v2="1313" v3="1426"/>
      <tetrahedron index="565" v0="1435" v1="1420" v2="1428" v3="1465"/>
      <tetrahedron index="566" v0="1406" v1="1398" v2="1408" v3="1430"/>
      <tetrahedron index="567" v0="1343" v1="147" v2="1329" v3="1431"/>
      <tetrahedron index="568" v0="1425" v1="1242" v2="1266" v3="1257"/>
      <tetrahedron index="569" v0="1432" v1="1401" v2="1376" v3="1367"/>
      <tetrahedron index="570" v0="1415" v1="1453" v2="1437" v3="1429"/>
      <tetrahedron index="571" v0="1403" v1="1375" v2="1372" v3="1454"/>
      <tetrahedron index="572" v0="1323" v1="1352" v2="1341" v3="1434"/>
      <tetrahedron index="573" v0="1466" v1="1434" v2="1468" v3="1459"/>
      <tetrahedron index="574" v0="1255" v1="1258" v2="1260" v3="1429"/>
      <tetrahedron index="575" v0="147" v1="1379" v2="148" v3="1464"/>
      <tetrahedron index="576" v0="1441" v1="1397" v2="1462" v3="1369"/>
      <tetrahedron index="577" v0="139" v1="1345" v2="138" v3="1431"/>
      <tetrahedron index="578" v0="1430" v1="1371" v2="1406" v3="1398"/>
      <tetrahedron index="579" v0="1311" v1="1284" v2="1279" v3="1461"/>
      <tetrahedron index="580" v0="1426" v1="1314" v2="1313" v3="1292"/>
      <tetrahedron index="581" v0="1285" v1="1433" v2="1463" v3="1272"/>
      <tetrahedron index="582" v0="1367" v1="1375" v2="1376" v3="1432"/>
      <tetrahedron index="583" v0="129" v1="1389" v2="130" v3="1456"/>
      <tetrahedron index="584" v0="1426" v1="1312" v2="1276" v3="1450"/>
      <tetrahedron index="585" v0="1225" v1="1243" v2="1453" v3="1265"/>
      <tetrahedron index="586" v0="1262" v1="1241" v2="1245" v3="1448"/>
      <tetrahedron index="587" v0="1348" v1="1358" v2="1361" v3="1458"/>
      <tetrahedron index="588" v0="1433" v1="134" v2="133" v3="1467"/>
      <tetrahedron index="589" v0="131" v1="9" v2="1309" v3="1456"/>
      <tetrahedron index="590" v0="1454" v1="123" v2="1437" v3="124"/>
      <tetrahedron index="591" v0="148" v1="149" v2="1315" v3="1464"/>
      <tetrahedron index="592" v0="121" v1="1249" v2="7" v3="1462"/>
      <tetrahedron index="593" v0="7" v1="1451" v2="141" v3="1465"/>
      <tetrahedron index="594" v0="1444" v1="1422" v2="1434" v3="1459"/>
      <tetrahedron index="595" v0="147" v1="1456" v2="1431" v3="146"/>
      <tetrahedron index="596" v0="127" v1="1237" v2="126" v3="1445"/>
      <tetrahedron index="597" v0="1329" v1="1346" v2="1343" v3="1431"/>
      <tetrahedron index="598" v0="1328" v1="1346" v2="1329" v3="1459"/>
      <tetrahedron index="599" v0="1374" v1="1418" v2="1408" v3="1384"/>
      <tetrahedron index="600" v0="1451" v1="1420" v2="1435" v3="1465"/>
      <tetrahedron index="601" v0="1223" v1="1258" v2="1224" v3="1429"/>
      <tetrahedron index="602" v0="1345" v1="1459" v2="1340" v3="1466"/>
      <tetrahedron index="603" v0="1345" v1="1459" v2="1466" v3="1431"/>
      <tetrahedron index="604" v0="1467" v1="1252" v2="1261" v3="1417"/>
      <tetrahedron index="605" v0="1450" v1="1279" v2="1306" v3="1461"/>
      <tetrahedron index="606" v0="1447" v1="1322" v2="1349" v3="1321"/>
      <tetrahedron index="607" v0="1365" v1="1386" v2="149" v3="1464"/>
      <tetrahedron index="608" v0="1279" v1="1283" v2="1306" v3="1461"/>
      <tetrahedron index="609" v0="1465" v1="1271" v2="141" v3="142"/>
      <tetrahedron index="610" v0="1394" v1="1391" v2="1371" v3="1452"/>
      <tetrahedron index="611" v0="1248" v1="1241" v2="1247" v3="1448"/>
      <tetrahedron index="612" v0="1274" v1="142" v2="1271" v3="1435"/>
      <tetrahedron index="613" v0="1444" v1="1386" v2="1373" v3="1436"/>
      <tetrahedron index="614" v0="1227" v1="1255" v2="1259" v3="1429"/>
      <tetrahedron index="615" v0="1462" v1="1221" v2="1249" v3="1451"/>
      <tetrahedron index="616" v0="1252" v1="1235" v2="1236" v3="1417"/>
      <tetrahedron index="617" v0="1330" v1="1345" v2="1340" v3="1466"/>
      <tetrahedron index="618" v0="1383" v1="1384" v2="1400" v3="1418"/>
      <tetrahedron index="619" v0="1321" v1="1341" v2="1344" v3="1447"/>
      <tetrahedron index="620" v0="1314" v1="1302" v2="1297" v3="1443"/>
      <tetrahedron index="621" v0="1466" v1="137" v2="136" v3="1354"/>
      <tetrahedron index="622" v0="1429" v1="1263" v2="1453" v3="1250"/>
      <tetrahedron index="623" v0="1261" v1="1236" v2="1263" v3="1417"/>
      <tetrahedron index="624" v0="1297" v1="145" v2="1292" v3="1439"/>
      <tetrahedron index="625" v0="1322" v1="1325" v2="1353" v3="1428"/>
      <tetrahedron index="626" v0="1437" v1="1427" v2="1420" v3="1415"/>
      <tetrahedron index="627" v0="1265" v1="1240" v2="1250" v3="1453"/>
      <tetrahedron index="628" v0="1463" v1="1308" v2="1287" v3="1305"/>
      <tetrahedron index="629" v0="1217" v1="1230" v2="1238" v3="1438"/>
      <tetrahedron index="630" v0="1257" v1="1240" v2="1264" v3="1453"/>
      <tetrahedron index="631" v0="1267" v1="1272" v2="133" v3="1433"/>
      <tetrahedron index="632" v0="1285" v1="1433" v2="1272" v3="1267"/>
      <tetrahedron index="633" v0="1226" v1="116" v2="1220" v3="1449"/>
      <tetrahedron index="634" v0="1300" v1="1296" v2="1282" v3="1455"/>
      <tetrahedron index="635" v0="153" v1="1317" v2="1327" v3="1447"/>
      <tetrahedron index="636" v0="147" v1="1456" v2="146" v3="1393"/>
      <tetrahedron index="637" v0="1461" v1="1270" v2="1271" v3="1284"/>
      <tetrahedron index="638" v0="1411" v1="1388" v2="1430" v3="1398"/>
      <tetrahedron index="639" v0="1432" v1="1460" v2="1415" v3="1416"/>
      <tetrahedron index="640" v0="1219" v1="1227" v2="1228" v3="1437"/>
      <tetrahedron index="641" v0="146" v1="1410" v2="1393" v3="1456"/>
      <tetrahedron index="642" v0="1425" v1="1248" v2="1242" v3="1448"/>
      <tetrahedron index="643" v0="1328" v1="1336" v2="1332" v3="1459"/>
      <tetrahedron index="644" v0="1439" v1="1358" v2="1324" v3="1353"/>
      <tetrahedron index="645" v0="1432" v1="122" v2="1369" v3="1462"/>
      <tetrahedron index="646" v0="1263" v1="1257" v2="1453" v3="1240"/>
      <tetrahedron index="647" v0="147" v1="1456" v2="1393" v3="1440"/>
      <tetrahedron index="648" v0="1246" v1="1244" v2="1243" v3="1437"/>
      <tetrahedron index="649" v0="1414" v1="1412" v2="1436" v3="1469"/>
      <tetrahedron index="650" v0="1416" v1="1436" v2="1422" v3="1444"/>
      <tetrahedron index="651" v0="117" v1="1259" v2="1220" v3="1449"/>
      <tetrahedron index="652" v0="1310" v1="1276" v2="1295" v3="1446"/>
      <tetrahedron index="653" v0="1424" v1="1450" v2="1417" v3="1415"/>
      <tetrahedron index="654" v0="1234" v1="1225" v2="1238" v3="1445"/>
      <tetrahedron index="655" v0="1224" v1="1258" v2="1255" v3="1429"/>
      <tetrahedron index="656" v0="1337" v1="1341" v2="1352" v3="1457"/>
      <tetrahedron index="657" v0="1429" v1="1226" v2="1255" v3="1449"/>
      <tetrahedron index="658" v0="1394" v1="1377" v2="1392" v3="1452"/>
      <tetrahedron index="659" v0="1336" v1="149" v2="1335" v3="1444"/>
      <tetrahedron index="660" v0="1437" v1="1432" v2="1420" v3="1462"/>
      <tetrahedron index="661" v0="1223" v1="1243" v2="1265" v3="1453"/>
      <tetrahedron index="662" v0="1286" v1="1304" v2="1300" v3="1463"/>
      <tetrahedron index="663" v0="1443" v1="1424" v2="1426" v3="1446"/>
      <tetrahedron index="664" v0="1416" v1="1434" v2="1447" v3="1457"/>
      <tetrahedron index="665" v0="1421" v1="1426" v2="1428" v3="1439"/>
      <tetrahedron index="666" v0="1386" v1="1385" v2="149" v3="1444"/>
      <tetrahedron index="667" v0="1366" v1="1376" v2="1375" v3="1432"/>
      <tetrahedron index="668" v0="1293" v1="1307" v2="1268" v3="1442"/>
      <tetrahedron index="669" v0="1450" v1="1308" v2="1295" v3="1446"/>
      <tetrahedron index="670" v0="1271" v1="1284" v2="1298" v3="1461"/>
      <tetrahedron index="671" v0="1264" v1="1225" v2="1445" v3="1453"/>
      <tetrahedron index="672" v0="1342" v1="152" v2="1457" v3="151"/>
      <tetrahedron index="673" v0="1333" v1="1324" v2="145" v3="1439"/>
      <tetrahedron index="674" v0="1439" v1="1358" v2="1353" v3="1458"/>
      <tetrahedron index="675" v0="1424" v1="1275" v2="1289" v3="1446"/>
      <tetrahedron index="676" v0="1415" v1="1450" v2="1449" v3="1427"/>
      <tetrahedron index="677" v0="141" v1="1451" v2="7" v3="1273"/>
      <tetrahedron index="678" v0="1416" v1="1420" v2="1415" v3="1432"/>
      <tetrahedron index="679" v0="1248" v1="1245" v2="1438" v3="1231"/>
      <tetrahedron index="680" v0="1257" v1="1233" v2="1261" v3="1467"/>
      <tetrahedron index="681" v0="1421" v1="1426" v2="1439" v3="1443"/>
      <tetrahedron index="682" v0="1449" v1="1427" v2="1429" v3="1415"/>
      <tetrahedron index="683" v0="153" v1="1377" v2="1447" v3="152"/>
      <tetrahedron index="684" v0="1285" v1="1442" v2="1267" v3="1307"/>
      <tetrahedron index="685" v0="1405" v1="1381" v2="1409" v3="1469"/>
      <tetrahedron index="686" v0="1369" v1="1432" v2="1401" v3="1376"/>
      <tetrahedron index="687" v0="1311" v1="1279" v2="1312" v3="1461"/>
      <tetrahedron index="688" v0="1392" v1="1387" v2="1391" v3="1452"/>
      <tetrahedron index="689" v0="153" v1="1327" v2="152" v3="1447"/>
      <tetrahedron index="690" v0="1298" v1="1284" v2="1311" v3="1461"/>
      <tetrahedron index="691" v0="1415" v1="1461" v2="1426" v3="1450"/>
      <tetrahedron index="692" v0="1437" v1="1429" v2="1427" v3="1415"/>
      <tetrahedron index="693" v0="1468" v1="1458" v2="1421" v3="1428"/>
      <tetrahedron index="694" v0="1307" v1="1267" v2="1268" v3="1442"/>
      <tetrahedron index="695" v0="117" v1="1450" v2="1290" v3="1306"/>
      <tetrahedron index="696" v0="1318" v1="1353" v2="1357" v3="1439"/>
      <tetrahedron index="697" v0="1427" v1="117" v2="118" v3="1306"/>
      <tetrahedron index="698" v0="125" v1="124" v2="1368" v3="1454"/>
      <tetrahedron index="699" v0="1373" v1="1386" v2="1444" v3="1385"/>
      <tetrahedron index="700" v0="117" v1="1450" v2="1306" v3="1427"/>
      <tetrahedron index="701" v0="1462" v1="123" v2="122" v3="1253"/>
      <tetrahedron index="702" v0="1441" v1="1397" v2="1369" v3="1370"/>
      <tetrahedron index="703" v0="1317" v1="1326" v2="1325" v3="1428"/>
      <tetrahedron index="704" v0="1465" v1="1271" v2="142" v3="1435"/>
      <tetrahedron index="705" v0="1386" v1="1382" v2="1373" v3="1436"/>
      <tetrahedron index="706" v0="1248" v1="1230" v2="1231" v3="1438"/>
      <tetrahedron index="707" v0="1319" v1="1351" v2="1320" v3="1465"/>
      <tetrahedron index="708" v0="1454" v1="123" v2="124" v3="1366"/>
      <tetrahedron index="709" v0="1431" v1="1422" v2="1440" v3="1464"/>
      <tetrahedron index="710" v0="1323" v1="1341" v2="1363" v3="1434"/>
      <tetrahedron index="711" v0="1222" v1="1249" v2="121" v3="1462"/>
      <tetrahedron index="712" v0="1378" v1="1386" v2="1365" v3="1464"/>
      <tetrahedron index="713" v0="1441" v1="1369" v2="1401" v3="1370"/>
      <tetrahedron index="714" v0="1442" v1="1419" v2="1433" v3="1448"/>
      <tetrahedron index="715" v0="1245" v1="1241" v2="1248" v3="1448"/>
      <tetrahedron index="716" v0="1280" v1="1287" v2="1289" v3="1446"/>
      <tetrahedron index="717" v0="8" v1="1383" v2="126" v3="1418"/>
      <tetrahedron index="718" v0="1412" v1="1382" v2="1414" v3="1436"/>
      <tetrahedron index="719" v0="1261" v1="1233" v2="1256" v3="1467"/>
      <tetrahedron index="720" v0="133" v1="1232" v2="1247" v3="1467"/>
      <tetrahedron index="721" v0="1444" v1="1434" v2="1416" v3="1457"/>
      <tetrahedron index="722" v0="1454" v1="123" v2="1366" v3="1432"/>
      <tetrahedron index="723" v0="1303" v1="143" v2="1274" v3="1435"/>
      <tetrahedron index="724" v0="1432" v1="1401" v2="1367" v3="1441"/>
      <tetrahedron index="725" v0="1272" v1="134" v2="133" v3="1433"/>
      <tetrahedron index="726" v0="1408" v1="1374" v2="1403" v3="1454"/>
      <tetrahedron index="727" v0="1412" v1="1413" v2="1373" v3="1436"/>
      <tetrahedron index="728" v0="1392" v1="1391" v2="1394" v3="1452"/>
      <tetrahedron index="729" v0="1469" v1="1418" v2="1460" v3="1423"/>
      <tetrahedron index="730" v0="1224" v1="1255" v2="1227" v3="1429"/>
      <tetrahedron index="731" v0="1436" v1="1416" v2="1460" v3="1430"/>
      <tetrahedron index="732" v0="1396" v1="1389" v2="1395" v3="1440"/>
      <tetrahedron index="733" v0="1456" v1="1389" v2="1393" v3="1440"/>
      <tetrahedron index="734" v0="1325" v1="1322" v2="1317" v3="1428"/>
      <tetrahedron index="735" v0="1363" v1="1362" v2="1323" v3="1434"/>
      <tetrahedron index="736" v0="1413" v1="1373" v2="1436" v3="1452"/>
      <tetrahedron index="737" v0="1393" v1="1389" v2="1456" v3="1410"/>
      <tetrahedron index="738" v0="1318" v1="1324" v2="1353" v3="1439"/>
      <tetrahedron index="739" v0="1436" v1="1416" v2="1430" v3="1452"/>
      <tetrahedron index="740" v0="1435" v1="1319" v2="1326" v3="1316"/>
      <tetrahedron index="741" v0="1405" v1="1409" v2="1411" v3="1469"/>
      <tetrahedron index="742" v0="1332" v1="1362" v2="1364" v3="1459"/>
      <tetrahedron index="743" v0="1454" v1="1366" v2="124" v3="1407"/>
      <tetrahedron index="744" v0="1330" v1="1340" v2="1331" v3="1466"/>
      <tetrahedron index="745" v0="1366" v1="123" v2="122" v3="1432"/>
      <tetrahedron index="746" v0="1431" v1="1440" v2="1419" v3="1456"/>
      <tetrahedron index="747" v0="1428" v1="1421" v2="1439" v3="1458"/>
      <tetrahedron index="748" v0="1369" v1="122" v2="1432" v3="1366"/>
      <tetrahedron index="749" v0="1374" v1="125" v2="1368" v3="1454"/>
      <tetrahedron index="750" v0="1466" v1="137" v2="1354" v3="1330"/>
      <tetrahedron index="751" v0="1310" v1="1280" v2="1278" v3="1446"/>
      <tetrahedron index="752" v0="1265" v1="1225" v2="1264" v3="1453"/>
      <tetrahedron index="753" v0="1282" v1="1302" v2="1275" v3="1443"/>
      <tetrahedron index="754" v0="1219" v1="1253" v2="123" v3="1437"/>
      <tetrahedron index="755" v0="1462" v1="123" v2="1253" v3="1437"/>
      <tetrahedron index="756" v0="1311" v1="1294" v2="1298" v3="1461"/>
      <tetrahedron index="757" v0="1244" v1="1246" v2="1229" v3="1437"/>
      <tetrahedron index="758" v0="1287" v1="1305" v2="1281" v3="1463"/>
      <tetrahedron index="759" v0="1459" v1="1355" v2="1340" v3="1466"/>
      <tetrahedron index="760" v0="1399" v1="1372" v2="1367" v3="1452"/>
      <tetrahedron index="761" v0="1225" v1="1243" v2="1254" v3="1445"/>
      <tetrahedron index="762" v0="1377" v1="1367" v2="1441" v3="1452"/>
      <tetrahedron index="763" v0="1271" v1="1273" v2="1270" v3="1451"/>
      <tetrahedron index="764" v0="1264" v1="1225" v2="1234" v3="1445"/>
      <tetrahedron index="765" v0="152" v1="1327" v2="1342" v3="1447"/>
      <tetrahedron index="766" v0="1374" v1="1384" v2="1383" v3="1418"/>
      <tetrahedron index="767" v0="1409" v1="1384" v2="1411" v3="1418"/>
      <tetrahedron index="768" v0="1463" v1="1308" v2="1305" v3="1417"/>
      <tetrahedron index="769" v0="1360" v1="1339" v2="140" v3="1431"/>
      <tetrahedron index="770" v0="1454" v1="1366" v2="1407" v3="1375"/>
      <tetrahedron index="771" v0="1443" v1="1282" v2="136" v3="1455"/>
      <tetrahedron index="772" v0="1265" v1="1250" v2="1223" v3="1453"/>
      <tetrahedron index="773" v0="129" v1="1231" v2="128" v3="1438"/>
      <tetrahedron index="774" v0="142" v1="143" v2="1316" v3="1435"/>
      <tetrahedron index="775" v0="1432" v1="1460" v2="1416" v3="1430"/>
      <tetrahedron index="776" v0="1321" v1="1344" v2="1349" v3="1447"/>
      <tetrahedron index="777" v0="148" v1="1365" v2="149" v3="1464"/>
      <tetrahedron index="778" v0="1466" v1="137" v2="1330" v3="1455"/>
      <tetrahedron index="779" v0="147" v1="148" v2="1329" v3="1464"/>
      <tetrahedron index="780" v0="1268" v1="1267" v2="132" v3="1442"/>
      <tetrahedron index="781" v0="124" v1="1229" v2="123" v3="1437"/>
      <tetrahedron index="782" v0="1399" v1="1367" v2="1377" v3="1452"/>
      <tetrahedron index="783" v0="1274" v1="143" v2="142" v3="1435"/>
      <tetrahedron index="784" v0="147" v1="1440" v2="1393" v3="1379"/>
      <tetrahedron index="785" v0="1343" v1="1346" v2="1339" v3="1431"/>
      <tetrahedron index="786" v0="154" v1="1351" v2="153" v3="1441"/>
      <tetrahedron index="787" v0="1435" v1="1319" v2="1316" v3="142"/>
      <tetrahedron index="788" v0="1431" v1="1360" v2="146" v3="1456"/>
      <tetrahedron index="789" v0="1354" v1="1359" v2="1350" v3="1466"/>
      <tetrahedron index="790" v0="126" v1="1383" v2="1400" v3="1418"/>
      <tetrahedron index="791" v0="1411" v1="1409" v2="1418" v3="1469"/>
      <tetrahedron index="792" v0="1335" v1="1352" v2="1323" v3="1444"/>
      <tetrahedron index="793" v0="1421" v1="1358" v2="1439" v3="1458"/>
      <tetrahedron index="794" v0="1440" v1="1378" v2="1396" v3="1379"/>
      <tetrahedron index="795" v0="1466" v1="1431" v2="1459" v3="1468"/>
      <tetrahedron index="796" v0="1432" v1="1416" v2="1441" v3="1452"/>
      <tetrahedron index="797" v0="155" v1="1347" v2="1320" v3="1465"/>
      <tetrahedron index="798" v0="1224" v1="1251" v2="1223" v3="1437"/>
      <tetrahedron index="799" v0="1321" v1="1322" v2="1356" v3="1458"/>
      <tetrahedron index="800" v0="1459" v1="1422" v2="1434" v3="1468"/>
      <tetrahedron index="801" v0="1455" v1="1468" v2="1431" v3="1466"/>
      <tetrahedron index="802" v0="1262" v1="9" v2="131" v3="1456"/>
      <tetrahedron index="803" v0="1319" v1="1326" v2="1351" v3="1465"/>
      <tetrahedron index="804" v0="1440" v1="1378" v2="1379" v3="1464"/>
      <tetrahedron index="805" v0="1256" v1="1232" v2="134" v3="1467"/>
      <tetrahedron index="806" v0="1268" v1="1299" v2="1293" v3="1442"/>
      <tetrahedron index="807" v0="1461" v1="1270" v2="1284" v3="1283"/>
      <tetrahedron index="808" v0="146" v1="147" v2="1343" v3="1431"/>
      <tetrahedron index="809" v0="1441" v1="1420" v2="1432" v3="1462"/>
      <tetrahedron index="810" v0="146" v1="1360" v2="9" v3="1456"/>
      <tetrahedron index="811" v0="1285" v1="1433" v2="1267" v3="1442"/>
      <tetrahedron index="812" v0="126" v1="1237" v2="1254" v3="1445"/>
      <tetrahedron index="813" v0="9" v1="1410" v2="146" v3="1456"/>
      <tetrahedron index="814" v0="1295" v1="1276" v2="1312" v3="1450"/>
      <tetrahedron index="815" v0="1268" v1="1309" v2="1299" v3="1442"/>
      <tetrahedron index="816" v0="1285" v1="1442" v2="1307" v3="1304"/>
      <tetrahedron index="817" v0="1405" v1="1414" v2="1390" v3="1469"/>
      <tetrahedron index="818" v0="1220" v1="1255" v2="1226" v3="1449"/>
      <tetrahedron index="819" v0="1281" v1="1305" v2="1272" v3="1463"/>
      <tetrahedron index="820" v0="1405" v1="1390" v2="1381" v3="1469"/>
      <tetrahedron index="821" v0="1454" v1="1366" v2="1375" v3="1432"/>
      <tetrahedron index="822" v0="1306" v1="1290" v2="1269" v3="1450"/>
      <tetrahedron index="823" v0="1448" v1="1425" v2="1433" v3="1467"/>
      <tetrahedron index="824" v0="1338" v1="1348" v2="1361" v3="1458"/>
      <tetrahedron index="825" v0="1444" v1="1373" v2="1385" v3="1402"/>
      <tetrahedron index="826" v0="1364" v1="1355" v2="1340" v3="1459"/>
      <tetrahedron index="827" v0="1285" v1="1304" v2="1286" v3="1463"/>
      <tetrahedron index="828" v0="1278" v1="1275" v2="1314" v3="1443"/>
      <tetrahedron index="829" v0="1397" v1="121" v2="7" v3="1462"/>
      <tetrahedron index="830" v0="1439" v1="1435" v2="1426" v3="1428"/>
      <tetrahedron index="831" v0="1436" v1="1416" v2="1452" v3="1444"/>
      <tetrahedron index="832" v0="1219" v1="1251" v2="1224" v3="1437"/>
      <tetrahedron index="833" v0="1405" v1="1412" v2="1414" v3="1469"/>
      <tetrahedron index="834" v0="1285" v1="1442" v2="1304" v3="1463"/>
      <tetrahedron index="835" v0="137" v1="138" v2="1330" v3="1455"/>
      <tetrahedron index="836" v0="1238" v1="1237" v2="127" v3="1445"/>
      <tetrahedron index="837" v0="1284" v1="1283" v2="1279" v3="1461"/>
      <tetrahedron index="838" v0="1462" v1="1253" v2="122" v3="1222"/>
      <tetrahedron index="839" v0="1335" v1="149" v2="150" v3="1444"/>
      <tetrahedron index="840" v0="1385" v1="150" v2="149" v3="1444"/>
      <tetrahedron index="841" v0="1229" v1="1219" v2="123" v3="1437"/>
      <tetrahedron index="842" v0="1402" v1="11" v2="1444" v3="1457"/>
      <tetrahedron index="843" v0="1416" v1="1420" v2="1432" v3="1441"/>
      <tetrahedron index="844" v0="1252" v1="1236" v2="1261" v3="1417"/>
      <tetrahedron index="845" v0="1362" v1="1355" v2="1364" v3="1459"/>
      <tetrahedron index="846" v0="1460" v1="1423" v2="1436" v3="1469"/>
      <tetrahedron index="847" v0="1444" v1="1373" v2="1402" v3="1452"/>
      <tetrahedron index="848" v0="1369" v1="1376" v2="1366" v3="1432"/>
      <tetrahedron index="849" v0="1270" v1="120" v2="119" v3="1451"/>
      <tetrahedron index="850" v0="1388" v1="1412" v2="1405" v3="1469"/>
      <tetrahedron index="851" v0="1444" v1="11" v2="1352" v3="1457"/>
      <tetrahedron index="852" v0="124" v1="1244" v2="1229" v3="1437"/>
      <tetrahedron index="853" v0="1447" v1="1341" v2="1342" v3="1457"/>
      <tetrahedron index="854" v0="1392" v1="151" v2="1387" v3="1457"/>
      <tetrahedron index="855" v0="1262" v1="1245" v2="130" v3="1456"/>
      <tetrahedron index="856" v0="1373" v1="1382" v2="1412" v3="1436"/>
      <tetrahedron index="857" v0="1449" v1="1236" v2="1235" v3="1417"/>
      <tetrahedron index="858" v0="1379" v1="1393" v2="1396" v3="1440"/>
      <tetrahedron index="859" v0="1297" v1="1302" v2="10" v3="1443"/>
      <tetrahedron index="860" v0="1312" v1="1279" v2="1450" v3="1461"/>
      <tetrahedron index="861" v0="1399" v1="1377" v2="1394" v3="1452"/>
      <tetrahedron index="862" v0="1384" v1="1409" v2="1400" v3="1418"/>
      <tetrahedron index="863" v0="1425" v1="1242" v2="1257" v3="1467"/>
      <tetrahedron index="864" v0="1342" v1="1341" v2="1337" v3="1457"/>
      <tetrahedron index="865" v0="1460" v1="1436" v2="1430" v3="1469"/>
      <tetrahedron index="866" v0="1356" v1="1348" v2="1321" v3="1458"/>
      <tetrahedron index="867" v0="1340" v1="1346" v2="1364" v3="1459"/>
      <tetrahedron index="868" v0="1444" v1="1402" v2="1457" v3="1452"/>
      <tetrahedron index="869" v0="1459" v1="1431" v2="1422" v3="1468"/>
      <tetrahedron index="870" v0="1352" v1="150" v2="11" v3="1444"/>
      <tetrahedron index="871" v0="150" v1="1402" v2="11" v3="1444"/>
      <tetrahedron index="872" v0="128" v1="1231" v2="1217" v3="1438"/>
      <tetrahedron index="873" v0="1269" v1="1279" v2="1306" v3="1450"/>
      <tetrahedron index="874" v0="1220" v1="1259" v2="1255" v3="1449"/>
      <tetrahedron index="875" v0="1312" v1="1279" v2="1269" v3="1450"/>
      <tetrahedron index="876" v0="1407" v1="1375" v2="1403" v3="1454"/>
      <tetrahedron index="877" v0="1455" v1="1468" v2="1466" v3="1421"/>
      <tetrahedron index="878" v0="1312" v1="1294" v2="1311" v3="1461"/>
      <tetrahedron index="879" v0="1430" v1="1403" v2="1406" v3="1372"/>
      <tetrahedron index="880" v0="1435" v1="1319" v2="142" v3="1465"/>
      <tetrahedron index="881" v0="1441" v1="1397" v2="1370" v3="155"/>
      <tetrahedron index="882" v0="1263" v1="1250" v2="1240" v3="1453"/>
      <tetrahedron index="883" v0="1442" v1="1433" v2="1424" v3="1463"/>
      <tetrahedron index="884" v0="1335" v1="150" v2="1352" v3="1444"/>
      <tetrahedron index="885" v0="1295" v1="1308" v2="1310" v3="1446"/>
      <tetrahedron index="886" v0="1385" v1="1402" v2="150" v3="1444"/>
      <tetrahedron index="887" v0="1247" v1="1241" v2="132" v3="1448"/>
      <tetrahedron index="888" v0="136" v1="1302" v2="1282" v3="1443"/>
      <tetrahedron index="889" v0="136" v1="1282" v2="137" v3="1455"/>
      <tetrahedron index="890" v0="1462" v1="1253" v2="1222" v3="1221"/>
      <tetrahedron index="891" v0="141" v1="1347" v2="7" v3="1465"/>
      <tetrahedron index="892" v0="1290" v1="1291" v2="1269" v3="1450"/>
      <tetrahedron index="893" v0="1462" v1="1228" v2="1427" v3="1437"/>
      <tetrahedron index="894" v0="1342" v1="1344" v2="1341" v3="1447"/>
      <tetrahedron index="895" v0="1457" v1="1402" v2="1387" v3="1452"/>
      <tetrahedron index="896" v0="1448" v1="1247" v2="1242" v3="1467"/>
      <tetrahedron index="897" v0="1396" v1="1393" v2="1389" v3="1440"/>
      <tetrahedron index="898" v0="1217" v1="1231" v2="1230" v3="1438"/>
      <tetrahedron index="899" v0="1247" v1="1242" v2="1248" v3="1448"/>
      <tetrahedron index="900" v0="1317" v1="1349" v2="1327" v3="1447"/>
      <tetrahedron index="901" v0="1467" v1="135" v2="1433" v3="1417"/>
      <tetrahedron index="902" v0="1433" v1="135" v2="1467" v3="134"/>
      <tetrahedron index="903" v0="135" v1="1305" v2="1433" v3="1417"/>
      <tetrahedron index="904" v0="1433" v1="1305" v2="135" v3="134"/>
      <tetrahedron index="905" v0="1326" v1="1351" v2="1428" v3="1465"/>
      <tetrahedron index="906" v0="1428" v1="1351" v2="1326" v3="1317"/>
      <tetrahedron index="907" v0="1351" v1="1441" v2="1428" v3="1465"/>
      <tetrahedron index="908" v0="138" v1="1442" v2="1296" v3="1455"/>
      <tetrahedron index="909" v0="1296" v1="1442" v2="138" v3="1293"/>
      <tetrahedron index="910" v0="1442" v1="1304" v2="1296" v3="1455"/>
      <tetrahedron index="911" v0="1296" v1="1304" v2="1442" v3="1293"/>
      <tetrahedron index="912" v0="1261" v1="1453" v2="1263" v3="1417"/>
      <tetrahedron index="913" v0="1263" v1="1453" v2="1261" v3="1257"/>
      <tetrahedron index="914" v0="1467" v1="1425" v2="1453" v3="1417"/>
      <tetrahedron index="915" v0="1453" v1="1425" v2="1467" v3="1257"/>
      <tetrahedron index="916" v0="1261" v1="1467" v2="1453" v3="1417"/>
      <tetrahedron index="917" v0="1453" v1="1467" v2="1261" v3="1257"/>
      <tetrahedron index="918" v0="1428" v1="1351" v2="1447" v3="1441"/>
      <tetrahedron index="919" v0="1447" v1="1351" v2="1428" v3="1317"/>
      <tetrahedron index="920" v0="1351" v1="153" v2="1447" v3="1441"/>
      <tetrahedron index="921" v0="1447" v1="153" v2="1351" v3="1317"/>
      <tetrahedron index="922" v0="1341" v1="1342" v2="1876" v3="1918"/>
      <tetrahedron index="923" v0="1917" v1="1247" v2="1863" v3="2107"/>
      <tetrahedron index="924" v0="87" v1="1622" v2="86" v3="2048"/>
      <tetrahedron index="925" v0="10" v1="145" v2="1333" v3="1722"/>
      <tetrahedron index="926" v0="594" v1="1589" v2="2139" v3="2368"/>
      <tetrahedron index="927" v0="1588" v1="1090" v2="1729" v3="1672"/>
      <tetrahedron index="928" v0="1344" v1="1341" v2="1864" v3="1918"/>
      <tetrahedron index="929" v0="1623" v1="1558" v2="1495" v3="1935"/>
      <tetrahedron index="930" v0="1387" v1="11" v2="151" v3="1876"/>
      <tetrahedron index="931" v0="1367" v1="1617" v2="1658" v3="2022"/>
      <tetrahedron index="932" v0="1916" v1="2263" v2="1633" v3="1878"/>
      <tetrahedron index="933" v0="1658" v1="1617" v2="1367" v3="1866"/>
      <tetrahedron index="934" v0="1363" v1="1864" v2="1341" v3="2225"/>
      <tetrahedron index="935" v0="164" v1="410" v2="413" v3="1931"/>
      <tetrahedron index="936" v0="1767" v1="1226" v2="1611" v3="1770"/>
      <tetrahedron index="937" v0="1587" v1="1636" v2="1768" v3="2042"/>
      <tetrahedron index="938" v0="1935" v1="1623" v2="189" v3="2200"/>
      <tetrahedron index="939" v0="1752" v1="862" v2="1622" v3="1965"/>
      <tetrahedron index="940" v0="1829" v1="688" v2="1634" v3="1831"/>
      <tetrahedron index="941" v0="141" v1="1347" v2="1319" v3="2424"/>
      <tetrahedron index="942" v0="1731" v1="311" v2="1629" v3="1941"/>
      <tetrahedron index="943" v0="2139" v1="1589" v2="594" v3="1769"/>
      <tetrahedron index="944" v0="1623" v1="1558" v2="1935" v3="1797"/>
      <tetrahedron index="945" v0="1792" v1="1705" v2="698" v3="2033"/>
      <tetrahedron index="946" v0="1622" v1="87" v2="894" v3="862"/>
      <tetrahedron index="947" v0="1655" v1="1578" v2="2141" v3="1805"/>
      <tetrahedron index="948" v0="1996" v1="2264" v2="1756" v3="389"/>
      <tetrahedron index="949" v0="2098" v1="1642" v2="1509" v3="1576"/>
      <tetrahedron index="950" v0="388" v1="396" v2="377" v3="2323"/>
      <tetrahedron index="951" v0="1841" v1="1899" v2="2016" v3="1571"/>
      <tetrahedron index="952" v0="1917" v1="2167" v2="2107" v3="1863"/>
      <tetrahedron index="953" v0="1763" v1="1920" v2="1374" v3="1698"/>
      <tetrahedron index="954" v0="454" v1="69" v2="525" v3="2422"/>
      <tetrahedron index="955" v0="1706" v1="1490" v2="1645" v3="1991"/>
      <tetrahedron index="956" v0="1622" v1="87" v2="862" v3="1752"/>
      <tetrahedron index="957" v0="1865" v1="395" v2="1997" v3="1848"/>
      <tetrahedron index="958" v0="988" v1="1215" v2="1064" v3="2385"/>
      <tetrahedron index="959" v0="1281" v1="1285" v2="1272" v3="2401"/>
      <tetrahedron index="960" v0="1706" v1="1516" v2="1645" v3="1490"/>
      <tetrahedron index="961" v0="2067" v1="1565" v2="1538" v3="2187"/>
      <tetrahedron index="962" v0="1749" v1="1739" v2="1643" v3="2145"/>
      <tetrahedron index="963" v0="525" v1="69" v2="68" v3="2422"/>
      <tetrahedron index="964" v0="1971" v1="2312" v2="2044" v3="1809"/>
      <tetrahedron index="965" v0="1140" v1="1172" v2="1083" v3="2317"/>
      <tetrahedron index="966" v0="35" v1="36" v2="637" v3="2331"/>
      <tetrahedron index="967" v0="1639" v1="1493" v2="1970" v3="1700"/>
      <tetrahedron index="968" v0="247" v1="160" v2="226" v3="2255"/>
      <tetrahedron index="969" v0="377" v1="401" v2="388" v3="2323"/>
      <tetrahedron index="970" v0="805" v1="878" v2="879" v3="2314"/>
      <tetrahedron index="971" v0="554" v1="538" v2="540" v3="2384"/>
      <tetrahedron index="972" v0="1920" v1="2220" v2="1698" v3="2155"/>
      <tetrahedron index="973" v0="2069" v1="1530" v2="1640" v3="2404"/>
      <tetrahedron index="974" v0="1617" v1="1491" v2="1658" v3="1929"/>
      <tetrahedron index="975" v0="1897" v1="2290" v2="1593" v3="1812"/>
      <tetrahedron index="976" v0="2108" v1="1739" v2="1643" v3="2320"/>
      <tetrahedron index="977" v0="1770" v1="1226" v2="1611" v3="2191"/>
      <tetrahedron index="978" v0="1883" v1="1133" v2="1662" v3="2175"/>
      <tetrahedron index="979" v0="555" v1="2336" v2="628" v3="1962"/>
      <tetrahedron index="980" v0="1834" v1="1149" v2="1670" v3="1883"/>
      <tetrahedron index="981" v0="1751" v1="1312" v2="1948" v3="2353"/>
      <tetrahedron index="982" v0="1559" v1="750" v2="1843" v3="2157"/>
      <tetrahedron index="983" v0="1561" v1="2312" v2="1809" v3="1474"/>
      <tetrahedron index="984" v0="1883" v1="1149" v2="1670" v3="2133"/>
      <tetrahedron index="985" v0="1477" v1="2120" v2="1856" v3="1571"/>
      <tetrahedron index="986" v0="1916" v1="2263" v2="1878" v3="1507"/>
      <tetrahedron index="987" v0="1655" v1="1578" v2="1805" v3="1484"/>
      <tetrahedron index="988" v0="1389" v1="1410" v2="1393" v3="2120"/>
      <tetrahedron index="989" v0="1948" v1="1312" v2="1678" v3="2353"/>
      <tetrahedron index="990" v0="1875" v1="1295" v2="1751" v3="1954"/>
      <tetrahedron index="991" v0="1684" v1="2189" v2="1598" v3="2008"/>
      <tetrahedron index="992" v0="1643" v1="1557" v2="1749" v3="2145"/>
      <tetrahedron index="993" v0="1654" v1="1491" v2="1799" v3="1904"/>
      <tetrahedron index="994" v0="1509" v1="1642" v2="2098" v3="1656"/>
      <tetrahedron index="995" v0="573" v1="488" v2="434" v3="2375"/>
      <tetrahedron index="996" v0="1870" v1="156" v2="1797" v3="1914"/>
      <tetrahedron index="997" v0="137" v1="1844" v2="1710" v3="2315"/>
      <tetrahedron index="998" v0="2035" v1="2265" v2="1525" v3="1780"/>
      <tetrahedron index="999" v0="2320" v1="1373" v2="2076" v3="2400"/>
      <tetrahedron index="1000" v0="1841" v1="1856" v2="1801" v3="1571"/>
      <tetrahedron index="1001" v0="793" v1="870" v2="790" v3="1816"/>
      <tetrahedron index="1002" v0="1917" v1="2167" v2="1863" v3="1890"/>
      <tetrahedron index="1003" v0="2406" v1="1906" v2="1953" v3="1582"/>
      <tetrahedron index="1004" v0="821" v1="925" v2="846" v3="2405"/>
      <tetrahedron index="1005" v0="1996" v1="2264" v2="389" v3="1625"/>
      <tetrahedron index="1006" v0="1579" v1="1484" v2="1752" v3="1805"/>
      <tetrahedron index="1007" v0="1655" v1="1484" v2="1805" v3="2089"/>
      <tetrahedron index="1008" v0="1825" v1="79" v2="1652" v3="1847"/>
      <tetrahedron index="1009" v0="1829" v1="1567" v2="858" v3="2040"/>
      <tetrahedron index="1010" v0="636" v1="655" v2="647" v3="2419"/>
      <tetrahedron index="1011" v0="2342" v1="1627" v2="1822" v3="1536"/>
      <tetrahedron index="1012" v0="1830" v1="750" v2="1559" v3="2157"/>
      <tetrahedron index="1013" v0="341" v1="197" v2="308" v3="2386"/>
      <tetrahedron index="1014" v0="1772" v1="316" v2="1691" v3="2049"/>
      <tetrahedron index="1015" v0="1727" v1="1280" v2="2007" v3="1521"/>
      <tetrahedron index="1016" v0="1623" v1="1901" v2="189" v3="2200"/>
      <tetrahedron index="1017" v0="425" v1="521" v2="458" v3="1882"/>
      <tetrahedron index="1018" v0="1904" v1="715" v2="1717" v3="2110"/>
      <tetrahedron index="1019" v0="1881" v1="1559" v2="825" v3="1921"/>
      <tetrahedron index="1020" v0="574" v1="424" v2="624" v3="2402"/>
      <tetrahedron index="1021" v0="821" v1="796" v2="729" v3="2355"/>
      <tetrahedron index="1022" v0="1585" v1="1505" v2="1913" v3="1636"/>
      <tetrahedron index="1023" v0="1604" v1="1483" v2="2019" v3="2050"/>
      <tetrahedron index="1024" v0="2260" v1="1478" v2="1826" v3="2407"/>
      <tetrahedron index="1025" v0="692" v1="1808" v2="1602" v3="2277"/>
      <tetrahedron index="1026" v0="1477" v1="2120" v2="1571" v3="1854"/>
      <tetrahedron index="1027" v0="1658" v1="1491" v2="1617" v3="1866"/>
      <tetrahedron index="1028" v0="695" v1="756" v2="892" v3="1831"/>
      <tetrahedron index="1029" v0="1751" v1="1712" v2="1276" v3="1875"/>
      <tetrahedron index="1030" v0="1998" v1="530" v2="1651" v3="2048"/>
      <tetrahedron index="1031" v0="1909" v1="2268" v2="2164" v3="1548"/>
      <tetrahedron index="1032" v0="1879" v1="1936" v2="1617" v3="1508"/>
      <tetrahedron index="1033" v0="2009" v1="1769" v2="1502" v3="2302"/>
      <tetrahedron index="1034" v0="1842" v1="1608" v2="129" v3="1923"/>
      <tetrahedron index="1035" v0="1811" v1="1496" v2="2131" v3="2189"/>
      <tetrahedron index="1036" v0="1488" v1="1566" v2="1793" v3="2373"/>
      <tetrahedron index="1037" v0="1487" v1="2377" v2="2111" v3="2193"/>
      <tetrahedron index="1038" v0="24" v1="668" v2="669" v3="2264"/>
      <tetrahedron index="1039" v0="1916" v1="2263" v2="1507" v3="1925"/>
      <tetrahedron index="1040" v0="1886" v1="2246" v2="614" v3="1735"/>
      <tetrahedron index="1041" v0="943" v1="846" v2="916" v3="2380"/>
      <tetrahedron index="1042" v0="1957" v1="2197" v2="1771" v3="1580"/>
      <tetrahedron index="1043" v0="1684" v1="2189" v2="2008" v3="1496"/>
      <tetrahedron index="1044" v0="1588" v1="1175" v2="1924" v3="2269"/>
      <tetrahedron index="1045" v0="1879" v1="1936" v2="1508" v3="1714"/>
      <tetrahedron index="1046" v0="1286" v1="1304" v2="1285" v3="2007"/>
      <tetrahedron index="1047" v0="1729" v1="1169" v2="1777" v3="2013"/>
      <tetrahedron index="1048" v0="2237" v1="1617" v2="2022" v3="2132"/>
      <tetrahedron index="1049" v0="1883" v1="1662" v2="1133" v3="2325"/>
      <tetrahedron index="1050" v0="1600" v1="1521" v2="1789" v3="1885"/>
      <tetrahedron index="1051" v0="1651" v1="446" v2="1881" v3="2048"/>
      <tetrahedron index="1052" v0="1656" v1="1509" v2="1642" v3="1880"/>
      <tetrahedron index="1053" v0="2342" v1="2389" v2="1822" v3="1627"/>
      <tetrahedron index="1054" v0="2342" v1="1822" v2="2166" v3="1536"/>
      <tetrahedron index="1055" v0="1552" v1="2204" v2="2132" v3="1816"/>
      <tetrahedron index="1056" v0="1577" v1="1875" v2="1495" v3="1954"/>
      <tetrahedron index="1057" v0="1696" v1="1893" v2="1888" v3="1779"/>
      <tetrahedron index="1058" v0="2250" v1="1612" v2="1795" v3="2409"/>
      <tetrahedron index="1059" v0="2150" v1="1964" v2="1718" v3="2286"/>
      <tetrahedron index="1060" v0="1892" v1="1503" v2="1592" v3="2039"/>
      <tetrahedron index="1061" v0="1618" v1="1530" v2="2069" v3="2404"/>
      <tetrahedron index="1062" v0="414" v1="366" v2="108" v3="2287"/>
      <tetrahedron index="1063" v0="1769" v1="1589" v2="594" v3="1907"/>
      <tetrahedron index="1064" v0="1706" v1="1645" v2="1516" v3="1974"/>
      <tetrahedron index="1065" v0="2108" v1="1643" v2="1739" v3="2145"/>
      <tetrahedron index="1066" v0="2351" v1="1845" v2="1625" v3="1996"/>
      <tetrahedron index="1067" v0="1621" v1="1748" v2="1627" v3="1514"/>
      <tetrahedron index="1068" v0="1622" v1="87" v2="1752" v3="2048"/>
      <tetrahedron index="1069" v0="1920" v1="1403" v2="2176" v3="1763"/>
      <tetrahedron index="1070" v0="1116" v1="1012" v2="1094" v3="1810"/>
      <tetrahedron index="1071" v0="847" v1="931" v2="949" v3="2186"/>
      <tetrahedron index="1072" v0="1812" v1="1315" v2="1328" v3="1897"/>
      <tetrahedron index="1073" v0="1577" v1="1875" v2="1954" v3="1308"/>
      <tetrahedron index="1074" v0="1817" v1="1783" v2="2132" v3="2156"/>
      <tetrahedron index="1075" v0="2342" v1="2389" v2="1627" v3="1723"/>
      <tetrahedron index="1076" v0="1969" v1="1590" v2="2043" v3="2340"/>
      <tetrahedron index="1077" v0="1571" v1="1574" v2="1899" v3="1972"/>
      <tetrahedron index="1078" v0="1811" v1="1684" v2="1598" v3="216"/>
      <tetrahedron index="1079" v0="1588" v1="1175" v2="2269" v3="1204"/>
      <tetrahedron index="1080" v0="1572" v1="1539" v2="1733" v3="2167"/>
      <tetrahedron index="1081" v0="1940" v1="70" v2="1873" v3="2422"/>
      <tetrahedron index="1082" v0="1992" v1="1474" v2="1742" v3="1790"/>
      <tetrahedron index="1083" v0="1992" v1="1742" v2="1525" v3="1591"/>
      <tetrahedron index="1084" v0="1598" v1="94" v2="1990" v3="1811"/>
      <tetrahedron index="1085" v0="202" v1="367" v2="370" v3="2358"/>
      <tetrahedron index="1086" v0="1741" v1="1942" v2="1072" v3="1782"/>
      <tetrahedron index="1087" v0="1865" v1="395" v2="1848" v3="359"/>
      <tetrahedron index="1088" v0="1168" v1="1074" v2="2017" v3="2240"/>
      <tetrahedron index="1089" v0="1651" v1="446" v2="2078" v3="1881"/>
      <tetrahedron index="1090" v0="1917" v1="2167" v2="1890" v3="1572"/>
      <tetrahedron index="1091" v0="1847" v1="1595" v2="933" v3="2249"/>
      <tetrahedron index="1092" v0="868" v1="70" v2="71" v3="2369"/>
      <tetrahedron index="1093" v0="2016" v1="1899" v2="1841" v3="1528"/>
      <tetrahedron index="1094" v0="1825" v1="1595" v2="933" v3="1847"/>
      <tetrahedron index="1095" v0="497" v1="440" v2="526" v3="2391"/>
      <tetrahedron index="1096" v0="91" v1="250" v2="92" v3="2381"/>
      <tetrahedron index="1097" v0="1641" v1="1328" v2="1329" v3="1897"/>
      <tetrahedron index="1098" v0="1783" v1="843" v2="1590" v3="2146"/>
      <tetrahedron index="1099" v0="1621" v1="1748" v2="1514" v3="1851"/>
      <tetrahedron index="1100" v0="141" v1="1319" v2="1927" v3="2424"/>
      <tetrahedron index="1101" v0="2066" v1="2075" v2="1581" v3="1684"/>
      <tetrahedron index="1102" v0="1812" v1="1328" v2="1641" v3="1897"/>
      <tetrahedron index="1103" v0="836" v1="841" v2="804" v3="2387"/>
      <tetrahedron index="1104" v0="2092" v1="1478" v2="2260" v3="2407"/>
      <tetrahedron index="1105" v0="1585" v1="1505" v2="1636" v3="1891"/>
      <tetrahedron index="1106" v0="2229" v1="1896" v2="2058" v3="1576"/>
      <tetrahedron index="1107" v0="1207" v1="1074" v2="1168" v3="2240"/>
      <tetrahedron index="1108" v0="477" v1="677" v2="618" v3="2281"/>
      <tetrahedron index="1109" v0="1830" v1="865" v2="1831" v3="1699"/>
      <tetrahedron index="1110" v0="414" v1="108" v2="107" v3="2287"/>
      <tetrahedron index="1111" v0="1310" v1="1308" v2="1295" v3="1875"/>
      <tetrahedron index="1112" v0="2131" v1="1583" v2="1811" v3="2189"/>
      <tetrahedron index="1113" v0="1981" v1="1718" v2="1964" v3="2286"/>
      <tetrahedron index="1114" v0="1958" v1="1493" v2="1700" v3="1970"/>
      <tetrahedron index="1115" v0="1276" v1="1295" v2="1751" v3="1875"/>
      <tetrahedron index="1116" v0="1864" v1="1341" v2="1586" v3="1918"/>
      <tetrahedron index="1117" v0="2337" v1="1900" v2="219" v3="2035"/>
      <tetrahedron index="1118" v0="498" v1="607" v2="436" v3="2266"/>
      <tetrahedron index="1119" v0="1751" v1="1276" v2="1712" v3="1948"/>
      <tetrahedron index="1120" v0="560" v1="547" v2="540" v3="2417"/>
      <tetrahedron index="1121" v0="2164" v1="2268" v2="1909" v3="564"/>
      <tetrahedron index="1122" v0="1943" v1="1855" v2="1611" v3="1980"/>
      <tetrahedron index="1123" v0="112" v1="342" v2="113" v3="2311"/>
      <tetrahedron index="1124" v0="1536" v1="1621" v2="2347" v3="2149"/>
      <tetrahedron index="1125" v0="458" v1="521" v2="442" v3="1882"/>
      <tetrahedron index="1126" v0="1588" v1="1729" v2="1188" v3="2014"/>
      <tetrahedron index="1127" v0="1917" v1="1232" v2="1247" v3="2107"/>
      <tetrahedron index="1128" v0="1697" v1="954" v2="1695" v3="1832"/>
      <tetrahedron index="1129" v0="624" v1="424" v2="667" v3="2402"/>
      <tetrahedron index="1130" v0="1799" v1="1590" v2="928" v3="2146"/>
      <tetrahedron index="1131" v0="2342" v1="2166" v2="2012" v3="1536"/>
      <tetrahedron index="1132" v0="1649" v1="1473" v2="1801" v3="1841"/>
      <tetrahedron index="1133" v0="1651" v1="530" v2="446" v3="2048"/>
      <tetrahedron index="1134" v0="2342" v1="2012" v2="2166" v3="1723"/>
      <tetrahedron index="1135" v0="1557" v1="1643" v2="2108" v3="2145"/>
      <tetrahedron index="1136" v0="318" v1="180" v2="227" v3="1772"/>
      <tetrahedron index="1137" v0="614" v1="1886" v2="500" v3="504"/>
      <tetrahedron index="1138" v0="2187" v1="2135" v2="2260" v3="1668"/>
      <tetrahedron index="1139" v0="2204" v1="2176" v2="2233" v3="1784"/>
      <tetrahedron index="1140" v0="1943" v1="1855" v2="1980" v3="1498"/>
      <tetrahedron index="1141" v0="1818" v1="27" v2="1562" v3="2164"/>
      <tetrahedron index="1142" v0="1497" v1="1512" v2="1541" v3="1691"/>
      <tetrahedron index="1143" v0="1577" v1="1675" v2="1290" v3="1954"/>
      <tetrahedron index="1144" v0="1878" v1="1554" v2="1633" v3="1916"/>
      <tetrahedron index="1145" v0="1598" v1="94" v2="1811" v3="216"/>
      <tetrahedron index="1146" v0="1704" v1="1261" v2="1791" v3="2339"/>
      <tetrahedron index="1147" v0="1602" v1="1808" v2="692" v3="1950"/>
      <tetrahedron index="1148" v0="1714" v1="1470" v2="1594" v3="1936"/>
      <tetrahedron index="1149" v0="257" v1="191" v2="252" v3="1894"/>
      <tetrahedron index="1150" v0="1484" v1="2349" v2="2130" v3="1699"/>
      <tetrahedron index="1151" v0="1916" v1="2263" v2="1925" v3="1633"/>
      <tetrahedron index="1152" v0="1893" v1="1696" v2="1401" v3="1779"/>
      <tetrahedron index="1153" v0="806" v1="858" v2="1567" v3="2040"/>
      <tetrahedron index="1154" v0="1596" v1="1531" v2="1651" v3="1711"/>
      <tetrahedron index="1155" v0="1818" v1="400" v2="1629" v3="2216"/>
      <tetrahedron index="1156" v0="708" v1="719" v2="840" v3="2349"/>
      <tetrahedron index="1157" v0="2113" v1="2375" v2="1653" v3="1795"/>
      <tetrahedron index="1158" v0="1514" v1="1580" v2="1957" v3="2294"/>
      <tetrahedron index="1159" v0="1778" v1="2121" v2="1537" v3="1628"/>
      <tetrahedron index="1160" v0="594" v1="629" v2="1907" v3="2188"/>
      <tetrahedron index="1161" v0="1768" v1="1551" v2="1587" v3="2042"/>
      <tetrahedron index="1162" v0="929" v1="821" v2="846" v3="2405"/>
      <tetrahedron index="1163" v0="1626" v1="1480" v2="1718" v3="2015"/>
      <tetrahedron index="1164" v0="1875" v1="1308" v2="1295" v3="1954"/>
      <tetrahedron index="1165" v0="1791" v1="2199" v2="2063" v3="1261"/>
      <tetrahedron index="1166" v0="1842" v1="129" v2="1608" v3="2117"/>
      <tetrahedron index="1167" v0="1711" v1="504" v2="1886" v3="2246"/>
      <tetrahedron index="1168" v0="1887" v1="1476" v2="1616" v3="2001"/>
      <tetrahedron index="1169" v0="1803" v1="1482" v2="1587" v3="1636"/>
      <tetrahedron index="1170" v0="2113" v1="2409" v2="1795" v3="1653"/>
      <tetrahedron index="1171" v0="2347" v1="1621" v2="1536" v3="1514"/>
      <tetrahedron index="1172" v0="618" v1="579" v2="477" v3="2281"/>
      <tetrahedron index="1173" v0="1598" v1="94" v2="216" v3="321"/>
      <tetrahedron index="1174" v0="1994" v1="1476" v2="1887" v3="2001"/>
      <tetrahedron index="1175" v0="1713" v1="2390" v2="246" v3="1820"/>
      <tetrahedron index="1176" v0="1525" v1="2075" v2="1619" v3="1900"/>
      <tetrahedron index="1177" v0="1841" v1="1571" v2="1801" v3="2072"/>
      <tetrahedron index="1178" v0="1566" v1="1488" v2="1793" v3="2004"/>
      <tetrahedron index="1179" v0="1891" v1="1585" v2="1698" v3="2220"/>
      <tetrahedron index="1180" v0="1377" v1="2237" v2="2232" v3="1617"/>
      <tetrahedron index="1181" v0="1559" v1="750" v2="825" v3="1843"/>
      <tetrahedron index="1182" v0="1051" v1="1043" v2="985" v3="2309"/>
      <tetrahedron index="1183" v0="1220" v1="1226" v2="1770" v3="2191"/>
      <tetrahedron index="1184" v0="1565" v1="1137" v2="1103" v3="2187"/>
      <tetrahedron index="1185" v0="1588" v1="1134" v2="1092" v3="1121"/>
      <tetrahedron index="1186" v0="1517" v1="1677" v2="1631" v3="2099"/>
      <tetrahedron index="1187" v0="2302" v1="2266" v2="2009" v3="1769"/>
      <tetrahedron index="1188" v0="1786" v1="1723" v2="1489" v3="1627"/>
      <tetrahedron index="1189" v0="468" v1="546" v2="565" v3="2389"/>
      <tetrahedron index="1190" v0="1375" v1="1376" v2="1366" v3="2211"/>
      <tetrahedron index="1191" v0="1896" v1="1059" v2="2229" v3="2058"/>
      <tetrahedron index="1192" v0="1888" v1="1754" v2="1484" v3="2062"/>
      <tetrahedron index="1193" v0="1538" v1="1565" v2="2106" v3="2127"/>
      <tetrahedron index="1194" v0="1565" v1="1103" v2="1146" v3="2000"/>
      <tetrahedron index="1195" v0="1843" v1="825" v2="1559" v3="1921"/>
      <tetrahedron index="1196" v0="372" v1="365" v2="322" v3="2291"/>
      <tetrahedron index="1197" v0="1686" v1="1270" v2="1669" v3="2394"/>
      <tetrahedron index="1198" v0="1403" v1="1375" v2="1407" v3="2176"/>
      <tetrahedron index="1199" v0="1652" v1="80" v2="1825" v3="2168"/>
      <tetrahedron index="1200" v0="2131" v1="2306" v2="2124" v3="1811"/>
      <tetrahedron index="1201" v0="1641" v1="1871" v2="2318" v3="1346"/>
      <tetrahedron index="1202" v0="2067" v1="1573" v2="1850" v3="2106"/>
      <tetrahedron index="1203" v0="1868" v1="1497" v2="1635" v3="1678"/>
      <tetrahedron index="1204" v0="1586" v1="1341" v2="1864" v3="2225"/>
      <tetrahedron index="1205" v0="1038" v1="955" v2="1167" v3="2378"/>
      <tetrahedron index="1206" v0="1706" v1="1645" v2="1523" v3="1991"/>
      <tetrahedron index="1207" v0="2132" v1="2204" v2="1552" v3="1663"/>
      <tetrahedron index="1208" v0="1053" v1="1062" v2="990" v3="1741"/>
      <tetrahedron index="1209" v0="1536" v1="1621" v2="1700" v3="1874"/>
      <tetrahedron index="1210" v0="433" v1="599" v2="528" v3="2338"/>
      <tetrahedron index="1211" v0="1787" v1="541" v2="1620" v3="1723"/>
      <tetrahedron index="1212" v0="708" v1="1622" v2="862" v3="1965"/>
      <tetrahedron index="1213" v0="1778" v1="2121" v2="1628" v3="1899"/>
      <tetrahedron index="1214" v0="1324" v1="145" v2="1318" v3="1722"/>
      <tetrahedron index="1215" v0="851" v1="699" v2="921" v3="2324"/>
      <tetrahedron index="1216" v0="721" v1="1634" v2="688" v3="1831"/>
      <tetrahedron index="1217" v0="302" v1="262" v2="203" v3="1623"/>
      <tetrahedron index="1218" v0="2186" v1="1783" v2="843" v3="1590"/>
      <tetrahedron index="1219" v0="1653" v1="2113" v2="569" v3="483"/>
      <tetrahedron index="1220" v0="113" v1="342" v2="298" v3="2311"/>
      <tetrahedron index="1221" v0="1696" v1="1370" v2="1401" v3="1779"/>
      <tetrahedron index="1222" v0="664" v1="611" v2="609" v3="2292"/>
      <tetrahedron index="1223" v0="1722" v1="2252" v2="1859" v3="1736"/>
      <tetrahedron index="1224" v0="791" v1="888" v2="1999" v3="2085"/>
      <tetrahedron index="1225" v0="427" v1="452" v2="426" v3="2238"/>
      <tetrahedron index="1226" v0="189" v1="1901" v2="1623" v3="263"/>
      <tetrahedron index="1227" v0="1345" v1="1633" v2="1702" v3="1871"/>
      <tetrahedron index="1228" v0="282" v1="246" v2="324" v3="2390"/>
      <tetrahedron index="1229" v0="1733" v1="1539" v2="1572" v3="2084"/>
      <tetrahedron index="1230" v0="1841" v1="1801" v2="1649" v3="2072"/>
      <tetrahedron index="1231" v0="1829" v1="858" v2="1567" v3="2091"/>
      <tetrahedron index="1232" v0="1739" v1="1898" v2="1378" v3="2320"/>
      <tetrahedron index="1233" v0="1818" v1="1629" v2="1487" v3="2236"/>
      <tetrahedron index="1234" v0="1739" v1="2108" v2="1898" v3="2320"/>
      <tetrahedron index="1235" v0="1876" v1="1586" v2="1341" v3="1918"/>
      <tetrahedron index="1236" v0="116" v1="117" v2="1290" v3="2191"/>
      <tetrahedron index="1237" v0="2100" v1="1551" v2="1764" v3="2153"/>
      <tetrahedron index="1238" v0="2098" v1="1522" v2="1642" v3="1576"/>
      <tetrahedron index="1239" v0="1591" v1="99" v2="1194" v3="2337"/>
      <tetrahedron index="1240" v0="1405" v1="1409" v2="1381" v3="2321"/>
      <tetrahedron index="1241" v0="578" v1="1762" v2="2165" v3="2331"/>
      <tetrahedron index="1242" v0="721" v1="1634" v2="1831" v3="2110"/>
      <tetrahedron index="1243" v0="1752" v1="1484" v2="1579" v3="2148"/>
      <tetrahedron index="1244" v0="1631" v1="1677" v2="1517" v3="2033"/>
      <tetrahedron index="1245" v0="1848" v1="1558" v2="1520" v3="2024"/>
      <tetrahedron index="1246" v0="1851" v1="1621" v2="2149" v3="2347"/>
      <tetrahedron index="1247" v0="1046" v1="956" v2="1029" v3="2413"/>
      <tetrahedron index="1248" v0="1897" v1="2290" v2="1812" v3="1315"/>
      <tetrahedron index="1249" v0="560" v1="465" v2="547" v3="2417"/>
      <tetrahedron index="1250" v0="498" v1="436" v2="642" v3="2266"/>
      <tetrahedron index="1251" v0="628" v1="630" v2="533" v3="2336"/>
      <tetrahedron index="1252" v0="1369" v1="2141" v2="1779" v3="1397"/>
      <tetrahedron index="1253" v0="1824" v1="1639" v2="481" v3="2109"/>
      <tetrahedron index="1254" v0="1653" v1="569" v2="2113" v3="1479"/>
      <tetrahedron index="1255" v0="1653" v1="569" v2="612" v3="483"/>
      <tetrahedron index="1256" v0="1881" v1="825" v2="1559" v3="2248"/>
      <tetrahedron index="1257" v0="1956" v1="1633" v2="1878" v3="1478"/>
      <tetrahedron index="1258" v0="1969" v1="2132" v2="2404" v3="1817"/>
      <tetrahedron index="1259" v0="1850" v1="1538" v2="2067" v3="2106"/>
      <tetrahedron index="1260" v0="2122" v1="1182" v2="1183" v3="1089"/>
      <tetrahedron index="1261" v0="2043" v1="1508" v2="1969" v3="2340"/>
      <tetrahedron index="1262" v0="659" v1="1740" v2="581" v3="2126"/>
      <tetrahedron index="1263" v0="1653" v1="612" v2="569" v3="1479"/>
      <tetrahedron index="1264" v0="897" v1="900" v2="829" v3="2295"/>
      <tetrahedron index="1265" v0="1896" v1="1872" v2="1645" v3="1991"/>
      <tetrahedron index="1266" v0="1585" v1="1505" v2="1891" v3="1698"/>
      <tetrahedron index="1267" v0="2162" v1="1497" v2="1868" v3="1678"/>
      <tetrahedron index="1268" v0="1825" v1="933" v2="1595" v3="2077"/>
      <tetrahedron index="1269" v0="1484" v1="2349" v2="1699" v3="1965"/>
      <tetrahedron index="1270" v0="1297" v1="145" v2="10" v3="1722"/>
      <tetrahedron index="1271" v0="1026" v1="2059" v2="1717" v3="2032"/>
      <tetrahedron index="1272" v0="1658" v1="1549" v2="1696" v3="1888"/>
      <tetrahedron index="1273" v0="989" v1="1087" v2="1052" v3="2354"/>
      <tetrahedron index="1274" v0="1525" v1="1742" v2="1992" v3="1474"/>
      <tetrahedron index="1275" v0="1596" v1="1531" v2="1711" v3="1821"/>
      <tetrahedron index="1276" v0="1506" v1="2176" v2="1703" v3="2233"/>
      <tetrahedron index="1277" v0="549" v1="432" v2="620" v3="2360"/>
      <tetrahedron index="1278" v0="1938" v1="1530" v2="1730" v3="1603"/>
      <tetrahedron index="1279" v0="1522" v1="1656" v2="1642" v3="2161"/>
      <tetrahedron index="1280" v0="2351" v1="2096" v2="1996" v3="1756"/>
      <tetrahedron index="1281" v0="1837" v1="77" v2="1758" v3="1847"/>
      <tetrahedron index="1282" v0="2164" v1="1909" v2="1548" v3="2170"/>
      <tetrahedron index="1283" v0="1793" v1="1566" v2="1908" v3="2373"/>
      <tetrahedron index="1284" v0="2322" v1="1749" v2="2257" v3="1840"/>
      <tetrahedron index="1285" v0="129" v1="128" v2="1842" v3="1923"/>
      <tetrahedron index="1286" v0="1659" v1="1414" v2="2081" v3="2273"/>
      <tetrahedron index="1287" v0="2233" v1="1563" v2="2305" v3="1921"/>
      <tetrahedron index="1288" v0="1568" v1="2415" v2="1853" v3="2147"/>
      <tetrahedron index="1289" v0="1765" v1="1576" v2="1523" v3="1872"/>
      <tetrahedron index="1290" v0="1691" v1="316" v2="1772" v3="2254"/>
      <tetrahedron index="1291" v0="1920" v1="1403" v2="1763" v3="1374"/>
      <tetrahedron index="1292" v0="1888" v1="1893" v2="1696" v3="1658"/>
      <tetrahedron index="1293" v0="1251" v1="1224" v2="1223" v3="2259"/>
      <tetrahedron index="1294" v0="1009" v1="1149" v2="1670" v3="1834"/>
      <tetrahedron index="1295" v0="2340" v1="2132" v2="1969" v3="1783"/>
      <tetrahedron index="1296" v0="717" v1="787" v2="713" v3="2356"/>
      <tetrahedron index="1297" v0="756" v1="695" v2="865" v3="1831"/>
      <tetrahedron index="1298" v0="1513" v1="2396" v2="1596" v3="2239"/>
      <tetrahedron index="1299" v0="2184" v1="2269" v2="1491" v3="1799"/>
      <tetrahedron index="1300" v0="1720" v1="1846" v2="1978" v3="1646"/>
      <tetrahedron index="1301" v0="511" v1="578" v2="460" v3="2165"/>
      <tetrahedron index="1302" v0="1935" v1="336" v2="188" v3="2280"/>
      <tetrahedron index="1303" v0="1622" v1="788" v2="86" v3="1881"/>
      <tetrahedron index="1304" v0="1577" v1="1291" v2="1308" v3="1954"/>
      <tetrahedron index="1305" v0="2067" v1="1565" v2="2135" v3="2106"/>
      <tetrahedron index="1306" v0="1363" v1="1864" v2="2225" v3="1747"/>
      <tetrahedron index="1307" v0="809" v1="833" v2="1969" v3="1783"/>
      <tetrahedron index="1308" v0="1916" v1="1554" v2="1649" v3="1534"/>
      <tetrahedron index="1309" v0="1782" v1="1725" v2="1093" v3="2175"/>
      <tetrahedron index="1310" v0="1186" v1="1079" v2="1112" v3="1981"/>
      <tetrahedron index="1311" v0="468" v1="545" v2="546" v3="2389"/>
      <tetrahedron index="1312" v0="1065" v1="1060" v2="1077" v3="2196"/>
      <tetrahedron index="1313" v0="299" v1="1794" v2="1922" v3="2080"/>
      <tetrahedron index="1314" v0="1716" v1="205" v2="1941" v3="2420"/>
      <tetrahedron index="1315" v0="1778" v1="2121" v2="1899" v3="2209"/>
      <tetrahedron index="1316" v0="2425" v1="1777" v2="1192" v3="1197"/>
      <tetrahedron index="1317" v0="1876" v1="1342" v2="1594" v3="1918"/>
      <tetrahedron index="1318" v0="1310" v1="1295" v2="1276" v3="1875"/>
      <tetrahedron index="1319" v0="1554" v1="1668" v2="1473" v3="1806"/>
      <tetrahedron index="1320" v0="1847" v1="1913" v2="2006" v3="1595"/>
      <tetrahedron index="1321" v0="2425" v1="1192" v2="1777" v3="1729"/>
      <tetrahedron index="1322" v0="1806" v1="1473" v2="1554" v3="1534"/>
      <tetrahedron index="1323" v0="1036" v1="1108" v2="970" v3="2212"/>
      <tetrahedron index="1324" v0="1605" v1="2376" v2="2294" v3="2155"/>
      <tetrahedron index="1325" v0="1012" v1="1115" v2="1094" v3="1810"/>
      <tetrahedron index="1326" v0="1718" v1="1480" v2="1626" v3="1981"/>
      <tetrahedron index="1327" v0="1872" v1="1523" v2="1645" v3="1991"/>
      <tetrahedron index="1328" v0="342" v1="345" v2="298" v3="2311"/>
      <tetrahedron index="1329" v0="1943" v1="1611" v2="1767" v3="1980"/>
      <tetrahedron index="1330" v0="1564" v1="1519" v2="1923" v3="2050"/>
      <tetrahedron index="1331" v0="1226" v1="1255" v2="1220" v3="1770"/>
      <tetrahedron index="1332" v0="698" v1="1705" v2="1792" v3="837"/>
      <tetrahedron index="1333" v0="1334" v1="1361" v2="1359" v3="1597"/>
      <tetrahedron index="1334" v0="763" v1="67" v2="68" v3="1977"/>
      <tetrahedron index="1335" v0="125" v1="1920" v2="124" v3="2155"/>
      <tetrahedron index="1336" v0="1727" v1="1615" v2="2007" v3="1953"/>
      <tetrahedron index="1337" v0="2358" v1="2213" v2="1543" v3="2041"/>
      <tetrahedron index="1338" v0="2078" v1="1781" v2="448" v3="2125"/>
      <tetrahedron index="1339" v0="1626" v1="1211" v2="1853" v3="2065"/>
      <tetrahedron index="1340" v0="1567" v1="806" v2="2040" v3="2156"/>
      <tetrahedron index="1341" v0="1076" v1="1896" v2="1000" v3="1122"/>
      <tetrahedron index="1342" v0="856" v1="846" v2="943" v3="2380"/>
      <tetrahedron index="1343" v0="1873" v1="505" v2="440" v3="2391"/>
      <tetrahedron index="1344" v0="553" v1="570" v2="550" v3="2398"/>
      <tetrahedron index="1345" v0="1938" v1="1730" v2="1530" v3="2217"/>
      <tetrahedron index="1346" v0="1830" v1="1559" v2="750" v3="2248"/>
      <tetrahedron index="1347" v0="389" v1="391" v2="1" v3="1756"/>
      <tetrahedron index="1348" v0="1845" v1="2351" v2="2096" v3="1996"/>
      <tetrahedron index="1349" v0="1672" v1="2128" v2="2013" v3="1729"/>
      <tetrahedron index="1350" v0="1568" v1="2415" v2="2147" v3="1975"/>
      <tetrahedron index="1351" v0="1635" v1="1497" v2="1581" v3="1678"/>
      <tetrahedron index="1352" v0="1980" v1="1979" v2="1767" v3="1943"/>
      <tetrahedron index="1353" v0="1529" v1="1633" v2="1878" v3="1956"/>
      <tetrahedron index="1354" v0="1343" v1="1360" v2="1339" v3="2414"/>
      <tetrahedron index="1355" v0="728" v1="802" v2="814" v3="1788"/>
      <tetrahedron index="1356" v0="2425" v1="1192" v2="1190" v3="1197"/>
      <tetrahedron index="1357" v0="361" v1="339" v2="209" v3="2327"/>
      <tetrahedron index="1358" v0="1708" v1="2094" v2="1317" v3="1759"/>
      <tetrahedron index="1359" v0="2425" v1="1190" v2="1192" v3="1729"/>
      <tetrahedron index="1360" v0="1670" v1="1149" v2="1109" v3="2133"/>
      <tetrahedron index="1361" v0="2337" v1="1900" v2="1591" v3="99"/>
      <tetrahedron index="1362" v0="1477" v1="2120" v2="1854" v3="1575"/>
      <tetrahedron index="1363" v0="2425" v1="1190" v2="49" v3="1197"/>
      <tetrahedron index="1364" v0="1994" v1="1540" v2="2335" v3="2001"/>
      <tetrahedron index="1365" v0="1684" v1="95" v2="1811" v3="1905"/>
      <tetrahedron index="1366" v0="1813" v1="50" v2="1777" v3="2425"/>
      <tetrahedron index="1367" v0="2035" v1="1591" v2="2337" v3="1900"/>
      <tetrahedron index="1368" v0="2064" v1="1603" v2="1542" v3="1728"/>
      <tetrahedron index="1369" v0="2136" v1="2398" v2="1795" v3="1488"/>
      <tetrahedron index="1370" v0="125" v1="1374" v2="1368" v3="1920"/>
      <tetrahedron index="1371" v0="1801" v1="1473" v2="1554" v3="2067"/>
      <tetrahedron index="1372" v0="1586" v1="1501" v2="1864" v3="1918"/>
      <tetrahedron index="1373" v0="2305" v1="1563" v2="2233" v3="1506"/>
      <tetrahedron index="1374" v0="1896" v1="2229" v2="1076" v3="1872"/>
      <tetrahedron index="1375" v0="1702" v1="1346" v2="1641" v3="2140"/>
      <tetrahedron index="1376" v0="1202" v1="1017" v2="2017" v3="103"/>
      <tetrahedron index="1377" v0="1618" v1="1481" v2="1934" v3="2069"/>
      <tetrahedron index="1378" v0="1792" v1="837" v2="1705" v3="2181"/>
      <tetrahedron index="1379" v0="1778" v1="2121" v2="2209" v3="1537"/>
      <tetrahedron index="1380" v0="1490" v1="2289" v2="2195" v3="1810"/>
      <tetrahedron index="1381" v0="1927" v1="1688" v2="1319" v3="2094"/>
      <tetrahedron index="1382" v0="1969" v1="2043" v2="2186" v3="1730"/>
      <tetrahedron index="1383" v0="2290" v1="1898" v2="2001" v3="1745"/>
      <tetrahedron index="1384" v0="304" v1="282" v2="324" v3="2390"/>
      <tetrahedron index="1385" v0="1487" v1="1562" v2="1818" v3="2236"/>
      <tetrahedron index="1386" v0="862" v1="1622" v2="708" v3="894"/>
      <tetrahedron index="1387" v0="2148" v1="1926" v2="1754" v3="1484"/>
      <tetrahedron index="1388" v0="1587" v1="1482" v2="1803" v3="1604"/>
      <tetrahedron index="1389" v0="1708" v1="2094" v2="1759" v3="2073"/>
      <tetrahedron index="1390" v0="1758" v1="1913" v2="1847" v3="2249"/>
      <tetrahedron index="1391" v0="1688" v1="1485" v2="1583" v3="1774"/>
      <tetrahedron index="1392" v0="793" v1="790" v2="2045" v3="1816"/>
      <tetrahedron index="1393" v0="1783" v1="2132" v2="1929" v3="2340"/>
      <tetrahedron index="1394" v0="1518" v1="1623" v2="1875" v3="2093"/>
      <tetrahedron index="1395" v0="2014" v1="2425" v2="49" v3="1813"/>
      <tetrahedron index="1396" v0="2134" v1="1852" v2="1570" v3="2268"/>
      <tetrahedron index="1397" v0="2047" v1="1752" v2="87" v3="2048"/>
      <tetrahedron index="1398" v0="1678" v1="1312" v2="2162" v3="2353"/>
      <tetrahedron index="1399" v0="1595" v1="933" v2="937" v3="2077"/>
      <tetrahedron index="1400" v0="1655" v1="1578" v2="1484" v3="1779"/>
      <tetrahedron index="1401" v0="137" v1="1282" v2="136" v3="1844"/>
      <tetrahedron index="1402" v0="2122" v1="2000" v2="1775" v3="1565"/>
      <tetrahedron index="1403" v0="1603" v1="1846" v2="1836" v3="2282"/>
      <tetrahedron index="1404" v0="817" v1="924" v2="930" v3="2146"/>
      <tetrahedron index="1405" v0="707" v1="1616" v2="1792" v3="1839"/>
      <tetrahedron index="1406" v0="2011" v1="2004" v2="455" v3="1824"/>
      <tetrahedron index="1407" v0="139" v1="1633" v2="1871" v3="2151"/>
      <tetrahedron index="1408" v0="1978" v1="1630" v2="1530" v3="1603"/>
      <tetrahedron index="1409" v0="1802" v1="1967" v2="1947" v3="1650"/>
      <tetrahedron index="1410" v0="1514" v1="1621" v2="1851" v3="2347"/>
      <tetrahedron index="1411" v0="1725" v1="1073" v2="2308" v3="1782"/>
      <tetrahedron index="1412" v0="194" v1="1625" v2="286" v3="1895"/>
      <tetrahedron index="1413" v0="64" v1="459" v2="65" v3="2277"/>
      <tetrahedron index="1414" v0="1892" v1="1592" v2="1735" v3="2039"/>
      <tetrahedron index="1415" v0="21" v1="362" v2="1685" v3="2034"/>
      <tetrahedron index="1416" v0="1917" v1="2167" v2="1572" v3="2107"/>
      <tetrahedron index="1417" v0="1128" v1="1214" v2="1115" v3="2013"/>
      <tetrahedron index="1418" v0="2415" v1="2015" v2="2147" v3="1597"/>
      <tetrahedron index="1419" v0="1853" v1="2415" v2="1480" v3="2147"/>
      <tetrahedron index="1420" v0="1724" v1="167" v2="228" v3="1912"/>
      <tetrahedron index="1421" v0="449" v1="422" v2="509" v3="2177"/>
      <tetrahedron index="1422" v0="1626" v1="1211" v2="2065" v3="1016"/>
      <tetrahedron index="1423" v0="2176" v1="2233" v2="1506" v3="1763"/>
      <tetrahedron index="1424" v0="1714" v1="1594" v2="1470" v3="1876"/>
      <tetrahedron index="1425" v0="1916" v1="1554" v2="1633" v3="2383"/>
      <tetrahedron index="1426" v0="884" v1="797" v2="800" v3="2153"/>
      <tetrahedron index="1427" v0="1402" v1="1630" v2="2400" v3="2334"/>
      <tetrahedron index="1428" v0="799" v1="700" v2="813" v3="2219"/>
      <tetrahedron index="1429" v0="504" v1="2051" v2="524" v3="1711"/>
      <tetrahedron index="1430" v0="1776" v1="1854" v2="2173" v3="1608"/>
      <tetrahedron index="1431" v0="2132" v1="1524" v2="1816" v3="2204"/>
      <tetrahedron index="1432" v0="1171" v1="977" v2="1031" v3="2407"/>
      <tetrahedron index="1433" v0="2285" v1="1016" v2="1626" v3="2065"/>
      <tetrahedron index="1434" v0="1797" v1="156" v2="277" v3="1914"/>
      <tetrahedron index="1435" v0="2415" v1="2147" v2="1975" v3="1597"/>
      <tetrahedron index="1436" v0="1740" v1="674" v2="1995" v3="2037"/>
      <tetrahedron index="1437" v0="1578" v1="2396" v2="1982" v3="1928"/>
      <tetrahedron index="1438" v0="2049" v1="338" v2="1838" v3="2053"/>
      <tetrahedron index="1439" v0="1845" v1="1558" v2="1520" v3="1895"/>
      <tetrahedron index="1440" v0="1900" v1="1591" v2="99" v3="2118"/>
      <tetrahedron index="1441" v0="341" v1="215" v2="197" v3="2386"/>
      <tetrahedron index="1442" v0="1319" v1="2094" v2="1316" v3="1927"/>
      <tetrahedron index="1443" v0="1633" v1="1345" v2="139" v3="1871"/>
      <tetrahedron index="1444" v0="1887" v1="56" v2="2083" v3="1616"/>
      <tetrahedron index="1445" v0="1568" v1="2415" v2="1975" v3="1790"/>
      <tetrahedron index="1446" v0="952" v1="1098" v2="1101" v3="2392"/>
      <tetrahedron index="1447" v0="1969" v1="2132" v2="2340" v3="1508"/>
      <tetrahedron index="1448" v0="1606" v1="2129" v2="1702" v3="1956"/>
      <tetrahedron index="1449" v0="1530" v1="1879" v2="1714" v3="2076"/>
      <tetrahedron index="1450" v0="1685" v1="362" v2="1865" v3="2034"/>
      <tetrahedron index="1451" v0="1597" v1="1334" v2="1880" v3="2185"/>
      <tetrahedron index="1452" v0="1143" v1="1075" v2="953" v3="2285"/>
      <tetrahedron index="1453" v0="1971" v1="2312" v2="1809" v3="1561"/>
      <tetrahedron index="1454" v0="1633" v1="1702" v2="1478" v3="1956"/>
      <tetrahedron index="1455" v0="856" v1="935" v2="938" v3="2249"/>
      <tetrahedron index="1456" v0="2415" v1="1975" v2="1736" v3="1597"/>
      <tetrahedron index="1457" v0="2358" v1="2213" v2="1507" v3="1543"/>
      <tetrahedron index="1458" v0="2157" v1="835" v2="2060" v3="2040"/>
      <tetrahedron index="1459" v0="1032" v1="963" v2="1039" v3="2345"/>
      <tetrahedron index="1460" v0="1956" v1="2407" v2="1826" v3="1478"/>
      <tetrahedron index="1461" v0="1975" v1="1474" v2="1790" v3="2415"/>
      <tetrahedron index="1462" v0="1570" v1="639" v2="2264" v3="2134"/>
      <tetrahedron index="1463" v0="1621" v1="2202" v2="1234" v3="2341"/>
      <tetrahedron index="1464" v0="868" v1="71" v2="904" v3="2369"/>
      <tetrahedron index="1465" v0="2157" v1="2233" v2="1552" v3="2060"/>
      <tetrahedron index="1466" v0="1698" v1="1374" v2="1891" v3="2220"/>
      <tetrahedron index="1467" v0="1690" v1="1524" v2="2002" v3="2330"/>
      <tetrahedron index="1468" v0="1536" v1="1621" v2="1753" v3="1700"/>
      <tetrahedron index="1469" v0="582" v1="485" v2="629" v3="1907"/>
      <tetrahedron index="1470" v0="881" v1="869" v2="789" v3="2251"/>
      <tetrahedron index="1471" v0="1593" v1="1641" v2="1994" v3="1476"/>
      <tetrahedron index="1472" v0="2249" v1="2426" v2="1919" v3="2380"/>
      <tetrahedron index="1473" v0="2092" v1="1478" v2="1668" v3="2260"/>
      <tetrahedron index="1474" v0="374" v1="101" v2="100" v3="2337"/>
      <tetrahedron index="1475" v0="2007" v1="1287" v2="1727" v3="1953"/>
      <tetrahedron index="1476" v0="1713" v1="1507" v2="1724" v3="1835"/>
      <tetrahedron index="1477" v0="1520" v1="1582" v2="1968" v3="2084"/>
      <tetrahedron index="1478" v0="1833" v1="1556" v2="1743" v3="2312"/>
      <tetrahedron index="1479" v0="1748" v1="1580" v2="1514" v3="2294"/>
      <tetrahedron index="1480" v0="1120" v1="1150" v2="974" v3="2297"/>
      <tetrahedron index="1481" v0="1477" v1="2120" v2="1575" v3="1856"/>
      <tetrahedron index="1482" v0="541" v1="572" v2="1620" v3="1723"/>
      <tetrahedron index="1483" v0="118" v1="1770" v2="2258" v3="1660"/>
      <tetrahedron index="1484" v0="1501" v1="1586" v2="1864" v3="2300"/>
      <tetrahedron index="1485" v0="398" v1="386" v2="385" v3="2216"/>
      <tetrahedron index="1486" v0="2426" v1="1636" v2="1919" v3="2380"/>
      <tetrahedron index="1487" v0="1100" v1="2283" v2="2195" v3="1810"/>
      <tetrahedron index="1488" v0="117" v1="116" v2="1220" v3="2191"/>
      <tetrahedron index="1489" v0="1523" v1="1765" v2="1626" v3="2147"/>
      <tetrahedron index="1490" v0="2099" v1="1499" v2="1517" v3="2273"/>
      <tetrahedron index="1491" v0="2409" v1="2084" v2="1791" v3="1572"/>
      <tetrahedron index="1492" v0="1032" v1="1039" v2="1667" v3="2345"/>
      <tetrahedron index="1493" v0="1694" v1="1312" v2="1751" v3="2353"/>
      <tetrahedron index="1494" v0="1481" v1="1618" v2="1746" v3="1999"/>
      <tetrahedron index="1495" v0="1799" v1="928" v2="1590" v3="2014"/>
      <tetrahedron index="1496" v0="1518" v1="1558" v2="1875" v3="1623"/>
      <tetrahedron index="1497" v0="1377" v1="1367" v2="1617" v3="1866"/>
      <tetrahedron index="1498" v0="1056" v1="1058" v2="1208" v3="2201"/>
      <tetrahedron index="1499" v0="766" v1="715" v2="1904" v3="2110"/>
      <tetrahedron index="1500" v0="1916" v1="1649" v2="1554" v3="2383"/>
      <tetrahedron index="1501" v0="991" v1="1073" v2="1054" v3="2308"/>
      <tetrahedron index="1502" v0="31" v1="32" v2="619" v3="2420"/>
      <tetrahedron index="1503" v0="1743" v1="399" v2="2323" v3="1833"/>
      <tetrahedron index="1504" v0="2060" v1="2077" v2="1843" v3="2233"/>
      <tetrahedron index="1505" v0="2106" v1="2067" v2="1573" v3="2135"/>
      <tetrahedron index="1506" v0="1868" v1="1274" v2="1635" v3="1927"/>
      <tetrahedron index="1507" v0="1636" v1="1768" v2="1482" v3="1587"/>
      <tetrahedron index="1508" v0="1736" v1="1350" v2="1597" v3="2185"/>
      <tetrahedron index="1509" v0="1483" v1="2272" v2="2081" v3="1659"/>
      <tetrahedron index="1510" v0="906" v1="1884" v2="2019" v3="779"/>
      <tetrahedron index="1511" v0="189" v1="1623" v2="1935" v3="262"/>
      <tetrahedron index="1512" v0="1484" v1="1699" v2="1888" v3="2062"/>
      <tetrahedron index="1513" v0="1674" v1="2397" v2="1943" v3="1503"/>
      <tetrahedron index="1514" v0="1749" v1="1481" v2="1840" v3="2042"/>
      <tetrahedron index="1515" v0="1347" v1="141" v2="2403" v3="2424"/>
      <tetrahedron index="1516" v0="848" v1="738" v2="737" v3="1827"/>
      <tetrahedron index="1517" v0="880" v1="889" v2="805" v3="2293"/>
      <tetrahedron index="1518" v0="1567" v1="858" v2="806" v3="2091"/>
      <tetrahedron index="1519" v0="1847" v1="1913" v2="1758" v3="1475"/>
      <tetrahedron index="1520" v0="713" v1="787" v2="857" v3="2356"/>
      <tetrahedron index="1521" v0="2107" v1="1572" v2="1733" v3="2167"/>
      <tetrahedron index="1522" v0="2064" v1="1978" v2="1603" v3="1630"/>
      <tetrahedron index="1523" v0="1853" v1="1480" v2="1626" v3="2147"/>
      <tetrahedron index="1524" v0="1333" v1="1722" v2="1324" v3="2185"/>
      <tetrahedron index="1525" v0="2035" v1="2265" v2="1780" v3="2352"/>
      <tetrahedron index="1526" v0="2068" v1="1579" v2="1682" v3="1472"/>
      <tetrahedron index="1527" v0="2322" v1="2081" v2="1587" v3="2321"/>
      <tetrahedron index="1528" v0="1857" v1="1264" v2="1621" v3="2202"/>
      <tetrahedron index="1529" v0="1475" v1="1580" v2="2009" v3="2294"/>
      <tetrahedron index="1530" v0="955" v1="1038" v2="979" v3="2378"/>
      <tetrahedron index="1531" v0="1736" v1="10" v2="1333" v3="1722"/>
      <tetrahedron index="1532" v0="1690" v1="803" v2="1814" v3="2045"/>
      <tetrahedron index="1533" v0="1562" v1="27" v2="2018" v3="2164"/>
      <tetrahedron index="1534" v0="1916" v1="1507" v2="1878" v3="2180"/>
      <tetrahedron index="1535" v0="1956" v1="2407" v2="1478" v3="1692"/>
      <tetrahedron index="1536" v0="797" v1="886" v2="800" v3="2153"/>
      <tetrahedron index="1537" v0="1717" v1="1177" v2="1654" v3="2059"/>
      <tetrahedron index="1538" v0="1616" v1="57" v2="831" v3="2181"/>
      <tetrahedron index="1539" v0="1773" v1="951" v2="1602" v3="2029"/>
      <tetrahedron index="1540" v0="1402" v1="1630" v2="2334" v3="1714"/>
      <tetrahedron index="1541" v0="1570" v1="639" v2="2134" v3="2268"/>
      <tetrahedron index="1542" v0="1734" v1="1507" v2="1543" v3="2358"/>
      <tetrahedron index="1543" v0="1899" v1="1571" v2="1778" v3="2016"/>
      <tetrahedron index="1544" v0="1724" v1="1507" v2="1713" v3="1912"/>
      <tetrahedron index="1545" v0="2231" v1="2031" v2="1686" v3="1669"/>
      <tetrahedron index="1546" v0="1724" v1="1507" v2="1912" v3="2358"/>
      <tetrahedron index="1547" v0="1841" v1="1856" v2="1571" v3="2016"/>
      <tetrahedron index="1548" v0="1919" v1="1913" v2="2426" v3="2249"/>
      <tetrahedron index="1549" v0="1597" v1="1361" v2="1359" v3="1903"/>
      <tetrahedron index="1550" v0="1753" v1="1564" v2="1986" v3="1532"/>
      <tetrahedron index="1551" v0="2157" v1="835" v2="2040" v3="899"/>
      <tetrahedron index="1552" v0="1818" v1="1562" v2="402" v3="2216"/>
      <tetrahedron index="1553" v0="1487" v1="2377" v2="2193" v3="2027"/>
      <tetrahedron index="1554" v0="853" v1="1690" v2="812" v3="2060"/>
      <tetrahedron index="1555" v0="1936" v1="1470" v2="1594" v3="2184"/>
      <tetrahedron index="1556" v0="1710" v1="138" v2="1296" v3="1925"/>
      <tetrahedron index="1557" v0="1136" v1="995" v2="1016" v3="1626"/>
      <tetrahedron index="1558" v0="1891" v1="1374" v2="1698" v3="1763"/>
      <tetrahedron index="1559" v0="1645" v1="1516" v2="1697" v3="1490"/>
      <tetrahedron index="1560" v0="733" v1="820" v2="735" v3="1646"/>
      <tetrahedron index="1561" v0="1371" v1="1372" v2="1406" v3="2367"/>
      <tetrahedron index="1562" v0="1590" v1="843" v2="928" v3="2146"/>
      <tetrahedron index="1563" v0="1143" v1="953" v2="1021" v3="2285"/>
      <tetrahedron index="1564" v0="1956" v1="1878" v2="1692" v3="1478"/>
      <tetrahedron index="1565" v0="1880" v1="1361" v2="1903" v3="2074"/>
      <tetrahedron index="1566" v0="1717" v1="1654" v2="1535" v3="2059"/>
      <tetrahedron index="1567" v0="2104" v1="205" v2="1716" v3="2420"/>
      <tetrahedron index="1568" v0="1670" v1="1008" v2="2124" v3="1800"/>
      <tetrahedron index="1569" v0="1475" v1="1580" v2="2294" v3="1957"/>
      <tetrahedron index="1570" v0="1878" v1="1692" v2="1529" v3="1956"/>
      <tetrahedron index="1571" v0="137" v1="1354" v2="1330" v3="1606"/>
      <tetrahedron index="1572" v0="1722" v1="1297" v2="1292" v3="1859"/>
      <tetrahedron index="1573" v0="1611" v1="1226" v2="1767" v3="1980"/>
      <tetrahedron index="1574" v0="1767" v1="1255" v2="1226" v3="1770"/>
      <tetrahedron index="1575" v0="2227" v1="1992" v2="1939" v3="1665"/>
      <tetrahedron index="1576" v0="1279" v1="1284" v2="1311" v3="2162"/>
      <tetrahedron index="1577" v0="1486" v1="1637" v2="1835" v3="1910"/>
      <tetrahedron index="1578" v0="121" v1="1249" v2="1222" v3="2141"/>
      <tetrahedron index="1579" v0="599" v1="433" v2="623" v3="2338"/>
      <tetrahedron index="1580" v0="1916" v1="1878" v2="1554" v3="2180"/>
      <tetrahedron index="1581" v0="1875" v1="1953" v2="1558" v3="1727"/>
      <tetrahedron index="1582" v0="2056" v1="1482" v2="1944" v3="1750"/>
      <tetrahedron index="1583" v0="1380" v1="1381" v2="1404" v3="2272"/>
      <tetrahedron index="1584" v0="1522" v1="1656" v2="2161" v3="2071"/>
      <tetrahedron index="1585" v0="2000" v1="1565" v2="1103" v3="2187"/>
      <tetrahedron index="1586" v0="1536" v1="1755" v2="1700" v3="1532"/>
      <tetrahedron index="1587" v0="2409" v1="1653" v2="1572" v3="1612"/>
      <tetrahedron index="1588" v0="1617" v1="1508" v2="1936" v3="2340"/>
      <tetrahedron index="1589" v0="606" v1="513" v2="429" v3="2208"/>
      <tetrahedron index="1590" v0="1783" v1="809" v2="872" v3="2156"/>
      <tetrahedron index="1591" v0="846" v1="925" v2="916" v3="2405"/>
      <tetrahedron index="1592" v0="403" v1="389" v2="379" v3="1625"/>
      <tetrahedron index="1593" v0="872" v1="726" v2="806" v3="2156"/>
      <tetrahedron index="1594" v0="1290" v1="1291" v2="1277" v3="1577"/>
      <tetrahedron index="1595" v0="1604" v1="1483" v2="2050" v3="2272"/>
      <tetrahedron index="1596" v0="1334" v1="1359" v2="1350" v3="1597"/>
      <tetrahedron index="1597" v0="2122" v1="2000" v2="1565" v3="1146"/>
      <tetrahedron index="1598" v0="1127" v1="1148" v2="1085" v3="2195"/>
      <tetrahedron index="1599" v0="81" v1="80" v2="634" v3="2168"/>
      <tetrahedron index="1600" v0="1720" v1="707" v2="1616" v3="2083"/>
      <tetrahedron index="1601" v0="1654" v1="1187" v2="1924" v3="2059"/>
      <tetrahedron index="1602" v0="1521" v1="1289" v2="1885" v3="1983"/>
      <tetrahedron index="1603" v0="1864" v1="1747" v2="1586" v3="2225"/>
      <tetrahedron index="1604" v0="1705" v1="1616" v2="1499" v3="1792"/>
      <tetrahedron index="1605" v0="1880" v1="1361" v2="1597" v3="1903"/>
      <tetrahedron index="1606" v0="1710" v1="1844" v2="137" v3="1606"/>
      <tetrahedron index="1607" v0="1039" v1="1145" v2="1667" v3="1832"/>
      <tetrahedron index="1608" v0="1703" v1="1681" v2="1559" v3="1784"/>
      <tetrahedron index="1609" v0="1833" v1="1885" v2="2315" v3="1657"/>
      <tetrahedron index="1610" v0="497" v1="526" v2="653" v3="2391"/>
      <tetrahedron index="1611" v0="1137" v1="1565" v2="2057" v3="2260"/>
      <tetrahedron index="1612" v0="319" v1="110" v2="109" v3="2332"/>
      <tetrahedron index="1613" v0="1575" v1="1477" v2="1776" v3="1854"/>
      <tetrahedron index="1614" v0="2298" v1="2201" v2="1693" v3="1665"/>
      <tetrahedron index="1615" v0="1722" v1="2252" v2="1297" v3="1859"/>
      <tetrahedron index="1616" v0="2121" v1="1890" v2="2046" v3="1566"/>
      <tetrahedron index="1617" v0="1328" v1="1315" v2="1329" v3="1897"/>
      <tetrahedron index="1618" v0="1593" v1="1641" v2="1476" v3="1897"/>
      <tetrahedron index="1619" v0="2162" v1="1312" v2="1694" v3="2353"/>
      <tetrahedron index="1620" v0="289" v1="292" v2="288" v3="2267"/>
      <tetrahedron index="1621" v0="2186" v1="1783" v2="1590" v3="1969"/>
      <tetrahedron index="1622" v0="1835" v1="1615" v2="1486" v3="1858"/>
      <tetrahedron index="1623" v0="2356" v1="1761" v2="2253" v3="1977"/>
      <tetrahedron index="1624" v0="186" v1="13" v2="1701" v3="1823"/>
      <tetrahedron index="1625" v0="2081" v1="1587" v2="1483" v3="1749"/>
      <tetrahedron index="1626" v0="1846" v1="1603" v2="1492" v3="1978"/>
      <tetrahedron index="1627" v0="443" v1="492" v2="1815" v3="1987"/>
      <tetrahedron index="1628" v0="1815" v1="492" v2="1892" v3="1987"/>
      <tetrahedron index="1629" v0="1869" v1="118" v2="1660" v3="2061"/>
      <tetrahedron index="1630" v0="1672" v1="1088" v2="1729" v3="2013"/>
      <tetrahedron index="1631" v0="2029" v1="531" v2="1602" v3="1701"/>
      <tetrahedron index="1632" v0="1383" v1="1384" v2="1374" v3="2220"/>
      <tetrahedron index="1633" v0="1844" v1="137" v2="1282" v3="2315"/>
      <tetrahedron index="1634" v0="1490" v1="2234" v2="1810" v3="2010"/>
      <tetrahedron index="1635" v0="1865" v1="395" v2="359" v3="300"/>
      <tetrahedron index="1636" v0="1308" v1="1291" v2="1295" v3="1954"/>
      <tetrahedron index="1637" v0="446" v1="530" v2="1651" v3="622"/>
      <tetrahedron index="1638" v0="2019" v1="1827" v2="1884" v3="2050"/>
      <tetrahedron index="1639" v0="1672" v1="1501" v2="2071" v3="2300"/>
      <tetrahedron index="1640" v0="2029" v1="531" v2="0" v3="1602"/>
      <tetrahedron index="1641" v0="1888" v1="1484" v2="1754" v3="1926"/>
      <tetrahedron index="1642" v0="448" v1="515" v2="2078" v3="2125"/>
      <tetrahedron index="1643" v0="2042" v1="1636" v2="1768" v3="1584"/>
      <tetrahedron index="1644" v0="1616" v1="707" v2="1720" v3="1839"/>
      <tetrahedron index="1645" v0="966" v1="1834" v2="1009" v3="1670"/>
      <tetrahedron index="1646" v0="553" v1="467" v2="570" v3="2398"/>
      <tetrahedron index="1647" v0="959" v1="1006" v2="1210" v3="2150"/>
      <tetrahedron index="1648" v0="1379" v1="1393" v2="147" v3="2086"/>
      <tetrahedron index="1649" v0="228" v1="2041" v2="1724" v3="2358"/>
      <tetrahedron index="1650" v0="1672" v1="1586" v2="1501" v3="2300"/>
      <tetrahedron index="1651" v0="1318" v1="1324" v2="1722" v3="1963"/>
      <tetrahedron index="1652" v0="139" v1="1633" v2="2151" v3="2383"/>
      <tetrahedron index="1653" v0="1696" v1="1370" v2="1779" v3="2316"/>
      <tetrahedron index="1654" v0="2019" v1="1884" v2="1604" v3="2050"/>
      <tetrahedron index="1655" v0="931" v1="847" v2="920" v3="2186"/>
      <tetrahedron index="1656" v0="1672" v1="1501" v2="1725" v3="2071"/>
      <tetrahedron index="1657" v0="602" v1="439" v2="617" v3="2230"/>
      <tetrahedron index="1658" v0="1686" v1="1669" v2="1270" v3="1869"/>
      <tetrahedron index="1659" v0="1290" v1="1675" v2="1577" v3="1906"/>
      <tetrahedron index="1660" v0="356" v1="293" v2="358" v3="2379"/>
      <tetrahedron index="1661" v0="1367" v1="1375" v2="1372" v3="2256"/>
      <tetrahedron index="1662" v0="1892" v1="471" v2="1687" v3="1987"/>
      <tetrahedron index="1663" v0="2223" v1="1924" v2="1501" v3="2274"/>
      <tetrahedron index="1664" v0="1852" v1="1498" v2="1570" v3="1548"/>
      <tetrahedron index="1665" v0="1833" v1="1885" v2="1657" v3="1743"/>
      <tetrahedron index="1666" v0="1811" v1="1684" v2="1905" v3="1496"/>
      <tetrahedron index="1667" v0="1579" v1="1484" v2="1578" v3="1926"/>
      <tetrahedron index="1668" v0="1314" v1="1292" v2="1297" v3="1859"/>
      <tetrahedron index="1669" v0="1635" v1="143" v2="1303" v3="1860"/>
      <tetrahedron index="1670" v0="1713" v1="238" v2="246" v3="1650"/>
      <tetrahedron index="1671" v0="1588" v1="1090" v2="1672" v3="1134"/>
      <tetrahedron index="1672" v0="1508" v1="1714" v2="1936" v3="2043"/>
      <tetrahedron index="1673" v0="521" v1="1711" v2="1998" v3="1651"/>
      <tetrahedron index="1674" v0="125" v1="1244" v2="1239" v3="2155"/>
      <tetrahedron index="1675" v0="1881" v1="1651" v2="1510" v3="2078"/>
      <tetrahedron index="1676" v0="336" v1="416" v2="340" v3="2280"/>
      <tetrahedron index="1677" v0="1484" v1="1754" v2="1965" v3="2062"/>
      <tetrahedron index="1678" v0="659" v1="1740" v2="2126" v3="2037"/>
      <tetrahedron index="1679" v0="1783" v1="1567" v2="2132" v3="2156"/>
      <tetrahedron index="1680" v0="1848" v1="1558" v2="2024" v3="1614"/>
      <tetrahedron index="1681" v0="1487" v1="1629" v2="1818" v3="2111"/>
      <tetrahedron index="1682" v0="1759" v1="1708" v2="1535" v3="1696"/>
      <tetrahedron index="1683" v0="1296" v1="1300" v2="1282" v3="2315"/>
      <tetrahedron index="1684" v0="1563" v1="1703" v2="1689" v3="2279"/>
      <tetrahedron index="1685" v0="2090" v1="1782" v2="1093" v3="2175"/>
      <tetrahedron index="1686" v0="2351" v1="1845" v2="1471" v3="1582"/>
      <tetrahedron index="1687" v0="2060" v1="2077" v2="2233" v3="1690"/>
      <tetrahedron index="1688" v0="1597" v1="1334" v2="1361" v3="1880"/>
      <tetrahedron index="1689" v0="1969" v1="1730" v2="1508" v3="2043"/>
      <tetrahedron index="1690" v0="1965" v1="1699" v2="1484" v3="2062"/>
      <tetrahedron index="1691" v0="1970" v1="1700" v2="1958" v3="2363"/>
      <tetrahedron index="1692" v0="1993" v1="1989" v2="1596" v3="2141"/>
      <tetrahedron index="1693" v0="1593" v1="1641" v2="1897" v3="1812"/>
      <tetrahedron index="1694" v0="1093" v1="998" v2="1782" v3="2090"/>
      <tetrahedron index="1695" v0="1759" v1="1744" v2="1535" v3="2073"/>
      <tetrahedron index="1696" v0="2377" v1="2236" v2="2027" v3="1487"/>
      <tetrahedron index="1697" v0="1994" v1="1887" v2="1540" v3="2001"/>
      <tetrahedron index="1698" v0="1771" v1="76" v2="2126" v3="1758"/>
      <tetrahedron index="1699" v0="141" v1="7" v2="1347" v3="2403"/>
      <tetrahedron index="1700" v0="2037" v1="72" v2="641" v3="2190"/>
      <tetrahedron index="1701" v0="1010" v1="1133" v2="1883" v3="2175"/>
      <tetrahedron index="1702" v0="1009" v1="1149" v2="1015" v3="1670"/>
      <tetrahedron index="1703" v0="16" v1="15" v2="326" v3="2393"/>
      <tetrahedron index="1704" v0="1571" v1="1574" v2="1972" v3="2072"/>
      <tetrahedron index="1705" v0="1925" v1="1916" v2="1633" v3="2383"/>
      <tetrahedron index="1706" v0="1909" v1="1548" v2="1852" v3="2268"/>
      <tetrahedron index="1707" v0="2322" v1="1749" v2="1840" v3="2042"/>
      <tetrahedron index="1708" v0="1597" v1="1359" v2="1350" v3="1844"/>
      <tetrahedron index="1709" v0="439" v1="602" v2="525" v3="2230"/>
      <tetrahedron index="1710" v0="1759" v1="1319" v2="1688" v3="2094"/>
      <tetrahedron index="1711" v0="1498" v1="1980" v2="2194" v3="1855"/>
      <tetrahedron index="1712" v0="1917" v1="1863" v2="1247" v3="2410"/>
      <tetrahedron index="1713" v0="1983" v1="1657" v2="1275" v3="2315"/>
      <tetrahedron index="1714" v0="2200" v1="266" v2="1715" v3="1931"/>
      <tetrahedron index="1715" v0="123" v1="1229" v2="124" v3="2284"/>
      <tetrahedron index="1716" v0="2053" v1="1889" v2="2331" v3="1838"/>
      <tetrahedron index="1717" v0="1072" v1="1942" v2="1741" v3="960"/>
      <tetrahedron index="1718" v0="2060" v1="765" v2="887" v3="2157"/>
      <tetrahedron index="1719" v0="1520" v1="1558" v2="1848" v3="1895"/>
      <tetrahedron index="1720" v0="2250" v1="1857" v2="2136" v3="1612"/>
      <tetrahedron index="1721" v0="2131" v1="2306" v2="1811" v3="1583"/>
      <tetrahedron index="1722" v0="46" v1="1191" v2="1175" v3="2269"/>
      <tetrahedron index="1723" v0="1883" v1="1670" v2="1834" v3="1526"/>
      <tetrahedron index="1724" v0="1614" v1="1894" v2="264" v3="1870"/>
      <tetrahedron index="1725" v0="1159" v1="56" v2="55" v3="2083"/>
      <tetrahedron index="1726" v0="1517" v1="2273" v2="1659" v3="2099"/>
      <tetrahedron index="1727" v0="1596" v1="1513" v2="2239" v3="1821"/>
      <tetrahedron index="1728" v0="589" v1="1769" v2="485" v3="1907"/>
      <tetrahedron index="1729" v0="1530" v1="1618" v2="2217" v3="2404"/>
      <tetrahedron index="1730" v0="1752" v1="1682" v2="1579" v3="1805"/>
      <tetrahedron index="1731" v0="1800" v1="1670" v2="1109" v3="2133"/>
      <tetrahedron index="1732" v0="1330" v1="138" v2="137" v3="1606"/>
      <tetrahedron index="1733" v0="1956" v1="1478" v2="1826" v3="2178"/>
      <tetrahedron index="1734" v0="1887" v1="1705" v2="2181" v3="1616"/>
      <tetrahedron index="1735" v0="2060" v1="1843" v2="736" v3="765"/>
      <tetrahedron index="1736" v0="1527" v1="1769" v2="1589" v3="2139"/>
      <tetrahedron index="1737" v0="1929" v1="1658" v2="1617" v3="2022"/>
      <tetrahedron index="1738" v0="977" v1="1117" v2="1031" v3="2407"/>
      <tetrahedron index="1739" v0="1358" v1="1353" v2="1356" v3="2357"/>
      <tetrahedron index="1740" v0="1471" v1="1577" v2="1906" v3="1582"/>
      <tetrahedron index="1741" v0="1672" v1="1088" v2="1090" v3="1729"/>
      <tetrahedron index="1742" v0="1654" v1="1491" v2="1904" v3="2328"/>
      <tetrahedron index="1743" v0="1724" v1="167" v2="1912" v3="237"/>
      <tetrahedron index="1744" v0="647" v1="655" v2="436" v3="2419"/>
      <tetrahedron index="1745" v0="1635" v1="143" v2="1860" v3="1927"/>
      <tetrahedron index="1746" v0="1497" v1="1541" v2="1772" v3="1691"/>
      <tetrahedron index="1747" v0="1029" v1="956" v2="1003" v3="2413"/>
      <tetrahedron index="1748" v0="1851" v1="2155" v2="1243" v3="1648"/>
      <tetrahedron index="1749" v0="1829" v1="859" v2="2091" v3="1634"/>
      <tetrahedron index="1750" v0="108" v1="1165" v2="107" v3="2287"/>
      <tetrahedron index="1751" v0="412" v1="1625" v2="2299" v3="1997"/>
      <tetrahedron index="1752" v0="399" v1="396" v2="388" v3="2323"/>
      <tetrahedron index="1753" v0="1659" v1="1414" v2="2273" v3="1396"/>
      <tetrahedron index="1754" v0="968" v1="1095" v2="1134" v3="2198"/>
      <tetrahedron index="1755" v0="2204" v1="2176" v2="1784" v3="1663"/>
      <tetrahedron index="1756" v0="2120" v1="2172" v2="1575" v3="1949"/>
      <tetrahedron index="1757" v0="1323" v1="1341" v2="1352" v3="2225"/>
      <tetrahedron index="1758" v0="1629" v1="400" v2="1818" v3="2111"/>
      <tetrahedron index="1759" v0="1274" v1="143" v2="1635" v3="1927"/>
      <tetrahedron index="1760" v0="1891" v1="1374" v2="1763" v3="1408"/>
      <tetrahedron index="1761" v0="1881" v1="1510" v2="1781" v3="2078"/>
      <tetrahedron index="1762" v0="1615" v1="1835" v2="1966" v3="1521"/>
      <tetrahedron index="1763" v0="1716" v1="296" v2="2049" v3="1691"/>
      <tetrahedron index="1764" v0="1637" v1="2213" v2="1835" v3="1724"/>
      <tetrahedron index="1765" v0="1499" v1="1673" v2="1517" v3="2273"/>
      <tetrahedron index="1766" v0="1781" v1="2168" v2="2125" v3="1563"/>
      <tetrahedron index="1767" v0="1593" v1="1641" v2="1812" v3="1994"/>
      <tetrahedron index="1768" v0="1123" v1="1097" v2="1004" v3="2229"/>
      <tetrahedron index="1769" v0="1543" v1="2041" v2="1734" v3="2358"/>
      <tetrahedron index="1770" v0="1498" v1="1855" v2="1570" v3="1548"/>
      <tetrahedron index="1771" v0="1999" v1="1618" v2="791" v3="2085"/>
      <tetrahedron index="1772" v0="1887" v1="57" v2="1616" v3="2181"/>
      <tetrahedron index="1773" v0="1284" v1="1869" v2="1669" v3="2061"/>
      <tetrahedron index="1774" v0="1586" v1="1501" v2="1918" v3="2052"/>
      <tetrahedron index="1775" v0="1711" v1="1531" v2="1651" v3="1882"/>
      <tetrahedron index="1776" v0="1898" v1="2001" v2="1476" v3="1593"/>
      <tetrahedron index="1777" v0="683" v1="584" v2="2166" v3="1755"/>
      <tetrahedron index="1778" v0="189" v1="262" v2="263" v3="1623"/>
      <tetrahedron index="1779" v0="1603" v1="1978" v2="2064" v3="1492"/>
      <tetrahedron index="1780" v0="328" v1="392" v2="376" v3="2271"/>
      <tetrahedron index="1781" v0="573" v1="434" v2="483" v3="2375"/>
      <tetrahedron index="1782" v0="1645" v1="1697" v2="1832" v3="2297"/>
      <tetrahedron index="1783" v0="2120" v1="2172" v2="1949" v3="1389"/>
      <tetrahedron index="1784" v0="1690" v1="803" v2="2045" v3="826"/>
      <tetrahedron index="1785" v0="1634" v1="766" v2="1904" v3="2110"/>
      <tetrahedron index="1786" v0="475" v1="568" v2="556" v3="2368"/>
      <tetrahedron index="1787" v0="86" v1="894" v2="788" v3="1622"/>
      <tetrahedron index="1788" v0="1091" v1="1073" v2="991" v3="2308"/>
      <tetrahedron index="1789" v0="1820" v1="2390" v2="246" v3="2020"/>
      <tetrahedron index="1790" v0="1495" v1="1623" v2="1935" v3="2200"/>
      <tetrahedron index="1791" v0="1271" v1="141" v2="1927" v3="2394"/>
      <tetrahedron index="1792" v0="1727" v1="1280" v2="1521" v3="1875"/>
      <tetrahedron index="1793" v0="1993" v1="1703" v2="1681" v3="2130"/>
      <tetrahedron index="1794" v0="1817" v1="1783" v2="2156" v3="809"/>
      <tetrahedron index="1795" v0="2066" v1="2075" v2="1619" v3="1525"/>
      <tetrahedron index="1796" v0="2369" v1="767" v2="902" v3="868"/>
      <tetrahedron index="1797" v0="1659" v1="1414" v2="1396" v3="1390"/>
      <tetrahedron index="1798" v0="120" v1="119" v2="1221" v3="2239"/>
      <tetrahedron index="1799" v0="257" v1="292" v2="191" v3="1894"/>
      <tetrahedron index="1800" v0="1716" v1="181" v2="1838" v3="2049"/>
      <tetrahedron index="1801" v0="1623" v1="1518" v2="1914" v3="2093"/>
      <tetrahedron index="1802" v0="1762" v1="1682" v2="1472" v3="2068"/>
      <tetrahedron index="1803" v0="2194" v1="1980" v2="1498" v3="1704"/>
      <tetrahedron index="1804" v0="2286" v1="1205" v2="1964" v3="1981"/>
      <tetrahedron index="1805" v0="2179" v1="2025" v2="2139" v3="1785"/>
      <tetrahedron index="1806" v0="1554" v1="1573" v2="1801" v3="2067"/>
      <tetrahedron index="1807" v0="2124" v1="1811" v2="1496" v3="2131"/>
      <tetrahedron index="1808" v0="2084" v1="1520" v2="1582" v3="2406"/>
      <tetrahedron index="1809" v0="1844" v1="1282" v2="2252" v3="1657"/>
      <tetrahedron index="1810" v0="2194" v1="2084" v2="1968" v3="1582"/>
      <tetrahedron index="1811" v0="1591" v1="1194" v2="1939" v3="2119"/>
      <tetrahedron index="1812" v0="56" v1="57" v2="831" v3="1616"/>
      <tetrahedron index="1813" v0="2404" v1="1730" v2="2217" v3="1530"/>
      <tetrahedron index="1814" v0="1488" v1="1620" v2="1874" v3="2136"/>
      <tetrahedron index="1815" v0="1481" v1="1618" v2="1760" v3="2069"/>
      <tetrahedron index="1816" v0="1483" v1="2272" v2="1659" v3="2050"/>
      <tetrahedron index="1817" v0="1733" v1="1539" v2="1664" v3="2167"/>
      <tetrahedron index="1818" v0="430" v1="633" v2="1687" v3="1892"/>
      <tetrahedron index="1819" v0="831" v1="744" v2="1616" v3="2181"/>
      <tetrahedron index="1820" v0="1960" v1="1259" v2="1770" v3="2258"/>
      <tetrahedron index="1821" v0="1706" v1="1523" v2="1645" v3="1974"/>
      <tetrahedron index="1822" v0="1665" v1="2298" v2="1939" v3="2227"/>
      <tetrahedron index="1823" v0="1794" v1="1500" v2="1922" v3="2080"/>
      <tetrahedron index="1824" v0="1708" v1="1351" v2="1696" v3="1759"/>
      <tetrahedron index="1825" v0="2242" v1="1585" v2="1546" v3="2347"/>
      <tetrahedron index="1826" v0="1922" v1="1500" v2="1807" v3="2080"/>
      <tetrahedron index="1827" v0="196" v1="1780" v2="1581" v3="2080"/>
      <tetrahedron index="1828" v0="916" v1="922" v2="943" v3="2380"/>
      <tetrahedron index="1829" v0="1137" v1="1668" v2="982" v3="2187"/>
      <tetrahedron index="1830" v0="2252" v1="1282" v2="1844" v3="136"/>
      <tetrahedron index="1831" v0="1633" v1="1702" v2="1956" v3="1606"/>
      <tetrahedron index="1832" v0="1365" v1="1379" v2="148" v3="2421"/>
      <tetrahedron index="1833" v0="2031" v1="1544" v2="1669" v3="2244"/>
      <tetrahedron index="1834" v0="1752" v1="1579" v2="1682" v3="2224"/>
      <tetrahedron index="1835" v0="1773" v1="1602" v2="951" v3="1950"/>
      <tetrahedron index="1836" v0="219" v1="1900" v2="2337" v3="99"/>
      <tetrahedron index="1837" v0="1274" v1="143" v2="1303" v3="1635"/>
      <tetrahedron index="1838" v0="40" v1="1754" v2="712" v3="2399"/>
      <tetrahedron index="1839" v0="1053" v1="990" v2="1058" v3="1741"/>
      <tetrahedron index="1840" v0="825" v1="750" v2="1559" v3="2248"/>
      <tetrahedron index="1841" v0="2077" v1="937" v2="1595" v3="2095"/>
      <tetrahedron index="1842" v0="666" v1="625" v2="663" v3="2268"/>
      <tetrahedron index="1843" v0="1684" v1="2189" v2="1496" v3="1811"/>
      <tetrahedron index="1844" v0="2294" v1="2376" v2="1605" v3="1475"/>
      <tetrahedron index="1845" v0="1646" v1="2295" v2="850" v3="1839"/>
      <tetrahedron index="1846" v0="1978" v1="2108" v2="1745" v3="1720"/>
      <tetrahedron index="1847" v0="1675" v1="1611" v2="1471" v3="1906"/>
      <tetrahedron index="1848" v0="1988" v1="2312" v2="1561" v3="1859"/>
      <tetrahedron index="1849" v0="643" v1="31" v2="619" v3="2420"/>
      <tetrahedron index="1850" v0="1301" v1="1288" v2="1906" v3="1953"/>
      <tetrahedron index="1851" v0="1764" v1="1999" v2="813" v3="2219"/>
      <tetrahedron index="1852" v0="1484" v1="1622" v2="1752" v3="2089"/>
      <tetrahedron index="1853" v0="1910" v1="1835" v2="1486" v3="1967"/>
      <tetrahedron index="1854" v0="2233" v1="1921" v2="2218" v3="1563"/>
      <tetrahedron index="1855" v0="1033" v1="1117" v2="1045" v3="2260"/>
      <tetrahedron index="1856" v0="1571" v1="1477" v2="1778" v3="2016"/>
      <tetrahedron index="1857" v0="959" v1="1111" v2="1006" v3="2150"/>
      <tetrahedron index="1858" v0="202" v1="370" v2="329" v3="2358"/>
      <tetrahedron index="1859" v0="2119" v1="1591" v2="1194" v3="2337"/>
      <tetrahedron index="1860" v0="1677" v1="1761" v2="777" v3="2079"/>
      <tetrahedron index="1861" v0="1820" v1="1507" v2="1916" v3="2180"/>
      <tetrahedron index="1862" v0="1854" v1="129" v2="1608" v3="2172"/>
      <tetrahedron index="1863" v0="1722" v1="1324" v2="1676" v3="1963"/>
      <tetrahedron index="1864" v0="1947" v1="1650" v2="1862" v3="2207"/>
      <tetrahedron index="1865" v0="2322" v1="1749" v2="2042" v3="1587"/>
      <tetrahedron index="1866" v0="1289" v1="1521" v2="1885" v3="2007"/>
      <tetrahedron index="1867" v0="1303" v1="1294" v2="1298" v3="1678"/>
      <tetrahedron index="1868" v0="2398" v1="1488" v2="487" v3="1793"/>
      <tetrahedron index="1869" v0="1994" v1="1540" v2="1887" v3="2036"/>
      <tetrahedron index="1870" v0="1655" v1="1578" v2="1779" v3="2141"/>
      <tetrahedron index="1871" v0="1604" v1="1551" v2="1788" v3="2019"/>
      <tetrahedron index="1872" v0="1830" v1="865" v2="1699" v3="755"/>
      <tetrahedron index="1873" v0="1133" v1="1019" v2="1883" v3="2325"/>
      <tetrahedron index="1874" v0="1830" v1="755" v2="1699" v3="2248"/>
      <tetrahedron index="1875" v0="1264" v1="1225" v2="1265" v3="2348"/>
      <tetrahedron index="1876" v0="228" v1="2041" v2="2358" v3="329"/>
      <tetrahedron index="1877" v0="1630" v1="1745" v2="2400" v3="2064"/>
      <tetrahedron index="1878" v0="1719" v1="1477" v2="1602" v3="2016"/>
      <tetrahedron index="1879" v0="2204" v1="2132" v2="2030" v3="1663"/>
      <tetrahedron index="1880" v0="128" v1="127" v2="1217" v3="2370"/>
      <tetrahedron index="1881" v0="1490" v1="2234" v2="1599" v3="2335"/>
      <tetrahedron index="1882" v0="1941" v1="314" v2="158" v3="2054"/>
      <tetrahedron index="1883" v0="1747" v1="1522" v2="1642" v3="2161"/>
      <tetrahedron index="1884" v0="1754" v1="40" v2="861" v3="41"/>
      <tetrahedron index="1885" v0="1517" v1="1673" v2="1949" v3="2273"/>
      <tetrahedron index="1886" v0="2071" v1="1501" v2="1864" v3="2300"/>
      <tetrahedron index="1887" v0="2005" v1="1491" v2="1654" v3="2328"/>
      <tetrahedron index="1888" v0="1974" v1="1902" v2="2143" v3="1555"/>
      <tetrahedron index="1889" v0="2046" v1="1890" v2="2121" v3="1494"/>
      <tetrahedron index="1890" v0="1317" v1="1349" v2="1709" v3="1918"/>
      <tetrahedron index="1891" v0="1690" v1="736" v2="2077" v3="732"/>
      <tetrahedron index="1892" v0="2186" v1="1783" v2="1969" v3="833"/>
      <tetrahedron index="1893" v0="1403" v1="1374" v2="1408" v3="1763"/>
      <tetrahedron index="1894" v0="1408" v1="2288" v2="1406" v3="1763"/>
      <tetrahedron index="1895" v0="1804" v1="430" v2="1687" v3="1892"/>
      <tetrahedron index="1896" v0="2002" v1="1524" v2="1690" v3="2045"/>
      <tetrahedron index="1897" v0="2014" v1="2425" v2="1190" v3="49"/>
      <tetrahedron index="1898" v0="2406" v1="1906" v2="1582" v3="2339"/>
      <tetrahedron index="1899" v0="1284" v1="1869" v2="2061" v3="1283"/>
      <tetrahedron index="1900" v0="2194" v1="2084" v2="1582" v3="1791"/>
      <tetrahedron index="1901" v0="286" v1="1625" v2="194" v3="403"/>
      <tetrahedron index="1902" v0="2067" v1="1565" v2="2106" v3="1538"/>
      <tetrahedron index="1903" v0="2099" v1="2081" v2="1483" v3="1739"/>
      <tetrahedron index="1904" v0="1855" v1="1570" v2="2055" v3="2351"/>
      <tetrahedron index="1905" v0="2330" v1="2030" v2="1679" v3="1763"/>
      <tetrahedron index="1906" v0="1813" v1="2425" v2="1777" v3="1729"/>
      <tetrahedron index="1907" v0="1791" v1="1733" v2="1572" v3="2084"/>
      <tetrahedron index="1908" v0="1920" v1="2220" v2="2155" v3="125"/>
      <tetrahedron index="1909" v0="1840" v1="1481" v2="1679" v3="2042"/>
      <tetrahedron index="1910" v0="1710" v1="1633" v2="2263" v3="1529"/>
      <tetrahedron index="1911" v0="463" v1="560" v2="540" v3="2417"/>
      <tetrahedron index="1912" v0="1920" v1="2220" v2="125" v3="1374"/>
      <tetrahedron index="1913" v0="1644" v1="1718" v2="1964" v3="1981"/>
      <tetrahedron index="1914" v0="264" v1="1894" v2="1614" v3="337"/>
      <tetrahedron index="1915" v0="1692" v1="110" v2="2180" v3="2332"/>
      <tetrahedron index="1916" v0="1645" v1="1490" v2="1896" v3="1991"/>
      <tetrahedron index="1917" v0="1736" v1="1350" v2="136" v3="1844"/>
      <tetrahedron index="1918" v0="1929" v1="1491" v2="1658" v3="2328"/>
      <tetrahedron index="1919" v0="762" v1="1766" v2="2110" v3="1754"/>
      <tetrahedron index="1920" v0="80" v1="1652" v2="634" v3="2168"/>
      <tetrahedron index="1921" v0="2376" v1="2294" v2="2155" v3="1732"/>
      <tetrahedron index="1922" v0="934" v1="897" v2="1846" v3="2295"/>
      <tetrahedron index="1923" v0="2073" v1="2102" v2="1759" v3="1744"/>
      <tetrahedron index="1924" v0="2002" v1="1814" v2="1690" v3="2330"/>
      <tetrahedron index="1925" v0="1881" v1="903" v2="825" v3="2248"/>
      <tetrahedron index="1926" v0="1727" v1="1280" v2="1875" v3="1287"/>
      <tetrahedron index="1927" v0="1616" v1="744" v2="1792" v3="2181"/>
      <tetrahedron index="1928" v0="1743" v1="163" v2="2044" v3="2323"/>
      <tetrahedron index="1929" v0="1149" v1="1109" v2="1015" v3="1670"/>
      <tetrahedron index="1930" v0="1626" v1="1211" v2="1016" v3="1136"/>
      <tetrahedron index="1931" v0="1248" v1="1241" v2="1245" v3="2410"/>
      <tetrahedron index="1932" v0="1729" v1="1169" v2="1192" v3="1777"/>
      <tetrahedron index="1933" v0="82" v1="1781" v2="83" v3="1921"/>
      <tetrahedron index="1934" v0="258" v1="415" v2="397" v3="2346"/>
      <tetrahedron index="1935" v0="1809" v1="1742" v2="1561" v3="1474"/>
      <tetrahedron index="1936" v0="1597" v1="1350" v2="1334" v3="2185"/>
      <tetrahedron index="1937" v0="1746" v1="1618" v2="1481" v3="1934"/>
      <tetrahedron index="1938" v0="2056" v1="1482" v2="1750" v3="1546"/>
      <tetrahedron index="1939" v0="118" v1="1770" v2="1660" v3="117"/>
      <tetrahedron index="1940" v0="1780" v1="1525" v2="1581" v3="1976"/>
      <tetrahedron index="1941" v0="763" v1="68" v2="753" v3="1977"/>
      <tetrahedron index="1942" v0="2173" v1="2038" v2="1609" v3="1776"/>
      <tetrahedron index="1943" v0="2148" v1="1926" v2="2399" v3="1754"/>
      <tetrahedron index="1944" v0="2078" v1="1651" v2="1510" v3="2203"/>
      <tetrahedron index="1945" v0="2251" v1="2217" v2="1618" v3="1817"/>
      <tetrahedron index="1946" v0="2060" v1="2077" v2="1690" v3="736"/>
      <tetrahedron index="1947" v0="700" v1="799" v2="804" v3="2219"/>
      <tetrahedron index="1948" v0="1723" v1="572" v2="1620" v3="2012"/>
      <tetrahedron index="1949" v0="1519" v1="1564" v2="1608" v3="2038"/>
      <tetrahedron index="1950" v0="1866" v1="1367" v2="1658" v3="1696"/>
      <tetrahedron index="1951" v0="1856" v1="1477" v2="1571" v3="2016"/>
      <tetrahedron index="1952" v0="1668" v1="1473" v2="1773" v3="2067"/>
      <tetrahedron index="1953" v0="2290" v1="1898" v2="1745" v3="149"/>
      <tetrahedron index="1954" v0="1896" v1="1576" v2="1872" v3="1991"/>
      <tetrahedron index="1955" v0="1541" v1="1512" v2="1497" v3="1669"/>
      <tetrahedron index="1956" v0="2091" v1="806" v2="1567" v3="2156"/>
      <tetrahedron index="1957" v0="289" v1="288" v2="406" v3="2267"/>
      <tetrahedron index="1958" v0="1857" v1="1627" v2="1621" v3="1748"/>
      <tetrahedron index="1959" v0="2033" v1="893" v2="1792" v3="2214"/>
      <tetrahedron index="1960" v0="1478" v1="2092" v2="1692" v3="2407"/>
      <tetrahedron index="1961" v0="1277" v1="1290" v2="1577" v3="1906"/>
      <tetrahedron index="1962" v0="1864" v1="1363" v2="2161" v3="1747"/>
      <tetrahedron index="1963" v0="2396" v1="1982" v2="1928" v3="1686"/>
      <tetrahedron index="1964" v0="1477" v1="1571" v2="1778" v3="1854"/>
      <tetrahedron index="1965" v0="1759" v1="1535" v2="1744" v3="2171"/>
      <tetrahedron index="1966" v0="412" v1="1625" v2="1997" v3="286"/>
      <tetrahedron index="1967" v0="2120" v1="2172" v2="1389" v3="1854"/>
      <tetrahedron index="1968" v0="1284" v1="1869" v2="1283" v3="1270"/>
      <tetrahedron index="1969" v0="1626" v1="1186" v2="1853" v3="1211"/>
      <tetrahedron index="1970" v0="2155" v1="1698" v2="1605" v3="2376"/>
      <tetrahedron index="1971" v0="2330" v1="2030" v2="1763" v3="2204"/>
      <tetrahedron index="1972" v0="1657" v1="1736" v2="1844" v3="2415"/>
      <tetrahedron index="1973" v0="2178" v1="1832" v2="1945" v3="1667"/>
      <tetrahedron index="1974" v0="0" v1="531" v2="64" v3="1602"/>
      <tetrahedron index="1975" v0="1153" v1="1107" v2="1063" v3="2175"/>
      <tetrahedron index="1976" v0="1951" v1="818" v2="1646" v3="2144"/>
      <tetrahedron index="1977" v0="1978" v1="1492" v2="1745" v3="2064"/>
      <tetrahedron index="1978" v0="196" v1="2270" v2="2080" v3="1581"/>
      <tetrahedron index="1979" v0="1333" v1="1350" v2="136" v3="1736"/>
      <tetrahedron index="1980" v0="1969" v1="798" v2="1817" v3="2217"/>
      <tetrahedron index="1981" v0="1950" v1="757" v2="1638" v3="2356"/>
      <tetrahedron index="1982" v0="2360" v1="1723" v2="1786" v3="1627"/>
      <tetrahedron index="1983" v0="313" v1="272" v2="356" v3="2152"/>
      <tetrahedron index="1984" v0="402" v1="1562" v2="1818" v3="27"/>
      <tetrahedron index="1985" v0="1898" v1="2108" v2="1739" v3="1499"/>
      <tetrahedron index="1986" v0="1606" v1="1529" v2="1710" v3="1718"/>
      <tetrahedron index="1987" v0="1781" v1="2168" v2="1563" v3="1921"/>
      <tetrahedron index="1988" v0="1398" v1="1413" v2="1371" v3="2288"/>
      <tetrahedron index="1989" v0="2085" v1="1530" v2="1618" v3="2217"/>
      <tetrahedron index="1990" v0="2150" v1="1006" v2="1964" v3="2286"/>
      <tetrahedron index="1991" v0="2120" v1="1571" v2="1854" v3="2359"/>
      <tetrahedron index="1992" v0="2331" v1="1889" v2="2053" v3="1762"/>
      <tetrahedron index="1993" v0="1995" v1="1755" v2="1536" v3="1532"/>
      <tetrahedron index="1994" v0="1812" v1="1641" v2="1328" v3="2140"/>
      <tetrahedron index="1995" v0="254" v1="253" v2="1797" v3="2280"/>
      <tetrahedron index="1996" v0="1488" v1="1566" v2="1890" v3="1970"/>
      <tetrahedron index="1997" v0="1284" v1="1869" v2="1270" v3="1669"/>
      <tetrahedron index="1998" v0="1344" v1="1342" v2="1341" v3="1918"/>
      <tetrahedron index="1999" v0="1872" v1="1765" v2="1576" v3="2229"/>
      <tetrahedron index="2000" v0="1913" v1="1595" v2="1847" v3="2249"/>
      <tetrahedron index="2001" v0="2060" v1="1843" v2="765" v3="2157"/>
      <tetrahedron index="2002" v0="1502" v1="1605" v2="1563" v3="2009"/>
      <tetrahedron index="2003" v0="1602" v1="1477" v2="1719" v3="1808"/>
      <tetrahedron index="2004" v0="206" v1="311" v2="1629" v3="1731"/>
      <tetrahedron index="2005" v0="844" v1="940" v2="944" v3="2301"/>
      <tetrahedron index="2006" v0="403" v1="194" v2="389" v3="1625"/>
      <tetrahedron index="2007" v0="1554" v1="1473" v2="1668" v3="2067"/>
      <tetrahedron index="2008" v0="1597" v1="1350" v2="1736" v3="1844"/>
      <tetrahedron index="2009" v0="2025" v1="1627" v2="1786" v3="1489"/>
      <tetrahedron index="2010" v0="1926" v1="1549" v2="1696" v3="2171"/>
      <tetrahedron index="2011" v0="1703" v1="1559" v2="1681" v3="2130"/>
      <tetrahedron index="2012" v0="2244" v1="1541" v2="1632" v3="1772"/>
      <tetrahedron index="2013" v0="2136" v1="2398" v2="1488" v3="1620"/>
      <tetrahedron index="2014" v0="356" v1="272" v2="293" v3="2379"/>
      <tetrahedron index="2015" v0="1213" v1="964" v2="1203" v3="2119"/>
      <tetrahedron index="2016" v0="1820" v1="2390" v2="2020" v3="1534"/>
      <tetrahedron index="2017" v0="1605" v1="2294" v2="1475" v3="2009"/>
      <tetrahedron index="2018" v0="1983" v1="1289" v2="1885" v3="2315"/>
      <tetrahedron index="2019" v0="1751" v1="1495" v2="1623" v3="1875"/>
      <tetrahedron index="2020" v0="1626" v1="995" v2="2285" v3="2286"/>
      <tetrahedron index="2021" v0="1638" v1="1776" v2="1761" v3="2365"/>
      <tetrahedron index="2022" v0="1388" v1="1411" v2="1405" v3="2322"/>
      <tetrahedron index="2023" v0="2170" v1="2164" v2="1909" v3="2281"/>
      <tetrahedron index="2024" v0="1662" v1="1153" v2="972" v3="2274"/>
      <tetrahedron index="2025" v0="905" v1="880" v2="805" v3="2293"/>
      <tetrahedron index="2026" v0="849" v1="928" v2="48" v3="2014"/>
      <tetrahedron index="2027" v0="2409" v1="1653" v2="1612" v3="1795"/>
      <tetrahedron index="2028" v0="50" v1="1197" v2="1777" v3="2425"/>
      <tetrahedron index="2029" v0="57" v1="58" v2="863" v3="2181"/>
      <tetrahedron index="2030" v0="2373" v1="2398" v2="1488" v3="1795"/>
      <tetrahedron index="2031" v0="1570" v1="639" v2="2268" v3="1756"/>
      <tetrahedron index="2032" v0="1964" v1="1041" v2="1867" v3="1692"/>
      <tetrahedron index="2033" v0="966" v1="1834" v2="1670" v3="1985"/>
      <tetrahedron index="2034" v0="2015" v1="1902" v2="2129" v3="1718"/>
      <tetrahedron index="2035" v0="968" v1="1018" v2="1082" v3="2198"/>
      <tetrahedron index="2036" v0="1119" v1="1078" v2="1005" v3="2298"/>
      <tetrahedron index="2037" v0="1626" v1="1480" v2="2015" v3="2147"/>
      <tetrahedron index="2038" v0="1766" v1="40" v2="1754" v3="41"/>
      <tetrahedron index="2039" v0="2373" v1="2398" v2="1795" v3="2375"/>
      <tetrahedron index="2040" v0="2173" v1="1854" v2="1776" v3="1477"/>
      <tetrahedron index="2041" v0="101" v1="1185" v2="100" v3="2337"/>
      <tetrahedron index="2042" v0="1743" v1="222" v2="1833" v3="2105"/>
      <tetrahedron index="2043" v0="49" v1="50" v2="909" v3="1813"/>
      <tetrahedron index="2044" v0="1665" v1="2298" v2="2227" v3="1693"/>
      <tetrahedron index="2045" v0="1536" v1="1661" v2="2149" v3="2347"/>
      <tetrahedron index="2046" v0="1935" v1="266" v2="1715" v3="2200"/>
      <tetrahedron index="2047" v0="2339" v1="1288" v2="1906" v3="6"/>
      <tetrahedron index="2048" v0="2019" v1="1483" v2="1827" v3="2050"/>
      <tetrahedron index="2049" v0="1744" v1="1662" v2="1535" v3="2073"/>
      <tetrahedron index="2050" v0="1618" v1="1481" v2="1760" v3="1999"/>
      <tetrahedron index="2051" v0="44" v1="43" v2="1026" v3="1717"/>
      <tetrahedron index="2052" v0="1261" v1="1252" v2="1791" v3="2339"/>
      <tetrahedron index="2053" v0="412" v1="1625" v2="286" v3="403"/>
      <tetrahedron index="2054" v0="481" v1="1639" v2="1824" v3="2004"/>
      <tetrahedron index="2055" v0="1367" v1="1376" v2="1375" v3="2256"/>
      <tetrahedron index="2056" v0="1554" v1="1649" v2="1473" v3="1801"/>
      <tetrahedron index="2057" v0="2204" v1="1552" v2="1784" v3="2233"/>
      <tetrahedron index="2058" v0="1846" v1="1646" v2="1720" v3="2295"/>
      <tetrahedron index="2059" v0="905" v1="1746" v2="1764" v3="2293"/>
      <tetrahedron index="2060" v0="2015" v1="1902" v2="1718" v3="1626"/>
      <tetrahedron index="2061" v0="1137" v1="1103" v2="1037" v3="1565"/>
      <tetrahedron index="2062" v0="334" v1="156" v2="1870" v3="1914"/>
      <tetrahedron index="2063" v0="1120" v1="974" v2="1022" v3="2297"/>
      <tetrahedron index="2064" v0="1834" v1="2090" v2="1106" v3="2392"/>
      <tetrahedron index="2065" v0="1718" v1="1710" v2="1844" v3="1833"/>
      <tetrahedron index="2066" v0="1996" v1="2264" v2="1625" v3="2351"/>
      <tetrahedron index="2067" v0="1688" v1="1583" v2="1485" v3="2102"/>
      <tetrahedron index="2068" v0="2282" v1="936" v2="1777" v3="2301"/>
      <tetrahedron index="2069" v0="1620" v1="1639" v2="1488" v3="1874"/>
      <tetrahedron index="2070" v0="2290" v1="1365" v2="2421" v3="1898"/>
      <tetrahedron index="2071" v0="1696" v1="1351" v2="1320" v3="1759"/>
      <tetrahedron index="2072" v0="1998" v1="1651" v2="1533" v3="2048"/>
      <tetrahedron index="2073" v0="1966" v1="1637" v2="1835" v3="1486"/>
      <tetrahedron index="2074" v0="2162" v1="1497" v2="1678" v3="2353"/>
      <tetrahedron index="2075" v0="2030" v1="1663" v2="1763" v3="2204"/>
      <tetrahedron index="2076" v0="1614" v1="293" v2="2379" v3="1848"/>
      <tetrahedron index="2077" v0="424" v1="623" v2="667" v3="2402"/>
      <tetrahedron index="2078" v0="1641" v1="1346" v2="1328" v3="2140"/>
      <tetrahedron index="2079" v0="1948" v1="2103" v2="2353" v3="1678"/>
      <tetrahedron index="2080" v0="496" v1="669" v2="1479" v3="2299"/>
      <tetrahedron index="2081" v0="164" v1="394" v2="410" v3="1931"/>
      <tetrahedron index="2082" v0="1080" v1="989" v2="1052" v3="2354"/>
      <tetrahedron index="2083" v0="1944" v1="1750" v2="823" v3="2056"/>
      <tetrahedron index="2084" v0="647" v1="436" v2="611" v3="2419"/>
      <tetrahedron index="2085" v0="1561" v1="1474" v2="1742" v3="1525"/>
      <tetrahedron index="2086" v0="2322" v1="2081" v2="2321" v3="1405"/>
      <tetrahedron index="2087" v0="1723" v1="572" v2="2012" v3="2166"/>
      <tetrahedron index="2088" v0="1523" v1="1880" v2="1903" v3="2074"/>
      <tetrahedron index="2089" v0="841" v1="700" v2="804" v3="2387"/>
      <tetrahedron index="2090" v0="1373" v1="1385" v2="1402" v3="2400"/>
      <tetrahedron index="2091" v0="1144" v1="1034" v2="1019" v3="2325"/>
      <tetrahedron index="2092" v0="46" v1="1175" v2="47" v3="2269"/>
      <tetrahedron index="2093" v0="2150" v1="1964" v2="1867" v3="1956"/>
      <tetrahedron index="2094" v0="1975" v1="1474" v2="1992" v3="1790"/>
      <tetrahedron index="2095" v0="1896" v1="1059" v2="2058" v3="1081"/>
      <tetrahedron index="2096" v0="2002" v1="1690" v2="1814" v3="2045"/>
      <tetrahedron index="2097" v0="2360" v1="1723" v2="1627" v3="2389"/>
      <tetrahedron index="2098" v0="1833" v1="1844" v2="2315" v3="1710"/>
      <tetrahedron index="2099" v0="1547" v1="1883" v2="2175" v3="2392"/>
      <tetrahedron index="2100" v0="1546" v1="1585" v2="2192" v3="2347"/>
      <tetrahedron index="2101" v0="1948" v1="1500" v2="1751" v3="2353"/>
      <tetrahedron index="2102" v0="1046" v1="1036" v2="956" v3="2413"/>
      <tetrahedron index="2103" v0="1999" v1="888" v2="1760" v3="2085"/>
      <tetrahedron index="2104" v0="1489" v1="1607" v2="1748" v3="1857"/>
      <tetrahedron index="2105" v0="1983" v1="1275" v2="1657" v3="2252"/>
      <tetrahedron index="2106" v0="1912" v1="237" v2="231" v3="1820"/>
      <tetrahedron index="2107" v0="1204" v1="1092" v2="1121" v3="1588"/>
      <tetrahedron index="2108" v0="1002" v1="1114" v2="98" v3="2118"/>
      <tetrahedron index="2109" v0="478" v1="444" v2="17" v3="1862"/>
      <tetrahedron index="2110" v0="2229" v1="1065" v2="1077" v3="2196"/>
      <tetrahedron index="2111" v0="594" v1="421" v2="588" v3="2139"/>
      <tetrahedron index="2112" v0="1860" v1="1318" v2="1722" v3="1963"/>
      <tetrahedron index="2113" v0="1596" v1="1513" v2="1821" v3="1711"/>
      <tetrahedron index="2114" v0="1196" v1="988" v2="1213" v3="2385"/>
      <tetrahedron index="2115" v0="1727" v1="1280" v2="1287" v3="2007"/>
      <tetrahedron index="2116" v0="1544" v1="1868" v2="1927" v3="2394"/>
      <tetrahedron index="2117" v0="1859" v1="1666" v2="1561" v3="1988"/>
      <tetrahedron index="2118" v0="1923" v1="128" v2="1842" v3="2370"/>
      <tetrahedron index="2119" v0="1502" v1="1648" v2="1605" v3="2009"/>
      <tetrahedron index="2120" v0="2376" v1="2006" v2="1698" v3="1605"/>
      <tetrahedron index="2121" v0="2012" v1="1639" v2="604" v3="487"/>
      <tetrahedron index="2122" v0="1608" v1="129" v2="1923" v3="2172"/>
      <tetrahedron index="2123" v0="1887" v1="56" v2="1616" v3="57"/>
      <tetrahedron index="2124" v0="1916" v1="1713" v2="1534" v3="1967"/>
      <tetrahedron index="2125" v0="641" v1="645" v2="661" v3="2190"/>
      <tetrahedron index="2126" v0="400" v1="1818" v2="2111" v3="29"/>
      <tetrahedron index="2127" v0="29" v1="244" v2="30" v3="2111"/>
      <tetrahedron index="2128" v0="601" v1="525" v2="68" v3="2422"/>
      <tetrahedron index="2129" v0="1717" v1="1535" v2="1654" v3="2005"/>
      <tetrahedron index="2130" v0="2397" v1="2215" v2="1503" v3="1960"/>
      <tetrahedron index="2131" v0="2396" v1="1982" v2="1686" v3="2031"/>
      <tetrahedron index="2132" v0="1499" v1="1898" v2="1673" v3="2273"/>
      <tetrahedron index="2133" v0="502" v1="433" v2="528" v3="2338"/>
      <tetrahedron index="2134" v0="1787" v1="1620" v2="550" v3="2398"/>
      <tetrahedron index="2135" v0="28" v1="27" v2="402" v3="1818"/>
      <tetrahedron index="2136" v0="1819" v1="2336" v2="555" v3="1962"/>
      <tetrahedron index="2137" v0="428" v1="534" v2="685" v3="2210"/>
      <tetrahedron index="2138" v0="1702" v1="1633" v2="1345" v3="1606"/>
      <tetrahedron index="2139" v0="1935" v1="254" v2="1797" v3="2280"/>
      <tetrahedron index="2140" v0="1802" v1="1967" v2="1650" v3="1910"/>
      <tetrahedron index="2141" v0="1677" v1="770" v2="1827" v3="1884"/>
      <tetrahedron index="2142" v0="2175" v1="1153" v2="1662" v3="2274"/>
      <tetrahedron index="2143" v0="1714" v1="1402" v2="1387" v3="2334"/>
      <tetrahedron index="2144" v0="2308" v1="2300" v2="1672" v3="2071"/>
      <tetrahedron index="2145" v0="1752" v1="1622" v2="1484" v3="1965"/>
      <tetrahedron index="2146" v0="1818" v1="1562" v2="1487" v3="2170"/>
      <tetrahedron index="2147" v0="1671" v1="1586" v2="1672" v3="2300"/>
      <tetrahedron index="2148" v0="1413" v1="1640" v2="1879" v3="2288"/>
      <tetrahedron index="2149" v0="1175" v1="1204" v2="47" v3="2269"/>
      <tetrahedron index="2150" v0="1753" v1="1661" v2="1532" v3="1986"/>
      <tetrahedron index="2151" v0="1978" v1="1603" v2="1530" v3="2144"/>
      <tetrahedron index="2152" v0="1594" v1="151" v2="1342" v3="1876"/>
      <tetrahedron index="2153" v0="2231" v1="2031" v2="1669" v3="1541"/>
      <tetrahedron index="2154" v0="1754" v1="1549" v2="1888" v3="1926"/>
      <tetrahedron index="2155" v0="2069" v1="2076" v2="2257" v3="1840"/>
      <tetrahedron index="2156" v0="124" v1="1920" v2="125" v3="1368"/>
      <tetrahedron index="2157" v0="1623" v1="256" v2="1797" v3="1935"/>
      <tetrahedron index="2158" v0="1626" v1="1480" v2="1853" v3="1981"/>
      <tetrahedron index="2159" v0="2078" v1="1510" v2="1781" v3="2279"/>
      <tetrahedron index="2160" v0="487" v1="1488" v2="2398" v3="1620"/>
      <tetrahedron index="2161" v0="321" v1="171" v2="216" v3="1598"/>
      <tetrahedron index="2162" v0="1784" v1="1663" v2="1552" v3="2204"/>
      <tetrahedron index="2163" v0="1700" v1="1621" v2="1753" v3="2341"/>
      <tetrahedron index="2164" v0="1964" v1="1163" v2="1644" v3="1981"/>
      <tetrahedron index="2165" v0="2239" v1="1928" v2="1686" v3="2396"/>
      <tetrahedron index="2166" v0="2120" v1="2172" v2="1854" v3="1575"/>
      <tetrahedron index="2167" v0="2243" v1="1990" v2="1632" v3="2381"/>
      <tetrahedron index="2168" v0="1644" v1="1079" v2="106" v3="2160"/>
      <tetrahedron index="2169" v0="2017" v1="1074" v2="1790" v3="2240"/>
      <tetrahedron index="2170" v0="1619" v1="1900" v2="98" v3="2118"/>
      <tetrahedron index="2171" v0="2106" v1="1850" v2="1538" v3="2127"/>
      <tetrahedron index="2172" v0="174" v1="238" v2="346" v3="1650"/>
      <tetrahedron index="2173" v0="1862" v1="478" v2="2046" v3="2101"/>
      <tetrahedron index="2174" v0="1637" v1="2213" v2="1724" v3="1984"/>
      <tetrahedron index="2175" v0="2130" v1="1681" v2="1993" v3="1655"/>
      <tetrahedron index="2176" v0="2132" v1="1816" v2="1567" v3="1552"/>
      <tetrahedron index="2177" v0="1744" v1="1526" v2="1662" v3="2073"/>
      <tetrahedron index="2178" v0="1119" v1="1057" v2="1078" v3="2298"/>
      <tetrahedron index="2179" v0="1921" v1="706" v2="2168" v3="2305"/>
      <tetrahedron index="2180" v0="1623" v1="1518" v2="1797" v3="1914"/>
      <tetrahedron index="2181" v0="2274" v1="1048" v2="972" v3="1662"/>
      <tetrahedron index="2182" v0="201" v1="299" v2="1922" v3="2080"/>
      <tetrahedron index="2183" v0="1789" v1="1521" v2="1600" v3="1894"/>
      <tetrahedron index="2184" v0="1065" v1="1576" v2="2196" v3="2229"/>
      <tetrahedron index="2185" v0="2319" v1="1553" v2="1979" v3="2412"/>
      <tetrahedron index="2186" v0="2377" v1="2333" v2="1731" v3="1941"/>
      <tetrahedron index="2187" v0="1722" v1="144" v2="1318" v3="1860"/>
      <tetrahedron index="2188" v0="1956" v1="2407" v2="1692" v3="1867"/>
      <tetrahedron index="2189" v0="1498" v1="2134" v2="2210" v3="1852"/>
      <tetrahedron index="2190" v0="1966" v1="1835" v2="1615" v3="1486"/>
      <tetrahedron index="2191" v0="1918" v1="1501" v2="1491" v3="2052"/>
      <tetrahedron index="2192" v0="376" v1="373" v2="175" v3="2163"/>
      <tetrahedron index="2193" v0="853" v1="1690" v2="2060" v3="2045"/>
      <tetrahedron index="2194" v0="1907" v1="1589" v2="594" v3="2188"/>
      <tetrahedron index="2195" v0="1188" v1="1729" v2="1588" v3="1121"/>
      <tetrahedron index="2196" v0="1499" v1="1616" v2="1705" v3="1476"/>
      <tetrahedron index="2197" v0="2013" v1="2128" v2="1672" v3="1671"/>
      <tetrahedron index="2198" v0="1920" v1="1403" v2="1374" v3="1368"/>
      <tetrahedron index="2199" v0="1773" v1="63" v2="951" v3="2029"/>
      <tetrahedron index="2200" v0="1845" v1="1968" v2="2351" v3="1625"/>
      <tetrahedron index="2201" v0="1713" v1="246" v2="185" v3="184"/>
      <tetrahedron index="2202" v0="2227" v1="1939" v2="1504" v3="2298"/>
      <tetrahedron index="2203" v0="1831" v1="1699" v2="865" v3="2062"/>
      <tetrahedron index="2204" v0="950" v1="2156" v2="842" v3="2091"/>
      <tetrahedron index="2205" v0="1945" v1="1565" v2="2106" v3="2135"/>
      <tetrahedron index="2206" v0="1202" v1="2017" v2="2226" v3="103"/>
      <tetrahedron index="2207" v0="1874" v1="1536" v2="1621" v3="2342"/>
      <tetrahedron index="2208" v0="2238" v1="1701" v2="1719" v3="2277"/>
      <tetrahedron index="2209" v0="1887" v1="1089" v2="1775" v3="2122"/>
      <tetrahedron index="2210" v0="1835" v1="1521" v2="1615" v3="2007"/>
      <tetrahedron index="2211" v0="1630" v1="1745" v2="2064" v3="1978"/>
      <tetrahedron index="2212" v0="1672" v1="2128" v2="1729" v3="2052"/>
      <tetrahedron index="2213" v0="1594" v1="151" v2="1714" v3="2232"/>
      <tetrahedron index="2214" v0="2290" v1="1365" v2="1898" v3="149"/>
      <tetrahedron index="2215" v0="1278" v1="1276" v2="1712" v3="1875"/>
      <tetrahedron index="2216" v0="1876" v1="1470" v2="1714" v3="1603"/>
      <tetrahedron index="2217" v0="1813" v1="1470" v2="1777" v3="1603"/>
      <tetrahedron index="2218" v0="393" v1="309" v2="310" v3="2352"/>
      <tetrahedron index="2219" v0="1638" v1="1517" v2="1677" v3="2033"/>
      <tetrahedron index="2220" v0="2050" v1="1564" v2="1884" v3="1604"/>
      <tetrahedron index="2221" v0="2120" v1="1949" v2="1575" v3="2086"/>
      <tetrahedron index="2222" v0="563" v1="432" v2="549" v3="2360"/>
      <tetrahedron index="2223" v0="301" v1="180" v2="242" v3="2158"/>
      <tetrahedron index="2224" v0="1875" v1="1623" v2="1751" v3="2093"/>
      <tetrahedron index="2225" v0="1664" v1="1539" v2="1733" v3="1486"/>
      <tetrahedron index="2226" v0="1716" v1="296" v2="1691" v3="249"/>
      <tetrahedron index="2227" v0="2179" v1="2139" v2="1527" v3="1589"/>
      <tetrahedron index="2228" v0="1887" v1="1705" v2="1616" v3="1476"/>
      <tetrahedron index="2229" v0="1665" v1="2298" v2="1057" v3="1939"/>
      <tetrahedron index="2230" v0="984" v1="982" v2="987" v3="2362"/>
      <tetrahedron index="2231" v0="1576" v1="1523" v2="1872" v3="1991"/>
      <tetrahedron index="2232" v0="1711" v1="1735" v2="1531" v3="2246"/>
      <tetrahedron index="2233" v0="1667" v1="1039" v2="1832" v3="2345"/>
      <tetrahedron index="2234" v0="2004" v1="455" v2="493" v3="2011"/>
      <tetrahedron index="2235" v0="1892" v1="471" v2="1987" v3="492"/>
      <tetrahedron index="2236" v0="598" v1="492" v2="443" v3="1987"/>
      <tetrahedron index="2237" v0="228" v1="2041" v2="322" v3="2291"/>
      <tetrahedron index="2238" v0="2396" v1="1982" v2="2031" v3="1472"/>
      <tetrahedron index="2239" v0="1291" v1="1301" v2="1277" v3="1577"/>
      <tetrahedron index="2240" v0="1167" v1="955" v2="2059" v3="2378"/>
      <tetrahedron index="2241" v0="1717" v1="1177" v2="2059" v3="1026"/>
      <tetrahedron index="2242" v0="1832" v1="1697" v2="1645" v3="1516"/>
      <tetrahedron index="2243" v0="2034" v1="1685" v2="21" v3="2307"/>
      <tetrahedron index="2244" v0="1982" v1="1472" v2="1774" v3="2031"/>
      <tetrahedron index="2245" v0="788" v1="708" v2="840" v3="2349"/>
      <tetrahedron index="2246" v0="1939" v1="1992" v2="2227" v3="1504"/>
      <tetrahedron index="2247" v0="1740" v1="674" v2="2037" v3="659"/>
      <tetrahedron index="2248" v0="1867" v1="1555" v2="2150" v3="1956"/>
      <tetrahedron index="2249" v0="1522" v1="1656" v2="2071" v3="2098"/>
      <tetrahedron index="2250" v0="1616" v1="1499" v2="1720" v3="2001"/>
      <tetrahedron index="2251" v0="770" v1="2079" v2="1884" v3="1677"/>
      <tetrahedron index="2252" v0="1884" v1="1564" v2="2050" v3="1519"/>
      <tetrahedron index="2253" v0="809" v1="833" v2="1783" v3="948"/>
      <tetrahedron index="2254" v0="1237" v1="1225" v2="1238" v3="2149"/>
      <tetrahedron index="2255" v0="196" v1="1780" v2="2080" v3="305"/>
      <tetrahedron index="2256" v0="2032" v1="1717" v2="1535" v3="2059"/>
      <tetrahedron index="2257" v0="1607" v1="1489" v2="1748" v3="2025"/>
      <tetrahedron index="2258" v0="1612" v1="1488" v2="1795" v3="2373"/>
      <tetrahedron index="2259" v0="1275" v1="1289" v2="1983" v3="2315"/>
      <tetrahedron index="2260" v0="62" v1="2187" v2="1044" v3="1773"/>
      <tetrahedron index="2261" v0="449" v1="509" v2="476" v3="2177"/>
      <tetrahedron index="2262" v0="1487" v1="1562" v2="2055" v3="2170"/>
      <tetrahedron index="2263" v0="388" v1="401" v2="2044" v3="2323"/>
      <tetrahedron index="2264" v0="1202" v1="2226" v2="2017" v3="1790"/>
      <tetrahedron index="2265" v0="428" v1="682" v2="684" v3="1909"/>
      <tetrahedron index="2266" v0="486" v1="18" v2="19" v3="2101"/>
      <tetrahedron index="2267" v0="2246" v1="1531" v2="1711" v3="1882"/>
      <tetrahedron index="2268" v0="752" v1="762" v2="42" v3="2110"/>
      <tetrahedron index="2269" v0="874" v1="715" v2="1717" v3="1904"/>
      <tetrahedron index="2270" v0="946" v1="808" v2="1788" v3="1944"/>
      <tetrahedron index="2271" v0="1684" v1="2189" v2="1811" v3="1598"/>
      <tetrahedron index="2272" v0="668" v1="627" v2="669" v3="2264"/>
      <tetrahedron index="2273" v0="1857" v1="2342" v2="1874" v3="1621"/>
      <tetrahedron index="2274" v0="1956" v1="1826" v2="1867" v3="2178"/>
      <tetrahedron index="2275" v0="1920" v1="2220" v2="1374" v3="1698"/>
      <tetrahedron index="2276" v0="1932" v1="1680" v2="580" v3="1987"/>
      <tetrahedron index="2277" v0="674" v1="1995" v2="2037" v3="661"/>
      <tetrahedron index="2278" v0="1391" v1="1413" v2="1373" v3="2076"/>
      <tetrahedron index="2279" v0="2290" v1="148" v2="149" v3="1315"/>
      <tetrahedron index="2280" v0="1660" v1="117" v2="1770" v3="2191"/>
      <tetrahedron index="2281" v0="1766" v1="1549" v2="1926" v3="2171"/>
      <tetrahedron index="2282" v0="464" v1="671" v2="679" v3="2134"/>
      <tetrahedron index="2283" v0="1170" v1="963" v2="1032" v3="2345"/>
      <tetrahedron index="2284" v0="932" v1="4" v2="77" v3="1758"/>
      <tetrahedron index="2285" v0="2230" v1="2011" v2="1537" v3="2123"/>
      <tetrahedron index="2286" v0="985" v1="981" v2="986" v3="1937"/>
      <tetrahedron index="2287" v0="1386" v1="149" v2="1745" v3="1898"/>
      <tetrahedron index="2288" v0="1343" v1="146" v2="1360" v3="2414"/>
      <tetrahedron index="2289" v0="2404" v1="1730" v2="1530" v3="1508"/>
      <tetrahedron index="2290" v0="1270" v1="1273" v2="1271" v3="2394"/>
      <tetrahedron index="2291" v0="1333" v1="1350" v2="1736" v3="2185"/>
      <tetrahedron index="2292" v0="1692" v1="1867" v2="1964" v3="1956"/>
      <tetrahedron index="2293" v0="1491" v1="1936" v2="1594" v3="2184"/>
      <tetrahedron index="2294" v0="1578" v1="1484" v2="1579" v3="1805"/>
      <tetrahedron index="2295" v0="1692" v1="111" v2="1047" v3="2092"/>
      <tetrahedron index="2296" v0="1759" v1="1688" v2="1319" v3="2424"/>
      <tetrahedron index="2297" v0="417" v1="393" v2="310" v3="2352"/>
      <tetrahedron index="2298" v0="1562" v1="27" v2="394" v3="2018"/>
      <tetrahedron index="2299" v0="1612" v1="1795" v2="1488" v3="2136"/>
      <tetrahedron index="2300" v0="2106" v1="1565" v2="1945" v3="2364"/>
      <tetrahedron index="2301" v0="1901" v1="1731" v2="276" v3="2200"/>
      <tetrahedron index="2302" v0="1484" v1="1681" v2="1888" v3="1699"/>
      <tetrahedron index="2303" v0="1731" v1="285" v2="1931" v3="2216"/>
      <tetrahedron index="2304" v0="1992" v1="1742" v2="1591" v3="2119"/>
      <tetrahedron index="2305" v0="2101" v1="1947" v2="1862" v3="2207"/>
      <tetrahedron index="2306" v0="2001" v1="1898" v2="2290" v3="1593"/>
      <tetrahedron index="2307" v0="1377" v1="152" v2="153" v3="1866"/>
      <tetrahedron index="2308" v0="2024" v1="1558" v2="1727" v3="1614"/>
      <tetrahedron index="2309" v0="1537" v1="2011" v2="2230" v3="1824"/>
      <tetrahedron index="2310" v0="1950" v1="1861" v2="757" v3="2361"/>
      <tetrahedron index="2311" v0="1898" v1="2108" v2="1745" v3="2320"/>
      <tetrahedron index="2312" v0="941" v1="851" v2="921" v3="2324"/>
      <tetrahedron index="2313" v0="1581" v1="1525" v2="1780" v3="2075"/>
      <tetrahedron index="2314" v0="402" v1="27" v2="394" v3="1562"/>
      <tetrahedron index="2315" v0="1234" v1="2202" v2="1621" v3="1264"/>
      <tetrahedron index="2316" v0="1882" v1="423" v2="1624" v3="2078"/>
      <tetrahedron index="2317" v0="1635" v1="1525" v2="1976" v3="1581"/>
[truncated: 603,775 more chars]
