# Supplementary material for: Stochastic Simulation Service: Bridging the Gap between the Computational Expert and the Biologist
Source: PLoS Comput Biol. 2016 Dec 8;12(12):e1005220. doi: 10.1371/journal.pcbi.1005220 (PMC5145134; doi:10.1371/journal.pcbi.1005220)
Supplement: S1 Code — (ZIP) [file pcbi.1005220.s001.zip › backup_hmfSvd/models/data/GRN_Spatial.subdomains.txt]

0	2
1	2
2	2
3	2
4	2
5	2
6	2
7	2
8	2
9	2
10	2
11	2
12	2
13	2
14	2
15	2
16	2
17	2
18	2
19	2
20	2
21	2
22	2
23	2
24	2
25	2
26	2
27	2
28	2
29	2
30	2
31	2
32	2
33	2
34	2
35	2
36	2
37	2
38	2
39	2
40	2
41	2
42	2
43	2
44	2
45	2
46	2
47	2
48	2
49	2
50	2
51	2
52	2
53	2
54	2
55	2
56	2
57	2
58	2
59	2
60	2
61	2
62	2
63	2
64	2
65	2
66	2
67	2
68	2
69	2
70	2
71	2
72	2
73	2
74	2
75	2
76	2
77	2
78	2
79	2
80	2
81	2
82	2
83	2
84	2
85	2
86	2
87	2
88	2
89	2
90	2
91	2
92	2
93	2
94	2
95	2
96	2
97	2
98	2
99	2
100	2
101	2
102	2
103	2
104	2
105	2
106	2
107	2
108	2
109	2
110	2
111	2
112	2
113	2
114	2
115	2
116	2
117	2
118	2
119	2
120	2
121	2
122	2
123	2
124	2
125	2
126	2
127	2
128	2
129	2
130	2
131	2
132	2
133	2
134	2
135	2
136	2
137	2
138	2
139	2
140	2
141	2
142	2
143	2
144	2
145	2
146	2
147	2
148	2
149	2
150	2
151	2
152	2
153	2
154	2
155	2
156	2
157	2
158	2
159	2
160	2
161	2
162	2
163	2
164	2
165	2
166	2
167	2
168	2
169	2
170	2
171	2
172	2
173	2
174	2
175	2
176	2
177	2
178	2
179	2
180	2
181	2
182	2
183	2
184	2
185	2
186	2
187	2
188	2
189	2
190	2
191	2
192	2
193	2
194	2
195	2
196	2
197	2
198	2
199	2
200	2
201	2
202	2
203	2
204	2
205	2
206	2
207	2
208	2
209	2
210	2
211	2
212	2
213	2
214	2
215	2
216	2
217	2
218	2
219	2
220	2
221	2
222	2
223	2
224	2
225	2
226	2
227	2
228	2
229	2
230	2
231	2
232	2
233	2
234	2
235	2
236	2
237	2
238	2
239	2
240	2
241	2
242	2
243	2
244	2
245	2
246	2
247	2
248	2
249	2
250	2
251	2
252	2
253	2
254	2
255	2
256	2
257	2
258	2
259	2
260	2
261	2
262	2
263	2
264	2
265	2
266	2
267	2
268	2
269	2
270	2
271	2
272	2
273	2
274	2
275	2
276	2
277	2
278	2
279	2
280	2
281	2
282	2
283	2
284	2
285	2
286	2
287	2
288	2
289	2
290	2
291	2
292	2
293	2
294	2
295	2
296	2
297	2
298	2
299	2
300	2
301	2
302	2
303	2
304	2
305	2
306	2
307	2
308	2
309	2
310	2
311	2
312	2
313	2
314	2
315	2
316	2
317	2
318	2
319	2
320	2
321	2
322	2
323	2
324	2
325	2
326	2
327	2
328	2
329	2
330	2
331	2
332	2
333	2
334	2
335	2
336	2
337	2
338	2
339	2
340	2
341	2
342	2
343	2
344	2
345	2
346	2
347	2
348	2
349	2
350	2
351	2
352	2
353	2
354	2
355	2
356	2
357	2
358	2
359	2
360	2
361	2
362	2
363	2
364	2
365	2
366	2
367	2
368	2
369	2
370	2
371	2
372	2
373	2
374	2
375	2
376	2
377	2
378	2
379	2
380	2
381	2
382	2
383	2
384	2
385	2
386	2
387	2
388	2
389	2
390	2
391	2
392	2
393	2
394	2
395	2
396	2
397	2
398	2
399	2
400	2
401	2
402	2
403	2
404	2
405	2
406	2
407	2
408	2
409	2
410	2
411	2
412	2
413	2
414	2
415	2
416	2
417	2
418	2
419	2
420	2
421	2
422	2
423	2
424	2
425	2
426	2
427	2
428	2
429	2
430	2
431	2
432	2
433	2
434	2
435	2
436	2
437	2
438	2
439	2
440	2
441	2
442	2
443	2
444	2
445	2
446	2
447	2
448	2
449	2
450	2
451	2
452	2
453	2
454	2
455	2
456	2
457	2
458	2
459	2
460	2
461	2
462	2
463	2
464	2
465	2
466	2
467	2
468	2
469	2
470	2
471	2
472	2
473	2
474	2
475	2
476	2
477	2
478	2
479	2
480	2
481	2
482	2
483	2
484	2
485	2
486	2
487	2
488	2
489	2
490	2
491	2
492	2
493	2
494	2
495	2
496	2
497	2
498	2
499	2
500	2
501	2
502	2
503	2
504	2
505	2
506	2
507	2
508	2
509	2
510	2
511	2
512	2
513	2
514	2
515	2
516	2
517	2
518	2
519	2
520	2
521	2
522	2
523	2
524	2
525	2
526	2
527	2
528	2
529	2
530	2
531	2
532	2
533	2
534	2
535	2
536	2
537	2
538	2
539	2
540	2
541	2
542	2
543	2
544	2
545	2
546	2
547	2
548	2
549	2
550	2
551	2
552	2
553	2
554	2
555	2
556	2
557	2
558	2
559	2
560	2
561	2
562	2
563	2
564	2
565	2
566	2
567	2
568	2
569	2
570	2
571	2
572	2
573	2
574	2
575	2
576	2
577	2
578	2
579	2
580	2
581	2
582	2
583	2
584	2
585	2
586	2
587	2
588	2
589	2
590	2
591	2
592	2
593	2
594	2
595	2
596	2
597	2
598	2
599	2
600	2
601	2
602	2
603	2
604	2
605	2
606	2
607	2
608	2
609	2
610	2
611	2
612	2
613	2
614	2
615	2
616	2
617	2
618	2
619	2
620	2
621	2
622	2
623	2
624	2
625	2
626	2
627	2
628	2
629	2
630	2
631	2
632	2
633	2
634	2
635	2
636	2
637	2
638	2
639	2
640	2
641	2
642	2
643	2
644	2
645	2
646	2
647	2
648	2
649	2
650	2
651	2
652	2
653	2
654	2
655	2
656	2
657	2
658	2
659	2
660	2
661	2
662	2
663	2
664	2
665	2
666	2
667	2
668	2
669	2
670	2
671	2
672	2
673	2
674	2
675	2
676	2
677	2
678	2
679	2
680	2
681	2
682	2
683	2
684	2
685	2
686	2
687	2
688	2
689	2
690	2
691	2
692	2
693	2
694	2
695	2
696	2
697	2
698	2
699	2
700	2
701	2
702	2
703	2
704	2
705	2
706	2
707	2
708	2
709	2
710	2
711	2
712	2
713	2
714	2
715	2
716	2
717	2
718	2
719	2
720	2
721	2
722	2
723	2
724	2
725	2
726	2
727	2
728	2
729	2
730	2
731	2
732	2
733	2
734	2
735	2
736	2
737	2
738	2
739	2
740	2
741	2
742	2
743	2
744	2
745	2
746	2
747	2
748	2
749	2
750	2
751	2
752	2
753	2
754	2
755	2
756	2
757	2
758	2
759	2
760	2
761	2
762	2
763	2
764	2
765	2
766	2
767	2
768	2
769	2
770	2
771	2
772	2
773	2
774	2
775	2
776	2
777	2
778	2
779	2
780	2
781	2
782	2
783	2
784	2
785	2
786	2
787	2
788	2
789	2
790	2
791	2
792	2
793	2
794	2
795	2
796	2
797	2
798	2
799	2
800	2
801	2
802	2
803	2
804	2
805	2
806	2
807	2
808	2
809	2
810	2
811	2
812	2
813	2
814	2
815	2
816	2
817	2
818	2
819	2
820	2
821	2
822	2
823	2
824	2
825	2
826	2
827	2
828	2
829	2
830	2
831	2
832	2
833	2
834	2
835	2
836	2
837	2
838	2
839	2
840	2
841	2
842	2
843	2
844	2
845	2
846	2
847	2
848	2
849	2
850	2
851	2
852	2
853	2
854	2
855	2
856	2
857	2
858	2
859	2
860	2
861	2
862	2
863	2
864	2
865	2
866	2
867	2
868	2
869	2
870	2
871	2
872	2
873	2
874	2
875	2
876	2
877	2
878	2
879	2
880	2
881	2
882	2
883	2
884	2
885	2
886	2
887	2
888	2
889	2
890	2
891	2
892	2
893	2
894	2
895	2
896	2
897	2
898	2
899	2
900	2
901	2
902	2
903	2
904	2
905	2
906	2
907	2
908	2
909	2
910	2
911	2
912	2
913	2
914	2
915	2
916	2
917	2
918	2
919	2
920	2
921	2
922	2
923	2
924	2
925	2
926	2
927	2
928	2
929	2
930	2
931	2
932	2
933	2
934	2
935	2
936	2
937	2
938	2
939	2
940	2
941	2
942	2
943	2
944	2
945	2
946	2
947	2
948	2
949	2
950	2
951	2
952	2
953	2
954	2
955	2
956	2
957	2
958	2
959	2
960	2
961	2
962	2
963	2
964	2
965	2
966	2
967	2
968	2
969	2
970	2
971	2
972	2
973	2
974	2
975	2
976	2
977	2
978	2
979	2
980	2
981	2
982	2
983	2
984	2
985	2
986	2
987	2
988	2
989	2
990	2
991	2
992	2
993	2
994	2
995	2
996	2
997	2
998	2
999	2
1000	2
1001	2
1002	2
1003	2
1004	2
1005	2
1006	2
1007	2
1008	2
1009	2
1010	2
1011	2
1012	2
1013	2
1014	2
1015	2
1016	2
1017	2
1018	2
1019	2
1020	2
1021	2
1022	2
1023	2
1024	2
1025	2
1026	2
1027	2
1028	2
1029	2
1030	2
1031	2
1032	2
1033	2
1034	2
1035	2
1036	2
1037	2
1038	2
1039	2
1040	2
1041	2
1042	2
1043	2
1044	2
1045	2
1046	2
1047	2
1048	2
1049	2
1050	2
1051	2
1052	2
1053	2
1054	2
1055	2
1056	2
1057	2
1058	2
1059	2
1060	2
1061	2
1062	2
1063	2
1064	2
1065	2
1066	2
1067	2
1068	2
1069	2
1070	2
1071	2
1072	2
1073	2
1074	2
1075	2
1076	2
1077	2
1078	2
1079	2
1080	2
1081	2
1082	2
1083	2
1084	2
1085	2
1086	2
1087	2
1088	2
1089	2
1090	2
1091	2
1092	2
1093	2
1094	2
1095	2
1096	2
1097	2
1098	2
1099	2
1100	2
1101	2
1102	2
1103	2
1104	2
1105	2
1106	2
1107	2
1108	2
1109	2
1110	2
1111	2
1112	2
1113	2
1114	2
1115	2
1116	2
1117	2
1118	2
1119	2
1120	2
1121	2
1122	2
1123	2
1124	2
1125	2
1126	2
1127	2
1128	2
1129	2
1130	2
1131	2
1132	2
1133	2
1134	2
1135	2
1136	2
1137	2
1138	2
1139	2
1140	2
1141	2
1142	2
1143	2
1144	2
1145	2
1146	2
1147	2
1148	2
1149	2
1150	2
1151	2
1152	2
1153	2
1154	2
1155	2
1156	2
1157	2
1158	2
1159	2
1160	2
1161	2
1162	2
1163	2
1164	2
1165	2
1166	2
1167	2
1168	2
1169	2
1170	2
1171	2
1172	2
1173	2
1174	2
1175	2
1176	2
1177	2
1178	2
1179	2
1180	2
1181	2
1182	2
1183	2
1184	2
1185	2
1186	2
1187	2
1188	2
1189	2
1190	2
1191	2
1192	2
1193	2
1194	2
1195	2
1196	2
1197	2
1198	2
1199	2
1200	2
1201	2
1202	2
1203	2
1204	2
1205	2
1206	2
1207	2
1208	2
1209	2
1210	2
1211	2
1212	2
1213	2
1214	2
1215	2
1216	2
1217	2
1218	2
1219	2
1220	2
1221	2
1222	2
1223	2
1224	2
1225	2
1226	2
1227	2
1228	2
1229	2
1230	2
1231	2
1232	2
1233	2
1234	2
1235	2
1236	2
1237	2
1238	2
1239	2
1240	2
1241	2
1242	2
1243	2
1244	2
1245	2
1246	2
1247	2
1248	2
1249	2
1250	2
1251	2
1252	2
1253	2
1254	2
1255	2
1256	2
1257	2
1258	2
1259	2
1260	2
1261	2
1262	2
1263	2
1264	2
1265	2
1266	2
1267	2
1268	2
1269	2
1270	2
1271	2
1272	2
1273	2
1274	2
1275	2
1276	2
1277	2
1278	2
1279	2
1280	2
1281	2
1282	2
1283	2
1284	2
1285	2
1286	2
1287	2
1288	2
1289	2
1290	2
1291	2
1292	2
1293	2
1294	2
1295	2
1296	2
1297	2
1298	2
1299	2
1300	2
1301	2
1302	2
1303	2
1304	2
1305	2
1306	2
1307	2
1308	2
1309	2
1310	2
1311	2
1312	2
1313	2
1314	2
1315	2
1316	2
1317	2
1318	2
1319	2
1320	2
1321	2
1322	2
1323	2
1324	2
1325	2
1326	2
1327	2
1328	2
1329	2
1330	2
1331	2
1332	2
1333	2
1334	2
1335	2
1336	2
1337	2
1338	2
1339	2
1340	2
1341	2
1342	2
1343	2
1344	2
1345	2
1346	2
1347	2
1348	2
1349	2
1350	2
1351	2
1352	2
1353	2
1354	2
1355	2
1356	2
1357	2
1358	2
1359	2
1360	2
1361	2
1362	2
1363	2
1364	2
1365	2
1366	2
1367	2
1368	2
1369	2
1370	2
1371	2
1372	2
1373	2
1374	2
1375	2
1376	2
1377	2
1378	2
1379	2
1380	2
1381	2
1382	2
1383	2
1384	2
1385	2
1386	2
1387	2
1388	2
1389	2
1390	2
1391	2
1392	2
1393	2
1394	2
1395	2
1396	2
1397	2
1398	2
1399	2
1400	2
1401	2
1402	2
1403	2
1404	2
1405	2
1406	2
1407	2
1408	2
1409	2
1410	2
1411	2
1412	2
1413	2
1414	2
1415	1
1416	1
1417	1
1418	1
1419	1
1420	1
1421	1
1422	1
1423	1
1424	1
1425	1
1426	1
1427	1
1428	1
1429	1
1430	1
1431	1
1432	1
1433	1
1434	1
1435	1
1436	1
1437	1
1438	1
1439	1
1440	1
1441	1
1442	1
1443	1
1444	1
1445	1
1446	1
1447	1
1448	1
1449	1
1450	1
1451	1
1452	1
1453	1
1454	1
1455	1
1456	1
1457	1
1458	1
1459	1
1460	1
1461	1
1462	1
1463	1
1464	1
1465	1
1466	1
1467	1
1468	1
1469	1
1470	2
1471	2
1472	2
1473	2
1474	2
1475	2
1476	2
1477	2
1478	2
1479	2
1480	2
1481	2
1482	2
1483	2
1484	2
1485	2
1486	2
1487	2
1488	2
1489	2
1490	2
1491	2
1492	2
1493	2
1494	2
1495	2
1496	2
1497	2
1498	2
1499	2
1500	2
1501	2
1502	2
1503	2
1504	2
1505	2
1506	2
1507	2
1508	2
1509	2
1510	2
1511	2
1512	2
1513	2
1514	2
1515	2
1516	2
1517	2
1518	2
1519	2
1520	2
1521	2
1522	2
1523	2
1524	2
1525	2
1526	2
1527	2
1528	2
1529	2
1530	2
1531	2
1532	2
1533	2
1534	2
1535	2
1536	2
1537	2
1538	2
1539	2
1540	2
1541	2
1542	2
1543	2
1544	2
1545	2
1546	2
1547	2
1548	2
1549	2
1550	2
1551	2
1552	2
1553	2
1554	2
1555	2
1556	2
1557	2
1558	2
1559	2
1560	2
1561	2
1562	2
1563	2
1564	2
1565	2
1566	2
1567	2
1568	2
1569	2
1570	2
1571	2
1572	2
1573	2
1574	2
1575	2
1576	2
1577	2
1578	2
1579	2
1580	2
1581	2
1582	2
1583	2
1584	2
1585	2
1586	2
1587	2
1588	2
1589	2
1590	2
1591	2
1592	2
1593	2
1594	2
1595	2
1596	2
1597	2
1598	2
1599	2
1600	2
1601	2
1602	2
1603	2
1604	2
1605	2
1606	2
1607	2
1608	2
1609	2
1610	2
1611	2
1612	2
1613	2
1614	2
1615	2
1616	2
1617	2
1618	2
1619	2
1620	2
1621	2
1622	2
1623	2
1624	2
1625	2
1626	2
1627	2
1628	2
1629	2
1630	2
1631	2
1632	2
1633	2
1634	2
1635	2
1636	2
1637	2
1638	2
1639	2
1640	2
1641	2
1642	2
1643	2
1644	2
1645	2
1646	2
1647	2
1648	2
1649	2
1650	2
1651	2
1652	2
1653	2
1654	2
1655	2
1656	2
1657	2
1658	2
1659	2
1660	2
1661	2
1662	2
1663	2
1664	2
1665	2
1666	2
1667	2
1668	2
1669	2
1670	2
1671	2
1672	2
1673	2
1674	2
1675	2
1676	2
1677	2
1678	2
1679	2
1680	2
1681	2
1682	2
1683	2
1684	2
1685	2
1686	2
1687	2
1688	2
1689	2
1690	2
1691	2
1692	2
1693	2
1694	2
1695	2
1696	2
1697	2
1698	2
1699	2
1700	2
1701	2
1702	2
1703	2
1704	2
1705	2
1706	2
1707	2
1708	2
1709	2
1710	2
1711	2
1712	2
1713	2
1714	2
1715	2
1716	2
1717	2
1718	2
1719	2
1720	2
1721	2
1722	2
1723	2
1724	2
1725	2
1726	2
1727	2
1728	2
1729	2
1730	2
1731	2
1732	2
1733	2
1734	2
1735	2
1736	2
1737	2
1738	2
1739	2
1740	2
1741	2
1742	2
1743	2
1744	2
1745	2
1746	2
1747	2
1748	2
1749	2
1750	2
1751	2
1752	2
1753	2
1754	2
1755	2
1756	2
1757	2
1758	2
1759	2
1760	2
1761	2
1762	2
1763	2
1764	2
1765	2
1766	2
1767	2
1768	2
1769	2
1770	2
1771	2
1772	2
1773	2
1774	2
1775	2
1776	2
1777	2
1778	2
1779	2
1780	2
1781	2
1782	2
1783	2
1784	2
1785	2
1786	2
1787	2
1788	2
1789	2
1790	2
1791	2
1792	2
1793	2
1794	2
1795	2
1796	2
1797	2
1798	2
1799	2
1800	2
1801	2
1802	2
1803	2
1804	2
1805	2
1806	2
1807	2
1808	2
1809	2
1810	2
1811	2
1812	2
1813	2
1814	2
1815	2
1816	2
1817	2
1818	2
1819	2
1820	2
1821	2
1822	2
1823	2
1824	2
1825	2
1826	2
1827	2
1828	2
1829	2
1830	2
1831	2
1832	2
1833	2
1834	2
1835	2
1836	2
1837	2
1838	2
1839	2
1840	2
1841	2
1842	2
1843	2
1844	2
1845	2
1846	2
1847	2
1848	2
1849	2
1850	2
1851	2
1852	2
1853	2
1854	2
1855	2
1856	2
1857	2
1858	2
1859	2
1860	2
1861	2
1862	2
1863	2
1864	2
1865	2
1866	2
1867	2
1868	2
1869	2
1870	2
1871	2
1872	2
1873	2
1874	2
1875	2
1876	2
1877	2
1878	2
1879	2
1880	2
1881	2
1882	2
1883	2
1884	2
1885	2
1886	2
1887	2
1888	2
1889	2
1890	2
1891	2
1892	2
1893	2
1894	2
1895	2
1896	2
1897	2
1898	2
1899	2
1900	2
1901	2
1902	2
1903	2
1904	2
1905	2
1906	2
1907	2
1908	2
1909	2
1910	2
1911	2
1912	2
1913	2
1914	2
1915	2
1916	2
1917	2
1918	2
1919	2
1920	2
1921	2
1922	2
1923	2
1924	2
1925	2
1926	2
1927	2
1928	2
1929	2
1930	2
1931	2
1932	2
1933	2
1934	2
1935	2
1936	2
1937	2
1938	2
1939	2
1940	2
1941	2
1942	2
1943	2
1944	2
1945	2
1946	2
1947	2
1948	2
1949	2
1950	2
1951	2
1952	2
1953	2
1954	2
1955	2
1956	2
1957	2
1958	2
1959	2
1960	2
1961	2
1962	2
1963	2
1964	2
1965	2
1966	2
1967	2
1968	2
1969	2
1970	2
1971	2
1972	2
1973	2
1974	2
1975	2
1976	2
1977	2
1978	2
1979	2
1980	2
1981	2
1982	2
1983	2
1984	2
1985	2
1986	2
1987	2
1988	2
1989	2
1990	2
1991	2
1992	2
1993	2
1994	2
1995	2
1996	2
1997	2
1998	2
1999	2
[truncated: 427 more rows]
