# Supplementary material for: Stochastic Simulation Service: Bridging the Gap between the Computational Expert and the Biologist
Source: PLoS Comput Biol. 2016 Dec 8;12(12):e1005220. doi: 10.1371/journal.pcbi.1005220 (PMC5145134; doi:10.1371/journal.pcbi.1005220)
Supplement: S1 Code — (ZIP) [file pcbi.1005220.s001.zip › backup_hmfSvd/models/GRN_Spatial.json]

{
    "isSpatial": true, 
    "meshFile": "backup_hmfSvd/models/data/GRN_Spatial.mesh.xml", 
    "model": "backup_hmfSvd/models/data/GRN_Spatial.xml", 
    "name": "GRN_Spatial", 
    "spatial": {
        "initial_conditions": [
            {
                "count": 1, 
                "species": "G_F", 
                "subdomain": 1, 
                "type": "place", 
                "x": 0, 
                "y": 0, 
                "z": 0
            }
        ], 
        "mesh_wrapper_id": 6436815946907648, 
        "reactions_subdomain_assignments": {
            "R0": [
                1, 
                3
            ], 
            "R1": [
                1, 
                2, 
                3
            ], 
            "R2": [
                1, 
                2, 
                3
            ], 
            "R3": [
                2, 
                3
            ], 
            "R4": [
                2, 
                3, 
                1
            ], 
            "R5": [
                2, 
                3, 
                1
            ]
        }, 
        "species_diffusion_coefficients": {
            "G_F": 1e-12, 
            "G_O": 1e-12, 
            "P": 1e-12, 
            "mRNA": 1e-12
        }, 
        "species_subdomain_assignments": {
            "G_F": [], 
            "G_O": [], 
            "P": [
                2, 
                1
            ], 
            "mRNA": [
                1, 
                2
            ]
        }
    }, 
    "subdomainsFile": "backup_hmfSvd/models/data/GRN_Spatial.subdomains.txt", 
    "units": "population", 
    "user_id": "andreas.hellander@gmail.com", 
    "version": "1.7.0"
}
