# Supplementary material for: Stochastic Simulation Service: Bridging the Gap between the Computational Expert and the Biologist
Source: PLoS Comput Biol. 2016 Dec 8;12(12):e1005220. doi: 10.1371/journal.pcbi.1005220 (PMC5145134; doi:10.1371/journal.pcbi.1005220)
Supplement: S1 Code — (ZIP) [file pcbi.1005220.s001.zip › backup_hmfSvd/models/data/GRN_Stochastic.xml]

<?xml version="1.0" ?>
<Model>
  <Description/>
  <NumberOfReactions>6</NumberOfReactions>
  <NumberOfSpecies>4</NumberOfSpecies>
  <SpeciesList>
    <Species>
      <Id>G_F</Id>
      <InitialPopulation>1.0</InitialPopulation>
    </Species>
    <Species>
      <Id>G_O</Id>
      <InitialPopulation>0.0</InitialPopulation>
    </Species>
    <Species>
      <Id>P</Id>
      <InitialPopulation>0.0</InitialPopulation>
    </Species>
    <Species>
      <Id>mRNA</Id>
      <InitialPopulation>0.0</InitialPopulation>
    </Species>
  </SpeciesList>
  <ParametersList>
    <Parameter>
      <Id>mu</Id>
      <Expression>0.002</Expression>
    </Parameter>
    <Parameter>
      <Id>kappa</Id>
      <Expression>0.015</Expression>
    </Parameter>
    <Parameter>
      <Id>kd</Id>
      <Expression>0.01</Expression>
    </Parameter>
    <Parameter>
      <Id>gamma_m</Id>
      <Expression>0.0006</Expression>
    </Parameter>
    <Parameter>
      <Id>gamma_p</Id>
      <Expression>0.0003</Expression>
    </Parameter>
    <Parameter>
      <Id>ka</Id>
      <Expression>0.00044880483273</Expression>
    </Parameter>
    <Parameter>
      <Id>NA</Id>
      <Expression>6.022e+23</Expression>
    </Parameter>
  </ParametersList>
  <ReactionsList>
    <Reaction>
      <Id>R0</Id>
      <Type>mass-action</Type>
      <Rate>mu</Rate>
      <Reactants>
        <SpeciesReference id="G_F" stoichiometry="1"/>
      </Reactants>
      <Products>
        <SpeciesReference id="mRNA" stoichiometry="1"/>
        <SpeciesReference id="G_F" stoichiometry="1"/>
      </Products>
    </Reaction>
    <Reaction>
      <Id>R1</Id>
      <Type>mass-action</Type>
      <Rate>ka</Rate>
      <Reactants>
        <SpeciesReference id="P" stoichiometry="1"/>
        <SpeciesReference id="G_F" stoichiometry="1"/>
      </Reactants>
      <Products>
        <SpeciesReference id="G_O" stoichiometry="1"/>
      </Products>
    </Reaction>
    <Reaction>
      <Id>R2</Id>
      <Type>mass-action</Type>
      <Rate>kd</Rate>
      <Reactants>
        <SpeciesReference id="G_O" stoichiometry="1"/>
      </Reactants>
      <Products>
        <SpeciesReference id="P" stoichiometry="1"/>
        <SpeciesReference id="G_F" stoichiometry="1"/>
      </Products>
    </Reaction>
    <Reaction>
      <Id>R3</Id>
      <Type>mass-action</Type>
      <Rate>kappa</Rate>
      <Reactants>
        <SpeciesReference id="mRNA" stoichiometry="1"/>
      </Reactants>
      <Products>
        <SpeciesReference id="P" stoichiometry="1"/>
        <SpeciesReference id="mRNA" stoichiometry="1"/>
      </Products>
    </Reaction>
    <Reaction>
      <Id>R4</Id>
      <Type>mass-action</Type>
      <Rate>gamma_m</Rate>
      <Reactants>
        <SpeciesReference id="mRNA" stoichiometry="1"/>
      </Reactants>
      <Products/>
    </Reaction>
    <Reaction>
      <Id>R5</Id>
      <Type>mass-action</Type>
      <Rate>gamma_p</Rate>
      <Reactants>
        <SpeciesReference id="P" stoichiometry="1"/>
      </Reactants>
      <Products/>
    </Reaction>
  </ReactionsList>
</Model>
