# Supplementary material for: Stochastic Simulation Service: Bridging the Gap between the Computational Expert and the Biologist
Source: PLoS Comput Biol. 2016 Dec 8;12(12):e1005220. doi: 10.1371/journal.pcbi.1005220 (PMC5145134; doi:10.1371/journal.pcbi.1005220)
Supplement: S1 Code — (ZIP) [file pcbi.1005220.s001.zip › backup_hmfSvd/models/GRN_Stochastic.json]

{
    "model": "backup_hmfSvd/models/data/GRN_Stochastic.xml", 
    "name": "GRN_Stochastic", 
    "units": "population", 
    "user_id": "andreas.hellander@gmail.com", 
    "version": "1.7.0"
}
