# Supplementary material for: Stochastic Simulation Service: Bridging the Gap between the Computational Expert and the Biologist
Source: PLoS Comput Biol. 2016 Dec 8;12(12):e1005220. doi: 10.1371/journal.pcbi.1005220 (PMC5145134; doi:10.1371/journal.pcbi.1005220)
Supplement: S1 Code — (ZIP) [file pcbi.1005220.s001.zip › backup_hmfSvd/spatialJobs/data/GRN_Spatial_job_160915_225824/stdout.log]

Got args: ['/usr/local/stochss/app/handlers/../../pyurdme/pyurdme_wrapper.py', '/usr/local/stochss/app/handlers/../output/tmpGPp3mn/model_file.pkl', '/usr/local/stochss/app/handlers/../output/tmpGPp3mn/results/', 'nsm', '1', '747413740']
Loading model: input_file=/usr/local/stochss/app/handlers/../output/tmpGPp3mn/model_file.pkl
Compiling model
Running model
Writing out results
writing completion file '/usr/local/stochss/app/handlers/../output/tmpGPp3mn/results//complete'
done
