# Supplementary material for: Stochastic Simulation Service: Bridging the Gap between the Computational Expert and the Biologist
Source: PLoS Comput Biol. 2016 Dec 8;12(12):e1005220. doi: 10.1371/journal.pcbi.1005220 (PMC5145134; doi:10.1371/journal.pcbi.1005220)
Supplement: S1 Code — (ZIP) [file pcbi.1005220.s001.zip › backup_hmfSvd/spatialJobs/GRN_Spatial_job_160915_225824.json]

{
    "indata": {
        "algorithm": "nsm", 
        "epsilon": 0.01, 
        "execType": "spatial", 
        "id": 5029441063354368, 
        "increment": 10, 
        "jobName": "GRN_Spatial_job_160915_225824", 
        "realizations": 1, 
        "resource": "local", 
        "seed": 747413740, 
        "selections": {
            "icc": {}, 
            "pc": {
                "NA": true
            }
        }, 
        "threshold": 10, 
        "time": 20000
    }, 
    "modelName": "GRN_Spatial", 
    "name": "GRN_Spatial_job_160915_225824", 
    "outData": "backup_hmfSvd/spatialJobs/data/GRN_Spatial_job_160915_225824", 
    "pid": 8428, 
    "resource": "Local", 
    "startTime": "2016-09-15-20-58-21", 
    "status": "Finished", 
    "stderr": "backup_hmfSvd/spatialJobs/data/GRN_Spatial_job_160915_225824/stderr", 
    "stdout": "backup_hmfSvd/spatialJobs/data/GRN_Spatial_job_160915_225824/stdout", 
    "user_id": "andreas.hellander@gmail.com", 
    "uuid": null, 
    "version": "1.7.0"
}
