# Supplementary material for: Stochastic Simulation Service: Bridging the Gap between the Computational Expert and the Biologist
Source: PLoS Comput Biol. 2016 Dec 8;12(12):e1005220. doi: 10.1371/journal.pcbi.1005220 (PMC5145134; doi:10.1371/journal.pcbi.1005220)
Supplement: S1 Code — (ZIP) [file pcbi.1005220.s001.zip › backup_hmfSvd/sensitivityJobs/data/GRN_Stochastic_job_160313_211641/stdout]

StochKit WARNING (Input_ODE_before_compile_mixed::getODEReady): no volume parameter is specified, assuming model file is written in concentration style.

Final Statistics

nst     =   279

nfe     =   338
netf    =     2    nsetups  =    37
nni     =   334    ncfn     =     0

nfSe    =  2028    nfeS     =  4056
netfs   =     0    nsetupsS =     0
nniS    =     0    ncfnS    =     0

nje    =     5    nfeLS     =    20
StochKit MESSAGE: compiling generated code...this will take a few moments...
Output written to file /Users/andreash/github/test/stochss/app/handlers/../output/tmpvCqBjs/result/output.txt
finished.
