# Supplementary material for: Stochastic Simulation Service: Bridging the Gap between the Computational Expert and the Biologist
Source: PLoS Comput Biol. 2016 Dec 8;12(12):e1005220. doi: 10.1371/journal.pcbi.1005220 (PMC5145134; doi:10.1371/journal.pcbi.1005220)
Supplement: S1 Code — (ZIP) [file pcbi.1005220.s001.zip › backup_hmfSvd/sensitivityJobs/data/GRN_Stochastic_job_160313_211641/result/output.txt]

Sensitivity: YES ( SIMULTANEOUS + FULL ERROR CONTROL )
time		G_F		G_O		P		mRNA		G_F:gamma_p		G_O:gamma_p		P:gamma_p		mRNA:gamma_p		G_F:mu		G_O:mu		P:mu		mRNA:mu		G_F:ka		G_O:ka		P:ka		mRNA:ka		G_F:kd		G_O:kd		P:kd		mRNA:kd		G_F:gamma_m		G_O:gamma_m		P:gamma_m		mRNA:gamma_m
3.0000e-04	2.0000e-03	4.4880e-04	1.0000e-02	6.0000e-04	1.5000e-02
0.0000e+00	1.000000e+00	0.000000e+00	0.000000e+00	0.000000e+00
-----------------------------------------------------------------------
1.0000e+01	9.999978e-01	2.181603e-06	1.493329e-03	1.994011e-02	5.521589e-06	-5.521589e-06	-4.974852e-03	3.200416e-10	-1.090800e-03	1.090800e-03	7.466644e-01	9.970049e+00	-4.855502e-03	4.855502e-03	-4.852578e-03	-2.461404e-05	5.413424e-06	-5.413424e-06	5.410212e-06	2.495365e-08	5.523146e-06	-5.523146e-06	-4.976601e-03	-9.960097e-02	-1.454400e-04	1.454400e-04	9.955525e-02	-7.373366e-07
2.0000e+01	9.999830e-01	1.697114e-05	5.947172e-03	3.976079e-02	8.591941e-05	-8.591941e-05	-3.958891e-02	6.082756e-07	-8.485485e-03	8.485485e-03	2.973581e+00	1.988031e+01	-3.773116e-02	3.773116e-02	-3.769719e-02	-3.823793e-04	8.262812e-05	-8.262812e-05	8.255961e-05	6.835690e-07	8.596587e-05	-8.596587e-05	-3.961491e-02	-3.968132e-01	-1.131398e-03	1.131398e-03	3.964774e-01	-1.146460e-05
3.0000e+01	9.999443e-01	5.573583e-05	1.332345e-02	5.946238e-02	4.234325e-04	-4.234325e-04	-1.329438e-01	4.989275e-06	-2.786702e-02	2.786702e-02	6.661688e+00	2.973077e+01	-1.237843e-01	1.237843e-01	-1.236732e-01	-1.883615e-03	3.996451e-04	-3.996451e-04	3.992818e-04	4.903723e-06	4.237577e-04	-4.237577e-04	-1.330664e-01	-8.892626e-01	-3.715602e-03	3.715602e-03	8.882251e-01	-5.650509e-05
4.0000e+01	9.998714e-01	1.285874e-04	2.358550e-02	7.904502e-02	1.306825e-03	-1.306825e-03	-3.135691e-01	2.095339e-05	-6.428891e-02	6.428891e-02	1.179259e+01	3.952120e+01	-2.852820e-01	2.852820e-01	-2.851163e-01	-5.809880e-03	1.210335e-03	-1.210335e-03	1.209371e-03	1.986510e-05	1.308094e-03	-1.308094e-03	-3.139295e-01	-1.574587e+00	-8.571854e-03	8.571854e-03	1.572346e+00	-1.744243e-04
5.0000e+01	9.997555e-01	2.445190e-04	3.669786e-02	9.850864e-02	3.117447e-03	-3.117447e-03	-6.094562e-01	6.299038e-05	-1.222418e-01	1.222418e-01	1.834847e+01	4.925120e+01	-5.419194e-01	5.419194e-01	-5.419507e-01	-1.385173e-02	2.833519e-03	-2.833519e-03	2.832213e-03	5.844450e-05	3.121031e-03	-3.121031e-03	-6.102721e-01	-2.450432e+00	-1.629891e-02	1.629891e-02	2.446463e+00	-4.161788e-04
6.0000e+01	9.995885e-01	4.115079e-04	5.262620e-02	1.178530e-01	6.318211e-03	-6.318211e-03	-1.048081e+00	1.538410e-04	-2.057034e-01	2.057034e-01	2.631199e+01	5.892019e+01	-9.110576e-01	9.110576e-01	-9.119910e-01	-2.805824e-02	5.636502e-03	-5.636502e-03	5.637054e-03	1.402894e-04	6.326440e-03	-6.326440e-03	-1.049644e+00	-3.514447e+00	-2.742712e-02	2.742712e-02	3.508265e+00	-8.436747e-04
7.0000e+01	9.993634e-01	6.366104e-04	7.133716e-02	1.370778e-01	1.144345e-02	-1.144345e-02	-1.656421e+00	3.261981e-04	-3.181827e-01	3.181827e-01	3.566624e+01	6.852744e+01	-1.407937e+00	1.407937e+00	-1.411212e+00	-5.079196e-02	1.002132e-02	-1.002132e-02	1.003022e-02	2.926197e-04	1.145982e-02	-1.145982e-02	-1.659090e+00	-4.764283e+00	-4.242436e-02	4.242436e-02	4.755498e+00	-1.528413e-03
8.0000e+01	9.990739e-01	9.260513e-04	9.279822e-02	1.561824e-01	1.908896e-02	-1.908896e-02	-2.460981e+00	6.238957e-04	-4.627633e-01	4.627633e-01	4.639466e+01	7.807210e+01	-2.045882e+00	2.045882e+00	-2.054000e+00	-8.468464e-02	1.641215e-02	-1.641215e-02	1.644356e-02	5.507823e-04	1.911829e-02	-1.911829e-02	-2.465160e+00	-6.197589e+00	-6.170177e-02	6.170177e-02	6.185955e+00	-2.550180e-03
9.0000e+01	9.987147e-01	1.285298e-03	1.169777e-01	1.751663e-01	2.990364e-02	-2.990364e-02	-3.487802e+00	1.102594e-03	-6.421376e-01	6.421376e-01	5.848101e+01	8.755320e+01	-2.836463e+00	2.836463e+00	-2.853363e+00	-1.326008e-01	2.524556e-02	-2.524556e-02	2.532601e-02	9.584781e-04	2.995204e-02	-2.995204e-02	-3.493917e+00	-7.812010e+00	-8.561835e-02	8.561835e-02	7.797468e+00	-3.995979e-03
1.0000e+02	9.982809e-01	1.719130e-03	1.438444e-01	1.940288e-01	4.458155e-02	-4.458155e-02	-4.762481e+00	1.831369e-03	-8.586391e-01	8.586391e-01	7.190929e+01	9.696970e+01	-3.789648e+00	3.789648e+00	-3.821112e+00	-1.976025e-01	3.696233e-02	-3.696233e-02	3.713647e-02	1.567890e-03	4.465634e-02	-4.465634e-02	-4.770950e+00	-9.605185e+00	-1.144852e-01	1.144852e-01	9.587905e+00	-5.958967e-03
1.1000e+02	9.977683e-01	2.231699e-03	1.733681e-01	2.127690e-01	6.385436e-02	-6.385436e-02	-6.310182e+00	2.893090e-03	-1.114272e+00	1.114272e+00	8.666372e+01	1.063204e+02	-4.913944e+00	4.913944e+00	-4.968034e+00	-2.829169e-01	5.200017e-02	-5.200017e-02	5.233787e-02	2.439701e-03	6.396385e-02	-6.396385e-02	-6.321381e+00	-1.157475e+01	-1.485695e-01	1.485695e-01	1.155516e+01	-8.537487e-03
1.2000e+02	9.971734e-01	2.826589e-03	2.055187e-01	2.313860e-01	8.848454e-02	-8.848454e-02	-8.155648e+00	4.384902e-03	-1.410734e+00	1.410734e+00	1.027287e+02	1.156042e+02	-6.216512e+00	6.216512e+00	-6.304037e+00	-3.919075e-01	7.078790e-02	-7.078790e-02	7.139261e-02	3.642889e-03	8.863767e-02	-8.863767e-02	-8.169868e+00	-1.371831e+01	-1.880979e-01	1.880979e-01	1.369716e+01	-1.183420e-02
1.3000e+02	9.964931e-01	3.506860e-03	2.402668e-01	2.498789e-01	1.192592e-01	-1.192592e-01	-1.032321e+01	6.419212e-03	-1.749446e+00	1.749446e+00	1.200887e+02	1.248198e+02	-7.703279e+00	7.703279e+00	-7.838275e+00	-5.280487e-01	9.374080e-02	-9.374080e-02	9.475910e-02	5.254418e-03	1.194649e-01	-1.194649e-01	-1.034061e+01	-1.603350e+01	-2.332595e-01	2.332595e-01	1.601183e+01	-1.595531e-02
1.4000e+02	9.957249e-01	4.275098e-03	2.775834e-01	2.682468e-01	1.569839e-01	-1.569839e-01	-1.283680e+01	9.123110e-03	-2.131565e+00	2.131565e+00	1.387285e+02	1.339658e+02	-9.379030e+00	9.379030e+00	-9.579266e+00	-6.949009e-01	1.212568e-01	-1.212568e-01	1.228891e-01	7.358891e-03	1.572508e-01	-1.572508e-01	-1.285738e+01	-1.851791e+01	-2.842086e-01	2.842086e-01	1.849713e+01	-2.100984e-02
1.5000e+02	9.948665e-01	5.133452e-03	3.174399e-01	2.864886e-01	2.024777e-01	-2.024777e-01	-1.571996e+01	1.263929e-02	-2.558006e+00	2.558006e+00	1.586327e+02	1.430410e+02	-1.124750e+01	1.124750e+01	-1.153499e+01	-8.960877e-01	1.537132e-01	-1.537132e-01	1.562257e-01	1.004814e-02	2.028128e-01	-2.028128e-01	-1.574347e+01	-2.116913e+01	-3.410675e-01	3.410675e-01	2.115103e+01	-2.710887e-02
1.6000e+02	9.939163e-01	6.083672e-03	3.598079e-01	3.046033e-01	2.565676e-01	-2.565676e-01	-1.899583e+01	1.712595e-02	-3.029463e+00	3.029463e+00	1.797862e+02	1.520439e+02	-1.331144e+01	1.331144e+01	-1.371298e+01	-1.135275e+00	1.914643e-01	-1.914643e-01	1.952021e-01	1.342075e-02	2.569755e-01	-2.569755e-01	-1.902176e+01	-2.398473e+01	-4.039284e-01	4.039284e-01	2.397150e+01	-3.436495e-02
1.7000e+02	9.928729e-01	7.127144e-03	4.046594e-01	3.225897e-01	3.200837e-01	-3.200837e-01	-2.268720e+01	2.275708e-02	-3.546419e+00	3.546419e+00	2.021739e+02	1.609731e+02	-1.557273e+01	1.557273e+01	-1.612038e+01	-1.416154e+00	2.348395e-01	-2.348395e-01	2.402404e-01	1.758156e-02	3.205658e-01	-3.205658e-01	-2.271468e+01	-2.696228e+01	-4.728558e-01	4.728558e-01	2.695652e+01	-4.289154e-02
1.8000e+02	9.917351e-01	8.264915e-03	4.519667e-01	3.404467e-01	3.938552e-01	-3.938552e-01	-2.681647e+01	2.972194e-02	-4.109162e+00	4.109162e+00	2.257805e+02	1.698273e+02	-1.803238e+01	1.803238e+01	-1.876407e+01	-1.742423e+00	2.841418e-01	-2.841418e-01	2.917512e-01	2.264107e-02	3.944082e-01	-3.944082e-01	-2.684426e+01	-3.009934e+01	-5.478883e-01	5.478883e-01	3.010406e+01	-5.280243e-02
1.9000e+02	9.905023e-01	9.497727e-03	5.017021e-01	3.581733e-01	4.787061e-01	-4.787061e-01	-3.140566e+01	3.822548e-02	-4.717801e+00	4.717801e+00	2.505910e+02	1.786051e+02	-2.069065e+01	2.069065e+01	-2.165065e+01	-2.117767e+00	3.396469e-01	-3.396469e-01	3.501335e-01	2.871488e-02	4.793205e-01	-4.793205e-01	-3.143206e+01	-3.339343e+01	-6.290401e-01	6.290401e-01	3.341213e+01	-6.421125e-02
2.0000e+02	9.891740e-01	1.082603e-02	5.538384e-01	3.757684e-01	5.754509e-01	-5.754509e-01	-3.647645e+01	4.848754e-02	-5.372275e+00	5.372275e+00	2.765903e+02	1.873050e+02	-2.354705e+01	2.354705e+01	-2.478655e+01	-2.545851e+00	4.016023e-01	-4.016023e-01	4.157748e-01	3.592312e-02	5.761102e-01	-5.761102e-01	-3.649924e+01	-3.684208e+01	-7.163033e-01	7.163033e-01	3.687870e+01	-7.723102e-02
2.1000e+02	9.877500e-01	1.225003e-02	6.083483e-01	3.932307e-01	6.848917e-01	-6.848917e-01	-4.205014e+01	6.074250e-02	-6.072365e+00	6.072365e+00	3.037632e+02	1.959256e+02	-2.660046e+01	2.660046e+01	-2.817806e+01	-3.030300e+00	4.702274e-01	-4.702274e-01	4.890515e-01	4.438986e-02	6.855702e-01	-6.855702e-01	-4.206654e+01	-4.044281e+01	-8.096486e-01	8.096486e-01	4.050176e+01	-9.197372e-02
2.2000e+02	9.862303e-01	1.376968e-02	6.652048e-01	4.105592e-01	8.078142e-01	-8.078142e-01	-4.814771e+01	7.523943e-02	-6.817706e+00	6.817706e+00	3.320947e+02	2.044655e+02	-2.984911e+01	2.984911e+01	-3.183137e+01	-3.574687e+00	5.457127e-01	-5.457127e-01	5.703291e-01	5.424251e-02	8.084757e-01	-8.084757e-01	-4.815428e+01	-4.419313e+01	-9.090274e-01	9.090274e-01	4.427930e+01	-1.085498e-01
2.3000e+02	9.846153e-01	1.538470e-02	7.243811e-01	4.277528e-01	9.449853e-01	-9.449853e-01	-5.478975e+01	9.224148e-02	-7.607795e+00	7.607795e+00	3.615696e+02	2.129234e+02	-3.329065e+01	3.329065e+01	-3.575258e+01	-4.182527e+00	6.282206e-01	-6.282206e-01	6.599629e-01	6.561125e-02	9.455812e-01	-9.455812e-01	-5.478236e+01	-4.809050e+01	-1.014373e+00	1.014373e+00	4.820928e+01	-1.270681e-01
2.4000e+02	9.829054e-01	1.709463e-02	7.858503e-01	4.448104e-01	1.097150e+00	-1.097150e+00	-6.199653e+01	1.120253e-01	-8.442003e+00	8.442003e+00	3.921727e+02	2.212980e+02	-3.692222e+01	3.692222e+01	-3.994779e+01	-4.857257e+00	7.178854e-01	-7.178854e-01	7.582990e-01	7.862843e-02	1.097617e+00	-1.097617e+00	-6.197026e+01	-5.213243e+01	-1.125600e+00	1.125600e+00	5.228970e+01	-1.476351e-01
2.5000e+02	9.811012e-01	1.889881e-02	8.495859e-01	4.617310e-01	1.265027e+00	-1.265027e+00	-6.978795e+01	1.348808e-01	-9.319582e+00	9.319582e+00	4.238888e+02	2.295878e+02	-4.074044e+01	4.074044e+01	-4.442308e+01	-5.602235e+00	8.148135e-01	-8.148135e-01	8.656744e-01	9.342801e-02	1.265288e+00	-1.265288e+00	-6.973708e+01	-5.631637e+01	-1.242611e+00	1.242611e+00	5.651851e+01	-1.703548e-01
2.6000e+02	9.792036e-01	2.079641e-02	9.155612e-01	4.785134e-01	1.449309e+00	-1.449309e+00	-7.818359e+01	1.611098e-01	-1.023967e+01	1.023967e+01	4.567027e+02	2.377917e+02	-4.474148e+01	4.474148e+01	-4.918456e+01	-6.420722e+00	9.190841e-01	-9.190841e-01	9.824183e-01	1.101450e-01	1.449268e+00	-1.449268e+00	-7.810148e+01	-6.063979e+01	-1.365290e+00	1.365290e+00	6.089369e+01	-1.953286e-01
2.7000e+02	9.772136e-01	2.278643e-02	9.837498e-01	4.951566e-01	1.650660e+00	-1.650660e+00	-8.720268e+01	1.910262e-01	-1.120131e+01	1.120131e+01	4.905990e+02	2.459084e+02	-4.892107e+01	4.892107e+01	-5.423836e+01	-7.315884e+00	1.030750e+00	-1.030750e+00	1.108853e+00	1.289149e-01	1.650201e+00	-1.650201e+00	-8.708173e+01	-6.510014e+01	-1.493509e+00	1.493509e+00	6.541320e+01	-2.226548e-01
2.8000e+02	9.751323e-01	2.486774e-02	1.054125e+00	5.116597e-01	1.869711e+00	-1.869711e+00	-9.686411e+01	2.249545e-01	-1.220345e+01	1.220345e+01	5.255624e+02	2.539366e+02	-5.327458e+01	5.327458e+01	-5.959068e+01	-8.290775e+00	1.149840e+00	-1.149840e+00	1.245295e+00	1.498732e-01	1.868697e+00	-1.868697e+00	-9.669569e+01	-6.969486e+01	-1.627127e+00	1.627127e+00	7.007498e+01	-2.524283e-01
2.9000e+02	9.729609e-01	2.703907e-02	1.126661e+00	5.280217e-01	2.107061e+00	-2.107061e+00	-1.071864e+02	2.632293e-01	-1.324495e+01	1.324495e+01	5.615774e+02	2.618753e+02	-5.779699e+01	5.779699e+01	-6.524779e+01	-9.348339e+00	1.276355e+00	-1.276355e+00	1.392053e+00	1.731549e-01	2.105332e+00	-2.105332e+00	-1.069608e+02	-7.442140e+01	-1.765993e+00	1.765993e+00	7.487699e+01	-2.847407e-01
3.0000e+02	9.707010e-01	2.929902e-02	1.201331e+00	5.442416e-01	2.363273e+00	-2.363273e+00	-1.181879e+02	3.061956e-01	-1.432457e+01	1.432457e+01	5.986288e+02	2.697232e+02	-6.248296e+01	6.248296e+01	-7.121604e+01	-1.049140e+01	1.410274e+00	-1.410274e+00	1.549435e+00	1.988940e-01	2.360644e+00	-2.360644e+00	-1.178942e+02	-7.927717e+01	-1.909943e+00	1.909943e+00	7.981717e+01	-3.196798e-01
3.1000e+02	9.683539e-01	3.164607e-02	1.278109e+00	5.603185e-01	2.638876e+00	-2.638876e+00	-1.298863e+02	3.542063e-01	-1.544104e+01	1.544104e+01	6.367009e+02	2.774793e+02	-6.732685e+01	6.732685e+01	-7.750187e+01	-1.172264e+01	1.551554e+00	-1.551554e+00	1.717743e+00	2.272230e-01	2.635134e+00	-2.635134e+00	-1.295125e+02	-8.425962e+01	-2.058806e+00	2.058806e+00	8.489345e+01	-3.573296e-01
3.2000e+02	9.659214e-01	3.407863e-02	1.356969e+00	5.762516e-01	2.934358e+00	-2.934358e+00	-1.422994e+02	4.076226e-01	-1.659299e+01	1.659299e+01	6.757783e+02	2.851425e+02	-7.232276e+01	7.232276e+01	-8.411183e+01	-1.304463e+01	1.700129e+00	-1.700129e+00	1.897275e+00	2.582727e-01	2.929261e+00	-2.929261e+00	-1.418319e+02	-8.936616e+01	-2.212398e+00	2.212398e+00	9.010377e+01	-3.977700e-01
3.3000e+02	9.634050e-01	3.659497e-02	1.437885e+00	5.920401e-01	3.250172e+00	-3.250172e+00	-1.554442e+02	4.668134e-01	-1.777899e+01	1.777899e+01	7.158454e+02	2.927120e+02	-7.746454e+01	7.746454e+01	-9.105260e+01	-1.445980e+01	1.855911e+00	-1.855911e+00	2.088329e+00	2.921713e-01	3.243448e+00	-3.243448e+00	-1.548684e+02	-9.459423e+01	-2.370532e+00	2.370532e+00	9.544605e+01	-4.410768e-01
3.4000e+02	9.608067e-01	3.919330e-02	1.520830e+00	6.076831e-01	3.586729e+00	-3.586729e+00	-1.693377e+02	5.321537e-01	-1.899758e+01	1.899758e+01	7.568865e+02	3.001866e+02	-8.274581e+01	8.274581e+01	-9.833094e+01	-1.597043e+01	2.018795e+00	-2.018795e+00	2.291199e+00	3.290445e-01	3.578072e+00	-3.578072e+00	-1.686373e+02	-9.994124e+01	-2.533011e+00	2.533011e+00	1.009182e+02	-4.873215e-01
3.5000e+02	9.581282e-01	4.187176e-02	1.605779e+00	6.231799e-01	3.944400e+00	-3.944400e+00	-1.839965e+02	6.040243e-01	-2.024724e+01	2.024724e+01	7.988861e+02	3.075657e+02	-8.816002e+01	8.816002e+01	-1.059538e+02	-1.757868e+01	2.188655e+00	-2.188655e+00	2.506181e+00	3.690149e-01	3.933473e+00	-3.933473e+00	-1.831539e+02	-1.054046e+02	-2.699631e+00	2.699631e+00	1.065181e+02	-5.365711e-01
3.6000e+02	9.553716e-01	4.462840e-02	1.692705e+00	6.385298e-01	4.323516e+00	-4.323516e+00	-1.994367e+02	6.828106e-01	-2.152639e+01	2.152639e+01	8.418283e+02	3.148483e+02	-9.370044e+01	9.370044e+01	-1.139281e+02	-1.928653e+01	2.365349e+00	-2.365349e+00	2.733569e+00	4.122017e-01	4.309944e+00	-4.309944e+00	-1.984329e+02	-1.109818e+02	-2.870186e+00	2.870186e+00	1.122438e+02	-5.888880e-01
3.7000e+02	9.525388e-01	4.746121e-02	1.781583e+00	6.537322e-01	4.724368e+00	-4.724368e+00	-2.156745e+02	7.689020e-01	-2.283346e+01	2.283346e+01	8.856976e+02	3.220336e+02	-9.936019e+01	9.936019e+01	-1.222610e+02	-2.109585e+01	2.548717e+00	-2.548717e+00	2.973656e+00	4.587204e-01	4.707740e+00	-4.707740e+00	-2.144884e+02	-1.166702e+02	-3.044461e+00	3.044461e+00	1.180930e+02	-6.443305e-01
3.8000e+02	9.496319e-01	5.036813e-02	1.872386e+00	6.687864e-01	5.147205e+00	-5.147205e+00	-2.327252e+02	8.626907e-01	-2.416680e+01	2.416680e+01	9.304780e+02	3.291211e+02	-1.051323e+02	1.051323e+02	-1.309599e+02	-2.300834e+01	2.738586e+00	-2.738586e+00	3.226739e+00	5.086825e-01	5.127070e+00	-5.127070e+00	-2.313345e+02	-1.224672e+02	-3.222240e+00	3.222240e+00	1.240637e+02	-7.029516e-01
3.9000e+02	9.466529e-01	5.334706e-02	1.965089e+00	6.836919e-01	5.592233e+00	-5.592233e+00	-2.506043e+02	9.645707e-01	-2.552476e+01	2.552476e+01	9.761539e+02	3.361099e+02	-1.110097e+02	1.110097e+02	-1.400321e+02	-2.502555e+01	2.934766e+00	-2.934766e+00	3.493113e+00	5.621951e-01	5.568101e+00	-5.568101e+00	-2.489847e+02	-1.283704e+02	-3.403302e+00	3.403302e+00	1.301539e+02	-7.648003e-01
4.0000e+02	9.436042e-01	5.639585e-02	2.059666e+00	6.984481e-01	6.059618e+00	-6.059618e+00	-2.693266e+02	1.074938e+00	-2.690568e+01	2.690568e+01	1.022709e+03	3.429996e+02	-1.169851e+02	1.169851e+02	-1.494851e+02	-2.714887e+01	3.137057e+00	-3.137057e+00	3.773078e+00	6.193607e-01	6.030958e+00	-6.030958e+00	-2.674522e+02	-1.343770e+02	-3.587424e+00	3.587424e+00	1.363612e+02	-8.299202e-01
4.1000e+02	9.404877e-01	5.951229e-02	2.156091e+00	7.130545e-01	6.549485e+00	-6.549485e+00	-2.889067e+02	1.194188e+00	-2.830786e+01	2.830786e+01	1.070129e+03	3.497896e+02	-1.230515e+02	1.230515e+02	-1.593267e+02	-2.937957e+01	3.345244e+00	-3.345244e+00	4.066934e+00	6.802774e-01	6.515724e+00	-6.515724e+00	-2.867497e+02	-1.404847e+02	-3.774382e+00	3.774382e+00	1.426838e+02	-8.983508e-01
4.2000e+02	9.373058e-01	6.269416e-02	2.254338e+00	7.275108e-01	7.061918e+00	-7.061918e+00	-3.093591e+02	1.322718e+00	-2.972962e+01	2.972962e+01	1.118396e+03	3.564794e+02	-1.292015e+02	1.292015e+02	-1.695644e+02	-3.171872e+01	3.559104e+00	-3.559104e+00	4.374984e+00	7.450379e-01	7.022438e+00	-7.022438e+00	-3.068897e+02	-1.466908e+02	-3.963949e+00	3.963949e+00	1.491194e+02	-9.701263e-01
4.3000e+02	9.340608e-01	6.593923e-02	2.354382e+00	7.418165e-01	7.596962e+00	-7.596962e+00	-3.306977e+02	1.460922e+00	-3.116924e+01	3.116924e+01	1.167495e+03	3.630687e+02	-1.354278e+02	1.354278e+02	-1.802063e+02	-3.416730e+01	3.778401e+00	-3.778401e+00	4.697533e+00	8.137300e-01	7.551103e+00	-7.551103e+00	-3.278842e+02	-1.529929e+02	-4.155899e+00	4.155899e+00	1.556660e+02	-1.045277e+00
4.4000e+02	9.307548e-01	6.924521e-02	2.456196e+00	7.559713e-01	8.154619e+00	-8.154619e+00	-3.529361e+02	1.609193e+00	-3.262503e+01	3.262503e+01	1.217410e+03	3.695569e+02	-1.417233e+02	1.417233e+02	-1.912603e+02	-3.672608e+01	4.002892e+00	-4.002892e+00	5.034891e+00	8.864361e-01	8.101676e+00	-8.101676e+00	-3.497448e+02	-1.593884e+02	-4.350004e+00	4.350004e+00	1.623213e+02	-1.123827e+00
4.5000e+02	9.273902e-01	7.260983e-02	2.559756e+00	7.699749e-01	8.734858e+00	-8.734858e+00	-3.760877e+02	1.767923e+00	-3.409529e+01	3.409529e+01	1.268125e+03	3.759440e+02	-1.480806e+02	1.480806e+02	-2.027344e+02	-3.939571e+01	4.232326e+00	-4.232326e+00	5.387369e+00	9.632335e-01	8.674078e+00	-8.674078e+00	-3.724829e+02	-1.658748e+02	-4.546039e+00	4.546039e+00	1.690834e+02	-1.205797e+00
4.6000e+02	9.239692e-01	7.603077e-02	2.665035e+00	7.838271e-01	9.337606e+00	-9.337606e+00	-4.001656e+02	1.937499e+00	-3.557833e+01	3.557833e+01	1.319625e+03	3.822295e+02	-1.544926e+02	1.544926e+02	-2.146370e+02	-4.217670e+01	4.466446e+00	-4.466446e+00	5.755283e+00	1.044193e+00	9.268192e+00	-9.268192e+00	-3.961094e+02	-1.724496e+02	-4.743777e+00	4.743777e+00	1.759500e+02	-1.291203e+00
4.7000e+02	9.204943e-01	7.950575e-02	2.772009e+00	7.975277e-01	9.962754e+00	-9.962754e+00	-4.251824e+02	2.118304e+00	-3.707247e+01	3.707247e+01	1.371894e+03	3.884134e+02	-1.609521e+02	1.609521e+02	-2.269763e+02	-4.506939e+01	4.704987e+00	-4.704987e+00	6.138952e+00	1.129382e+00	9.883862e+00	-9.883862e+00	-4.206348e+02	-1.791104e+02	-4.942996e+00	4.942996e+00	1.829191e+02	-1.380057e+00
4.8000e+02	9.169676e-01	8.303243e-02	2.880651e+00	8.110765e-01	1.061016e+01	-1.061016e+01	-4.511507e+02	2.310716e+00	-3.857605e+01	3.857605e+01	1.424914e+03	3.944955e+02	-1.674520e+02	1.674520e+02	-2.397606e+02	-4.807399e+01	4.947682e+00	-4.947682e+00	6.538698e+00	1.218860e+00	1.052090e+01	-1.052090e+01	-4.460692e+02	-1.858546e+02	-5.143473e+00	5.143473e+00	1.899886e+02	-1.472364e+00
4.9000e+02	9.133915e-01	8.660853e-02	2.990936e+00	8.244735e-01	1.127964e+01	-1.127964e+01	-4.780824e+02	2.515106e+00	-4.008743e+01	4.008743e+01	1.478672e+03	4.004758e+02	-1.739854e+02	1.739854e+02	-2.529984e+02	-5.119058e+01	5.194257e+00	-5.194257e+00	6.954848e+00	1.312681e+00	1.117907e+01	-1.117907e+01	-4.724227e+02	-1.926800e+02	-5.344990e+00	5.344990e+00	1.971563e+02	-1.568128e+00
5.0000e+02	9.097683e-01	9.023172e-02	3.102839e+00	8.377185e-01	1.197098e+01	-1.197098e+01	-5.059893e+02	2.731841e+00	-4.160498e+01	4.160498e+01	1.533150e+03	4.063542e+02	-1.805453e+02	1.805453e+02	-2.666982e+02	-5.441908e+01	5.444438e+00	-5.444438e+00	7.387732e+00	1.410893e+00	1.185812e+01	-1.185812e+01	-4.997045e+02	-1.995840e+02	-5.547331e+00	5.547331e+00	2.044201e+02	-1.667345e+00
5.1000e+02	9.061003e-01	9.389973e-02	3.216334e+00	8.508116e-01	1.268394e+01	-1.268394e+01	-5.348830e+02	2.961281e+00	-4.312711e+01	4.312711e+01	1.588334e+03	4.121307e+02	-1.871250e+02	1.871250e+02	-2.808686e+02	-5.775928e+01	5.697946e+00	-5.697946e+00	7.837683e+00	1.513541e+00	1.255775e+01	-1.255775e+01	-5.279238e+02	-2.065642e+02	-5.750282e+00	5.750282e+00	2.117778e+02	-1.770010e+00
5.2000e+02	9.023897e-01	9.761025e-02	3.331396e+00	8.637528e-01	1.341825e+01	-1.341825e+01	-5.647746e+02	3.203778e+00	-4.465226e+01	4.465226e+01	1.644207e+03	4.178055e+02	-1.937178e+02	1.937178e+02	-2.955184e+02	-6.121084e+01	5.954503e+00	-5.954503e+00	8.305040e+00	1.620660e+00	1.327765e+01	-1.327765e+01	-5.570894e+02	-2.136184e+02	-5.953635e+00	5.953635e+00	2.192275e+02	-1.876112e+00
5.3000e+02	8.986390e-01	1.013610e-01	3.448001e+00	8.765422e-01	1.417358e+01	-1.417358e+01	-5.956750e+02	3.459676e+00	-4.617889e+01	4.617889e+01	1.700753e+03	4.233788e+02	-2.003172e+02	2.003172e+02	-3.106561e+02	-6.477329e+01	6.213830e+00	-6.213830e+00	8.790142e+00	1.732283e+00	1.401745e+01	-1.401745e+01	-5.872097e+02	-2.207440e+02	-6.157186e+00	6.157186e+00	2.267670e+02	-1.985637e+00
5.4000e+02	8.948502e-01	1.051498e-01	3.566122e+00	8.891799e-01	1.494963e+01	-1.494963e+01	-6.275947e+02	3.729313e+00	-4.770550e+01	4.770550e+01	1.757957e+03	4.288507e+02	-2.069168e+02	2.069168e+02	-3.262905e+02	-6.844603e+01	6.475646e+00	-6.475646e+00	9.293334e+00	1.848434e+00	1.477679e+01	-1.477679e+01	-6.182927e+02	-2.279388e+02	-6.360734e+00	6.360734e+00	2.343942e+02	-2.098565e+00
5.5000e+02	8.910256e-01	1.089744e-01	3.685736e+00	9.016661e-01	1.574601e+01	-1.574601e+01	-6.605439e+02	4.013016e+00	-4.923063e+01	4.923063e+01	1.815803e+03	4.342215e+02	-2.135105e+02	2.135105e+02	-3.424303e+02	-7.222835e+01	6.739673e+00	-6.739673e+00	9.814964e+00	1.969133e+00	1.555524e+01	-1.555524e+01	-6.503462e+02	-2.352005e+02	-6.564084e+00	6.564084e+00	2.421070e+02	-2.214875e+00
5.6000e+02	8.871675e-01	1.128325e-01	3.806816e+00	9.140010e-01	1.656235e+01	-1.656235e+01	-6.945326e+02	4.311101e+00	-5.075285e+01	5.075285e+01	1.874275e+03	4.394914e+02	-2.200920e+02	2.200920e+02	-3.590845e+02	-7.611941e+01	7.005635e+00	-7.005635e+00	1.035538e+01	2.094395e+00	1.635239e+01	-1.635239e+01	-6.833774e+02	-2.425267e+02	-6.767047e+00	6.767047e+00	2.499034e+02	-2.334541e+00
5.7000e+02	8.832780e-01	1.167220e-01	3.929339e+00	9.261849e-01	1.739823e+01	-1.739823e+01	-7.295705e+02	4.623877e+00	-5.227079e+01	5.227079e+01	1.933359e+03	4.446609e+02	-2.266557e+02	2.266557e+02	-3.762617e+02	-8.011827e+01	7.273256e+00	-7.273256e+00	1.091494e+01	2.224228e+00	1.716779e+01	-1.716779e+01	-7.173935e+02	-2.499153e+02	-6.969438e+00	6.969438e+00	2.577812e+02	-2.457532e+00
5.8000e+02	8.793593e-01	1.206407e-01	4.053278e+00	9.382180e-01	1.825324e+01	-1.825324e+01	-7.656669e+02	4.951641e+00	-5.378308e+01	5.378308e+01	1.993038e+03	4.497304e+02	-2.331957e+02	2.331957e+02	-3.939708e+02	-8.422385e+01	7.542266e+00	-7.542266e+00	1.149400e+01	2.358635e+00	1.800094e+01	-1.800094e+01	-7.524011e+02	-2.573640e+02	-7.171078e+00	7.171078e+00	2.657383e+02	-2.583816e+00
5.9000e+02	8.754135e-01	1.245865e-01	4.178611e+00	9.501007e-01	1.912691e+01	-1.912691e+01	-8.028307e+02	5.294680e+00	-5.528845e+01	5.528845e+01	2.053296e+03	4.547002e+02	-2.397065e+02	2.397065e+02	-4.122206e+02	-8.843501e+01	7.812396e+00	-7.812396e+00	1.209292e+01	2.497614e+00	1.885137e+01	-1.885137e+01	-7.884066e+02	-2.648706e+02	-7.371793e+00	7.371793e+00	2.737729e+02	-2.713357e+00
6.0000e+02	8.714426e-01	1.285574e-01	4.305311e+00	9.618335e-01	2.001877e+01	-2.001877e+01	-8.410709e+02	5.653271e+00	-5.678563e+01	5.678563e+01	2.114120e+03	4.595709e+02	-2.461829e+02	2.461829e+02	-4.310199e+02	-9.275046e+01	8.083382e+00	-8.083382e+00	1.271205e+01	2.641156e+00	1.971857e+01	-1.971857e+01	-8.254160e+02	-2.724328e+02	-7.571417e+00	7.571417e+00	2.818826e+02	-2.846114e+00
6.1000e+02	8.674488e-01	1.325512e-01	4.433356e+00	9.734166e-01	2.092835e+01	-2.092835e+01	-8.803957e+02	6.027678e+00	-5.827342e+01	5.827342e+01	2.175492e+03	4.643429e+02	-2.526197e+02	2.526197e+02	-4.503774e+02	-9.716885e+01	8.354964e+00	-8.354964e+00	1.335177e+01	2.789250e+00	2.060199e+01	-2.060199e+01	-8.634350e+02	-2.800486e+02	-7.769790e+00	7.769790e+00	2.900657e+02	-2.982046e+00
6.2000e+02	8.634341e-01	1.365659e-01	4.562719e+00	9.848506e-01	2.185514e+01	-2.185514e+01	-9.208134e+02	6.418154e+00	-5.975067e+01	5.975067e+01	2.237399e+03	4.690170e+02	-2.590119e+02	2.590119e+02	-4.703019e+02	-1.016887e+02	8.626888e+00	-8.626888e+00	1.401243e+01	2.941877e+00	2.150111e+01	-2.150111e+01	-9.024690e+02	-2.877158e+02	-7.966756e+00	7.966756e+00	2.983199e+02	-3.121106e+00
6.3000e+02	8.594003e-01	1.405997e-01	4.693377e+00	9.961359e-01	2.279861e+01	-2.279861e+01	-9.623319e+02	6.824943e+00	-6.121626e+01	6.121626e+01	2.299825e+03	4.735936e+02	-2.653550e+02	2.653550e+02	-4.908019e+02	-1.063085e+02	8.898905e+00	-8.898905e+00	1.469440e+01	3.099015e+00	2.241538e+01	-2.241538e+01	-9.425230e+02	-2.954323e+02	-8.162168e+00	8.162168e+00	3.066433e+02	-3.263246e+00
6.4000e+02	8.553496e-01	1.446504e-01	4.825306e+00	1.007273e+00	2.375826e+01	-2.375826e+01	-1.004959e+03	7.248273e+00	-6.266913e+01	6.266913e+01	2.362755e+03	4.780734e+02	-2.716442e+02	2.716442e+02	-5.118863e+02	-1.110267e+02	9.170771e+00	-9.170771e+00	1.539805e+01	3.260635e+00	2.334421e+01	-2.334421e+01	-9.836018e+02	-3.031960e+02	-8.355885e+00	8.355885e+00	3.150339e+02	-3.408416e+00
6.5000e+02	8.512838e-01	1.487162e-01	4.958482e+00	1.018263e+00	2.473353e+01	-2.473353e+01	-1.048701e+03	7.688364e+00	-6.410828e+01	6.410828e+01	2.426173e+03	4.824572e+02	-2.778755e+02	2.778755e+02	-5.335634e+02	-1.158414e+02	9.442250e+00	-9.442250e+00	1.612375e+01	3.426707e+00	2.428705e+01	-2.428705e+01	-1.025710e+03	-3.110049e+02	-8.547771e+00	8.547771e+00	3.234898e+02	-3.556562e+00
6.6000e+02	8.472047e-01	1.527953e-01	5.092881e+00	1.029106e+00	2.572388e+01	-2.572388e+01	-1.093566e+03	8.145422e+00	-6.553274e+01	6.553274e+01	2.490066e+03	4.867455e+02	-2.840446e+02	2.840446e+02	-5.558418e+02	-1.207510e+02	9.713111e+00	-9.713111e+00	1.687186e+01	3.597192e+00	2.524330e+01	-2.524330e+01	-1.068851e+03	-3.188570e+02	-8.737698e+00	8.737698e+00	3.320088e+02	-3.707629e+00
6.7000e+02	8.431142e-01	1.568858e-01	5.228478e+00	1.039802e+00	2.672875e+01	-2.672875e+01	-1.139560e+03	8.619638e+00	-6.694160e+01	6.694160e+01	2.554418e+03	4.909393e+02	-2.901477e+02	2.901477e+02	-5.787299e+02	-1.257536e+02	9.983130e+00	-9.983130e+00	1.764275e+01	3.772051e+00	2.621239e+01	-2.621239e+01	-1.113029e+03	-3.267504e+02	-8.925546e+00	8.925546e+00	3.405891e+02	-3.861559e+00
6.8000e+02	8.390140e-01	1.609860e-01	5.365251e+00	1.050353e+00	2.774758e+01	-2.774758e+01	-1.186691e+03	9.111195e+00	-6.833400e+01	6.833400e+01	2.619215e+03	4.950392e+02	-2.961812e+02	2.961812e+02	-6.022360e+02	-1.308472e+02	1.025209e+01	-1.025209e+01	1.843679e+01	3.951237e+00	2.719371e+01	-2.719371e+01	-1.158248e+03	-3.346829e+02	-9.111200e+00	9.111200e+00	3.492286e+02	-4.018292e+00
6.9000e+02	8.349058e-01	1.650942e-01	5.503176e+00	1.060759e+00	2.877980e+01	-2.877980e+01	-1.234963e+03	9.620261e+00	-6.970913e+01	6.970913e+01	2.684442e+03	4.990460e+02	-3.021415e+02	3.021415e+02	-6.263683e+02	-1.360300e+02	1.051978e+01	-1.051978e+01	1.925435e+01	4.134702e+00	2.818668e+01	-2.818668e+01	-1.204511e+03	-3.426528e+02	-9.294551e+00	9.294551e+00	3.579256e+02	-4.177767e+00
7.0000e+02	8.307915e-01	1.692085e-01	5.642229e+00	1.071020e+00	2.982484e+01	-2.982484e+01	-1.284383e+03	1.014699e+01	-7.106624e+01	7.106624e+01	2.750085e+03	5.029606e+02	-3.080255e+02	3.080255e+02	-6.511348e+02	-1.412998e+02	1.078601e+01	-1.078601e+01	2.009578e+01	4.322394e+00	2.919069e+01	-2.919069e+01	-1.251821e+03	-3.506582e+02	-9.475498e+00	9.475498e+00	3.666779e+02	-4.339920e+00
7.1000e+02	8.266725e-01	1.733275e-01	5.782387e+00	1.081138e+00	3.088214e+01	-3.088214e+01	-1.334956e+03	1.069154e+01	-7.240460e+01	7.240460e+01	2.816129e+03	5.067839e+02	-3.138300e+02	3.138300e+02	-6.765436e+02	-1.466547e+02	1.105057e+01	-1.105057e+01	2.096146e+01	4.514255e+00	3.020514e+01	-3.020514e+01	-1.300180e+03	-3.586971e+02	-9.653947e+00	9.653947e+00	3.754839e+02	-4.504686e+00
7.2000e+02	8.225505e-01	1.774495e-01	5.923627e+00	1.091114e+00	3.195111e+01	-3.195111e+01	-1.386689e+03	1.125402e+01	-7.372357e+01	7.372357e+01	2.882561e+03	5.105168e+02	-3.195524e+02	3.195524e+02	-7.026024e+02	-1.520924e+02	1.131328e+01	-1.131328e+01	2.185175e+01	4.710225e+00	3.122943e+01	-3.122943e+01	-1.349591e+03	-3.667678e+02	-9.829810e+00	9.829810e+00	3.843414e+02	-4.671999e+00
7.3000e+02	8.184270e-01	1.815730e-01	6.065926e+00	1.100947e+00	3.303118e+01	-3.303118e+01	-1.439585e+03	1.183457e+01	-7.502253e+01	7.502253e+01	2.949366e+03	5.141601e+02	-3.251899e+02	3.251899e+02	-7.293189e+02	-1.576109e+02	1.157397e+01	-1.157397e+01	2.276699e+01	4.910242e+00	3.226298e+01	-3.226298e+01	-1.400055e+03	-3.748684e+02	-1.000300e+01	1.000300e+01	3.932488e+02	-4.841792e+00
7.4000e+02	8.143036e-01	1.856964e-01	6.209260e+00	1.110640e+00	3.412179e+01	-3.412179e+01	-1.493650e+03	1.243329e+01	-7.630090e+01	7.630090e+01	3.016530e+03	5.177148e+02	-3.307401e+02	3.307401e+02	-7.567008e+02	-1.632080e+02	1.183246e+01	-1.183246e+01	2.370756e+01	5.114238e+00	3.330518e+01	-3.330518e+01	-1.451576e+03	-3.829972e+02	-1.017345e+01	1.017345e+01	4.022041e+02	-5.013995e+00
7.5000e+02	8.101816e-01	1.898184e-01	6.353609e+00	1.120192e+00	3.522235e+01	-3.522235e+01	-1.548888e+03	1.305028e+01	-7.755819e+01	7.755819e+01	3.084041e+03	5.211819e+02	-3.362009e+02	3.362009e+02	-7.847553e+02	-1.688813e+02	1.208859e+01	-1.208859e+01	2.467381e+01	5.322146e+00	3.435544e+01	-3.435544e+01	-1.504153e+03	-3.911524e+02	-1.034109e+01	1.034109e+01	4.112054e+02	-5.188538e+00
7.6000e+02	8.060625e-01	1.939375e-01	6.498947e+00	1.129605e+00	3.633231e+01	-3.633231e+01	-1.605304e+03	1.368561e+01	-7.879390e+01	7.879390e+01	3.151883e+03	5.245623e+02	-3.415701e+02	3.415701e+02	-8.134897e+02	-1.746287e+02	1.234220e+01	-1.234220e+01	2.566608e+01	5.533892e+00	3.541319e+01	-3.541319e+01	-1.557789e+03	-3.993324e+02	-1.050585e+01	1.050585e+01	4.202511e+02	-5.365352e+00
7.7000e+02	8.019477e-01	1.980523e-01	6.645255e+00	1.138879e+00	3.745110e+01	-3.745110e+01	-1.662902e+03	1.433937e+01	-8.000762e+01	8.000762e+01	3.220044e+03	5.278570e+02	-3.468460e+02	3.468460e+02	-8.429110e+02	-1.804478e+02	1.259316e+01	-1.259316e+01	2.668472e+01	5.749402e+00	3.647784e+01	-3.647784e+01	-1.612484e+03	-4.075355e+02	-1.066768e+01	1.066768e+01	4.293392e+02	-5.544364e+00
7.8000e+02	7.978385e-01	2.021615e-01	6.792508e+00	1.148017e+00	3.857817e+01	-3.857817e+01	-1.721685e+03	1.501161e+01	-8.119896e+01	8.119896e+01	3.288510e+03	5.310670e+02	-3.520269e+02	3.520269e+02	-8.730261e+02	-1.863364e+02	1.284132e+01	-1.284132e+01	2.773007e+01	5.968599e+00	3.754882e+01	-3.754882e+01	-1.668239e+03	-4.157599e+02	-1.082653e+01	1.082653e+01	4.384680e+02	-5.725503e+00
7.9000e+02	7.937361e-01	2.062639e-01	6.940685e+00	1.157017e+00	3.971297e+01	-3.971297e+01	-1.781658e+03	1.570238e+01	-8.236759e+01	8.236759e+01	3.357269e+03	5.341933e+02	-3.571113e+02	3.571113e+02	-9.038418e+02	-1.922920e+02	1.308656e+01	-1.308656e+01	2.880247e+01	6.191405e+00	3.862558e+01	-3.862558e+01	-1.725054e+03	-4.240042e+02	-1.098234e+01	1.098234e+01	4.476358e+02	-5.908695e+00
8.0000e+02	7.896417e-01	2.103583e-01	7.089764e+00	1.165882e+00	4.085495e+01	-4.085495e+01	-1.842823e+03	1.641172e+01	-8.351319e+01	8.351319e+01	3.426306e+03	5.372370e+02	-3.620979e+02	3.620979e+02	-9.353644e+02	-1.983125e+02	1.332874e+01	-1.332874e+01	2.990225e+01	6.417737e+00	3.970755e+01	-3.970755e+01	-1.782931e+03	-4.322667e+02	-1.113509e+01	1.113509e+01	4.568408e+02	-6.093867e+00
8.1000e+02	7.855566e-01	2.144434e-01	7.239724e+00	1.174612e+00	4.200359e+01	-4.200359e+01	-1.905183e+03	1.713965e+01	-8.463552e+01	8.463552e+01	3.495610e+03	5.401991e+02	-3.669856e+02	3.669856e+02	-9.676002e+02	-2.043954e+02	1.356777e+01	-1.356777e+01	3.102974e+01	6.647514e+00	4.079419e+01	-4.079419e+01	-1.841868e+03	-4.405458e+02	-1.128474e+01	1.128474e+01	4.660813e+02	-6.280947e+00
8.2000e+02	7.814818e-01	2.185182e-01	7.390542e+00	1.183209e+00	4.315836e+01	-4.315836e+01	-1.968741e+03	1.788620e+01	-8.573437e+01	8.573437e+01	3.565167e+03	5.430807e+02	-3.717735e+02	3.717735e+02	-1.000555e+03	-2.105384e+02	1.380353e+01	-1.380353e+01	3.218525e+01	6.880650e+00	4.188498e+01	-4.188498e+01	-1.901866e+03	-4.488401e+02	-1.143125e+01	1.143125e+01	4.753556e+02	-6.469860e+00
8.3000e+02	7.774185e-01	2.225815e-01	7.542198e+00	1.191674e+00	4.431873e+01	-4.431873e+01	-2.033501e+03	1.865136e+01	-8.680954e+01	8.680954e+01	3.634965e+03	5.458828e+02	-3.764607e+02	3.764607e+02	-1.034236e+03	-2.167391e+02	1.403592e+01	-1.403592e+01	3.336911e+01	7.117058e+00	4.297937e+01	-4.297937e+01	-1.962923e+03	-4.571480e+02	-1.157460e+01	1.157460e+01	4.846619e+02	-6.660534e+00
8.4000e+02	7.733676e-01	2.266324e-01	7.694670e+00	1.200006e+00	4.548421e+01	-4.548421e+01	-2.099464e+03	1.943514e+01	-8.786089e+01	8.786089e+01	3.704991e+03	5.486065e+02	-3.810466e+02	3.810466e+02	-1.068647e+03	-2.229951e+02	1.426486e+01	-1.426486e+01	3.458162e+01	7.356652e+00	4.407687e+01	-4.407687e+01	-2.025040e+03	-4.654681e+02	-1.171478e+01	1.171478e+01	4.939988e+02	-6.852893e+00
8.5000e+02	7.693302e-01	2.306698e-01	7.847936e+00	1.208209e+00	4.665431e+01	-4.665431e+01	-2.166632e+03	2.023750e+01	-8.888831e+01	8.888831e+01	3.775234e+03	5.512528e+02	-3.855308e+02	3.855308e+02	-1.103795e+03	-2.293042e+02	1.449026e+01	-1.449026e+01	3.582309e+01	7.599343e+00	4.517698e+01	-4.517698e+01	-2.088215e+03	-4.737990e+02	-1.185178e+01	1.185178e+01	5.033645e+02	-7.046865e+00
8.6000e+02	7.653073e-01	2.346927e-01	8.001977e+00	1.216281e+00	4.782852e+01	-4.782852e+01	-2.235007e+03	2.105845e+01	-8.989174e+01	8.989174e+01	3.845680e+03	5.538229e+02	-3.899128e+02	3.899128e+02	-1.139684e+03	-2.356639e+02	1.471205e+01	-1.471205e+01	3.709380e+01	7.845040e+00	4.627921e+01	-4.627921e+01	-2.152448e+03	-4.821391e+02	-1.198557e+01	1.198557e+01	5.127574e+02	-7.242377e+00
8.7000e+02	7.612997e-01	2.387003e-01	8.156771e+00	1.224226e+00	4.900639e+01	-4.900639e+01	-2.304592e+03	2.189793e+01	-9.087112e+01	9.087112e+01	3.916320e+03	5.563178e+02	-3.941924e+02	3.941924e+02	-1.176319e+03	-2.420719e+02	1.493015e+01	-1.493015e+01	3.839405e+01	8.093653e+00	4.738307e+01	-4.738307e+01	-2.217736e+03	-4.904873e+02	-1.211615e+01	1.211615e+01	5.221760e+02	-7.439354e+00
8.8000e+02	7.573083e-01	2.426917e-01	8.312298e+00	1.232043e+00	5.018746e+01	-5.018746e+01	-2.375387e+03	2.275591e+01	-9.182645e+01	9.182645e+01	3.987139e+03	5.587386e+02	-3.983696e+02	3.983696e+02	-1.213706e+03	-2.485260e+02	1.514451e+01	-1.514451e+01	3.972411e+01	8.345091e+00	4.848812e+01	-4.848812e+01	-2.284078e+03	-4.988420e+02	-1.224353e+01	1.224353e+01	5.316186e+02	-7.637726e+00
8.9000e+02	7.533340e-01	2.466660e-01	8.468537e+00	1.239734e+00	5.137126e+01	-5.137126e+01	-2.447394e+03	2.363234e+01	-9.275774e+01	9.275774e+01	4.058128e+03	5.610864e+02	-4.024443e+02	4.024443e+02	-1.251848e+03	-2.550236e+02	1.535507e+01	-1.535507e+01	4.108426e+01	8.599262e+00	4.959390e+01	-4.959390e+01	-2.351472e+03	-5.072021e+02	-1.236770e+01	1.236770e+01	5.410837e+02	-7.837418e+00
9.0000e+02	7.493776e-01	2.506224e-01	8.625469e+00	1.247300e+00	5.255737e+01	-5.255737e+01	-2.520614e+03	2.452715e+01	-9.366504e+01	9.366504e+01	4.129274e+03	5.633623e+02	-4.064169e+02	4.064169e+02	-1.290750e+03	-2.615627e+02	1.556178e+01	-1.556178e+01	4.247476e+01	8.856072e+00	5.069998e+01	-5.069998e+01	-2.419917e+03	-5.155661e+02	-1.248867e+01	1.248867e+01	5.505699e+02	-8.038360e+00
9.1000e+02	7.454397e-01	2.545603e-01	8.783073e+00	1.254742e+00	5.374536e+01	-5.374536e+01	-2.595048e+03	2.544028e+01	-9.454843e+01	9.454843e+01	4.200567e+03	5.655673e+02	-4.102874e+02	4.102874e+02	-1.330417e+03	-2.681408e+02	1.576460e+01	-1.576460e+01	4.389587e+01	9.115428e+00	5.180594e+01	-5.180594e+01	-2.489410e+03	-5.239329e+02	-1.260646e+01	1.260646e+01	5.600755e+02	-8.240481e+00
9.2000e+02	7.415211e-01	2.584789e-01	8.941330e+00	1.262061e+00	5.493482e+01	-5.493482e+01	-2.670696e+03	2.637165e+01	-9.540798e+01	9.540798e+01	4.271994e+03	5.677027e+02	-4.140564e+02	4.140564e+02	-1.370851e+03	-2.747557e+02	1.596349e+01	-1.596349e+01	4.534783e+01	9.377239e+00	5.291137e+01	-5.291137e+01	-2.559948e+03	-5.323011e+02	-1.272106e+01	1.272106e+01	5.695992e+02	-8.443709e+00
9.3000e+02	7.376225e-01	2.623775e-01	9.100220e+00	1.269258e+00	5.612534e+01	-5.612534e+01	-2.747559e+03	2.732118e+01	-9.624384e+01	9.624384e+01	4.343546e+03	5.697694e+02	-4.177242e+02	4.177242e+02	-1.412056e+03	-2.814052e+02	1.615843e+01	-1.615843e+01	4.683087e+01	9.641410e+00	5.401588e+01	-5.401588e+01	-2.631529e+03	-5.406696e+02	-1.283251e+01	1.283251e+01	5.791395e+02	-8.647975e+00
9.4000e+02	7.337445e-01	2.662555e-01	9.259723e+00	1.276335e+00	5.731655e+01	-5.731655e+01	-2.825637e+03	2.828878e+01	-9.705614e+01	9.705614e+01	4.415212e+03	5.717685e+02	-4.212915e+02	4.212915e+02	-1.454036e+03	-2.880870e+02	1.634939e+01	-1.634939e+01	4.834524e+01	9.907848e+00	5.511908e+01	-5.511908e+01	-2.704151e+03	-5.490372e+02	-1.294082e+01	1.294082e+01	5.886950e+02	-8.853210e+00
9.5000e+02	7.298877e-01	2.701123e-01	9.419821e+00	1.283293e+00	5.850807e+01	-5.850807e+01	-2.904930e+03	2.927434e+01	-9.784504e+01	9.784504e+01	4.486981e+03	5.737012e+02	-4.247589e+02	4.247589e+02	-1.496793e+03	-2.947991e+02	1.653635e+01	-1.653635e+01	4.989115e+01	1.017646e+01	5.622062e+01	-5.622062e+01	-2.777810e+03	-5.574027e+02	-1.304601e+01	1.304601e+01	5.982641e+02	-9.059346e+00
9.6000e+02	7.260528e-01	2.739472e-01	9.580494e+00	1.290132e+00	5.969954e+01	-5.969954e+01	-2.985438e+03	3.027777e+01	-9.861074e+01	9.861074e+01	4.558843e+03	5.755684e+02	-4.281272e+02	4.281272e+02	-1.540331e+03	-3.015391e+02	1.671930e+01	-1.671930e+01	5.146882e+01	1.044715e+01	5.732014e+01	-5.732014e+01	-2.852502e+03	-5.657650e+02	-1.314810e+01	1.314810e+01	6.078457e+02	-9.266315e+00
9.7000e+02	7.222401e-01	2.777599e-01	9.741723e+00	1.296853e+00	6.089061e+01	-6.089061e+01	-3.067161e+03	3.129896e+01	-9.935343e+01	9.935343e+01	4.630787e+03	5.773713e+02	-4.313971e+02	4.313971e+02	-1.584652e+03	-3.083050e+02	1.689822e+01	-1.689822e+01	5.307843e+01	1.071983e+01	5.841731e+01	-5.841731e+01	-2.928226e+03	-5.741230e+02	-1.324712e+01	1.324712e+01	6.174382e+02	-9.474052e+00
9.8000e+02	7.184503e-01	2.815497e-01	9.903490e+00	1.303459e+00	6.208096e+01	-6.208096e+01	-3.150098e+03	3.233777e+01	-1.000733e+02	1.000733e+02	4.702803e+03	5.791110e+02	-4.345697e+02	4.345697e+02	-1.629758e+03	-3.150946e+02	1.707312e+01	-1.707312e+01	5.472018e+01	1.099441e+01	5.951179e+01	-5.951179e+01	-3.004977e+03	-5.824756e+02	-1.334311e+01	1.334311e+01	6.270405e+02	-9.682490e+00
9.9000e+02	7.146838e-01	2.853162e-01	1.006578e+01	1.309950e+00	6.327025e+01	-6.327025e+01	-3.234249e+03	3.339410e+01	-1.007707e+02	1.007707e+02	4.774883e+03	5.807884e+02	-4.376458e+02	4.376458e+02	-1.675651e+03	-3.219059e+02	1.724400e+01	-1.724400e+01	5.639427e+01	1.127080e+01	6.060329e+01	-6.060329e+01	-3.082752e+03	-5.908217e+02	-1.343609e+01	1.343609e+01	6.366510e+02	-9.891564e+00
1.0000e+03	7.109410e-01	2.890590e-01	1.022857e+01	1.316328e+00	6.445818e+01	-6.445818e+01	-3.319612e+03	3.446781e+01	-1.014457e+02	1.014457e+02	4.847015e+03	5.824047e+02	-4.406265e+02	4.406265e+02	-1.722333e+03	-3.287369e+02	1.741085e+01	-1.741085e+01	5.810085e+01	1.154889e+01	6.169151e+01	-6.169151e+01	-3.161546e+03	-5.991602e+02	-1.352610e+01	1.352610e+01	6.462687e+02	-1.010121e+01
1.0100e+03	7.072223e-01	2.927777e-01	1.039184e+01	1.322592e+00	6.564446e+01	-6.564446e+01	-3.406188e+03	3.555877e+01	-1.020987e+02	1.020987e+02	4.919191e+03	5.839609e+02	-4.435129e+02	4.435129e+02	-1.769805e+03	-3.355854e+02	1.757370e+01	-1.757370e+01	5.984009e+01	1.182861e+01	6.277616e+01	-6.277616e+01	-3.241356e+03	-6.074903e+02	-1.361317e+01	1.361317e+01	6.558921e+02	-1.031137e+01
1.0200e+03	7.035282e-01	2.964718e-01	1.055557e+01	1.328746e+00	6.682881e+01	-6.682881e+01	-3.493973e+03	3.666684e+01	-1.027300e+02	1.027300e+02	4.991401e+03	5.854580e+02	-4.463061e+02	4.463061e+02	-1.818069e+03	-3.424497e+02	1.773256e+01	-1.773256e+01	6.161214e+01	1.210987e+01	6.385698e+01	-6.385698e+01	-3.322178e+03	-6.158108e+02	-1.369733e+01	1.369733e+01	6.655201e+02	-1.052198e+01
1.0300e+03	6.998590e-01	3.001410e-01	1.071976e+01	1.334789e+00	6.801095e+01	-6.801095e+01	-3.582968e+03	3.779188e+01	-1.033398e+02	1.033398e+02	5.063636e+03	5.868971e+02	-4.490074e+02	4.490074e+02	-1.867126e+03	-3.493276e+02	1.788743e+01	-1.788743e+01	6.341715e+01	1.239257e+01	6.493371e+01	-6.493371e+01	-3.404007e+03	-6.241209e+02	-1.377864e+01	1.377864e+01	6.751515e+02	-1.073298e+01
1.0400e+03	6.962150e-01	3.037850e-01	1.088437e+01	1.340723e+00	6.919062e+01	-6.919062e+01	-3.673171e+03	3.893373e+01	-1.039284e+02	1.039284e+02	5.135887e+03	5.882792e+02	-4.516180e+02	4.516180e+02	-1.916976e+03	-3.562174e+02	1.803835e+01	-1.803835e+01	6.525524e+01	1.267662e+01	6.600611e+01	-6.600611e+01	-3.486839e+03	-6.324195e+02	-1.385712e+01	1.385712e+01	6.847849e+02	-1.094431e+01
1.0500e+03	6.925965e-01	3.074035e-01	1.104940e+01	1.346549e+00	7.036759e+01	-7.036759e+01	-3.764579e+03	4.009225e+01	-1.044962e+02	1.044962e+02	5.208145e+03	5.896053e+02	-4.541391e+02	4.541391e+02	-1.967621e+03	-3.631171e+02	1.818534e+01	-1.818534e+01	6.712654e+01	1.296195e+01	6.707395e+01	-6.707395e+01	-3.570670e+03	-6.407058e+02	-1.393282e+01	1.393282e+01	6.944194e+02	-1.115592e+01
1.0600e+03	6.890037e-01	3.109963e-01	1.121482e+01	1.352269e+00	7.154162e+01	-7.154162e+01	-3.857192e+03	4.126727e+01	-1.050434e+02	1.050434e+02	5.280402e+03	5.908764e+02	-4.565720e+02	4.565720e+02	-2.019059e+03	-3.700249e+02	1.832842e+01	-1.832842e+01	6.903116e+01	1.324846e+01	6.813701e+01	-6.813701e+01	-3.655495e+03	-6.489788e+02	-1.400578e+01	1.400578e+01	7.040536e+02	-1.136774e+01
1.0700e+03	6.854370e-01	3.145630e-01	1.138063e+01	1.357883e+00	7.271248e+01	-7.271248e+01	-3.951007e+03	4.245865e+01	-1.055704e+02	1.055704e+02	5.352649e+03	5.920934e+02	-4.589182e+02	4.589182e+02	-2.071293e+03	-3.769391e+02	1.846763e+01	-1.846763e+01	7.096920e+01	1.353608e+01	6.919508e+01	-6.919508e+01	-3.741308e+03	-6.572376e+02	-1.407605e+01	1.407605e+01	7.136865e+02	-1.157972e+01
1.0800e+03	6.818965e-01	3.181035e-01	1.154679e+01	1.363392e+00	7.387997e+01	-7.387997e+01	-4.046022e+03	4.366621e+01	-1.060775e+02	1.060775e+02	5.424877e+03	5.932575e+02	-4.611790e+02	4.611790e+02	-2.124320e+03	-3.838578e+02	1.860299e+01	-1.860299e+01	7.294076e+01	1.382471e+01	7.024798e+01	-7.024798e+01	-3.828105e+03	-6.654815e+02	-1.414366e+01	1.414366e+01	7.233170e+02	-1.179180e+01
1.0900e+03	6.783825e-01	3.216175e-01	1.171330e+01	1.368798e+00	7.504389e+01	-7.504389e+01	-4.142234e+03	4.488980e+01	-1.065650e+02	1.065650e+02	5.497080e+03	5.943695e+02	-4.633558e+02	4.633558e+02	-2.178141e+03	-3.907794e+02	1.873455e+01	-1.873455e+01	7.494591e+01	1.411427e+01	7.129552e+01	-7.129552e+01	-3.915882e+03	-6.737095e+02	-1.420867e+01	1.420867e+01	7.329440e+02	-1.200394e+01
1.1000e+03	6.748951e-01	3.251049e-01	1.188014e+01	1.374102e+00	7.620404e+01	-7.620404e+01	-4.239642e+03	4.612924e+01	-1.070333e+02	1.070333e+02	5.569247e+03	5.954304e+02	-4.654501e+02	4.654501e+02	-2.232755e+03	-3.977021e+02	1.886234e+01	-1.886234e+01	7.698472e+01	1.440469e+01	7.233752e+01	-7.233752e+01	-4.004631e+03	-6.819208e+02	-1.427111e+01	1.427111e+01	7.425663e+02	-1.221608e+01
1.1100e+03	6.714345e-01	3.285655e-01	1.204730e+01	1.379305e+00	7.736026e+01	-7.736026e+01	-4.338243e+03	4.738435e+01	-1.074828e+02	1.074828e+02	5.641373e+03	5.964412e+02	-4.674631e+02	4.674631e+02	-2.288161e+03	-4.046244e+02	1.898640e+01	-1.898640e+01	7.905726e+01	1.469588e+01	7.337383e+01	-7.337383e+01	-4.094350e+03	-6.901147e+02	-1.433104e+01	1.433104e+01	7.521831e+02	-1.242818e+01
1.1200e+03	6.680008e-01	3.319992e-01	1.221475e+01	1.384408e+00	7.851237e+01	-7.851237e+01	-4.438034e+03	4.865498e+01	-1.079137e+02	1.079137e+02	5.713449e+03	5.974028e+02	-4.693965e+02	4.693965e+02	-2.344359e+03	-4.115446e+02	1.910677e+01	-1.910677e+01	8.116358e+01	1.498777e+01	7.440431e+01	-7.440431e+01	-4.185031e+03	-6.982904e+02	-1.438850e+01	1.438850e+01	7.617932e+02	-1.264017e+01
1.1300e+03	6.645942e-01	3.354058e-01	1.238249e+01	1.389413e+00	7.966021e+01	-7.966021e+01	-4.539013e+03	4.994093e+01	-1.083265e+02	1.083265e+02	5.785467e+03	5.983162e+02	-4.712518e+02	4.712518e+02	-2.401346e+03	-4.184612e+02	1.922350e+01	-1.922350e+01	8.330371e+01	1.528027e+01	7.542880e+01	-7.542880e+01	-4.276670e+03	-7.064470e+02	-1.444353e+01	1.444353e+01	7.713956e+02	-1.285202e+01
1.1400e+03	6.612147e-01	3.387853e-01	1.255049e+01	1.394319e+00	8.080364e+01	-8.080364e+01	-4.641175e+03	5.124203e+01	-1.087215e+02	1.087215e+02	5.857421e+03	5.991822e+02	-4.730302e+02	4.730302e+02	-2.459122e+03	-4.253726e+02	1.933663e+01	-1.933663e+01	8.547769e+01	1.557332e+01	7.644718e+01	-7.644718e+01	-4.369260e+03	-7.145838e+02	-1.449619e+01	1.449619e+01	7.809894e+02	-1.306367e+01
1.1500e+03	6.578625e-01	3.421375e-01	1.271874e+01	1.399130e+00	8.194252e+01	-8.194252e+01	-4.744519e+03	5.255811e+01	-1.090989e+02	1.090989e+02	5.929303e+03	6.000017e+02	-4.747335e+02	4.747335e+02	-2.517684e+03	-4.322774e+02	1.944622e+01	-1.944622e+01	8.768555e+01	1.586683e+01	7.745933e+01	-7.745933e+01	-4.462797e+03	-7.227002e+02	-1.454653e+01	1.454653e+01	7.905737e+02	-1.327509e+01
1.1600e+03	6.545375e-01	3.454625e-01	1.288723e+01	1.403845e+00	8.307672e+01	-8.307672e+01	-4.849041e+03	5.388897e+01	-1.094593e+02	1.094593e+02	6.001105e+03	6.007757e+02	-4.763629e+02	4.763629e+02	-2.577031e+03	-4.391742e+02	1.955230e+01	-1.955230e+01	8.992728e+01	1.616074e+01	7.846514e+01	-7.846514e+01	-4.557274e+03	-7.307954e+02	-1.459458e+01	1.459458e+01	8.001474e+02	-1.348622e+01
1.1700e+03	6.512400e-01	3.487600e-01	1.305595e+01	1.408466e+00	8.420612e+01	-8.420612e+01	-4.954738e+03	5.523444e+01	-1.098029e+02	1.098029e+02	6.072822e+03	6.015051e+02	-4.779202e+02	4.779202e+02	-2.637160e+03	-4.460614e+02	1.965493e+01	-1.965493e+01	9.220290e+01	1.645497e+01	7.946452e+01	-7.946452e+01	-4.652685e+03	-7.388688e+02	-1.464039e+01	1.464039e+01	8.097097e+02	-1.369702e+01
1.1800e+03	6.479698e-01	3.520302e-01	1.322487e+01	1.412993e+00	8.533061e+01	-8.533061e+01	-5.061606e+03	5.659434e+01	-1.101302e+02	1.101302e+02	6.144447e+03	6.021907e+02	-4.794066e+02	4.794066e+02	-2.698068e+03	-4.529378e+02	1.975416e+01	-1.975416e+01	9.451240e+01	1.674946e+01	8.045736e+01	-8.045736e+01	-4.749024e+03	-7.469195e+02	-1.468402e+01	1.468402e+01	8.192596e+02	-1.390745e+01
1.1900e+03	6.447270e-01	3.552730e-01	1.339398e+01	1.417429e+00	8.645009e+01	-8.645009e+01	-5.169642e+03	5.796848e+01	-1.104413e+02	1.104413e+02	6.215973e+03	6.028333e+02	-4.808238e+02	4.808238e+02	-2.759755e+03	-4.598020e+02	1.985004e+01	-1.985004e+01	9.685575e+01	1.704412e+01	8.144358e+01	-8.144358e+01	-4.846285e+03	-7.549471e+02	-1.472551e+01	1.472551e+01	8.287963e+02	-1.411748e+01
1.2000e+03	6.415116e-01	3.584884e-01	1.356327e+01	1.421773e+00	8.756445e+01	-8.756445e+01	-5.278843e+03	5.935666e+01	-1.107368e+02	1.107368e+02	6.287393e+03	6.034338e+02	-4.821731e+02	4.821731e+02	-2.822216e+03	-4.666527e+02	1.994263e+01	-1.994263e+01	9.923294e+01	1.733891e+01	8.242311e+01	-8.242311e+01	-4.944462e+03	-7.629508e+02	-1.476491e+01	1.476491e+01	8.383190e+02	-1.432705e+01
1.2100e+03	6.383237e-01	3.616763e-01	1.373272e+01	1.426028e+00	8.867363e+01	-8.867363e+01	-5.389203e+03	6.075871e+01	-1.110169e+02	1.110169e+02	6.358701e+03	6.039931e+02	-4.834562e+02	4.834562e+02	-2.885448e+03	-4.734886e+02	2.003197e+01	-2.003197e+01	1.016439e+02	1.763374e+01	8.339588e+01	-8.339588e+01	-5.043549e+03	-7.709300e+02	-1.480226e+01	1.480226e+01	8.478268e+02	-1.453614e+01
1.2200e+03	6.351631e-01	3.648369e-01	1.390233e+01	1.430194e+00	8.977752e+01	-8.977752e+01	-5.500720e+03	6.217444e+01	-1.112821e+02	1.112821e+02	6.429891e+03	6.045120e+02	-4.846744e+02	4.846744e+02	-2.949449e+03	-4.803086e+02	2.011813e+01	-2.011813e+01	1.040887e+02	1.792856e+01	8.436182e+01	-8.436182e+01	-5.143539e+03	-7.788841e+02	-1.483761e+01	1.483761e+01	8.573188e+02	-1.474470e+01
1.2300e+03	6.320299e-01	3.679701e-01	1.407207e+01	1.434273e+00	9.087606e+01	-9.087606e+01	-5.613389e+03	6.360366e+01	-1.115326e+02	1.115326e+02	6.500958e+03	6.049912e+02	-4.858292e+02	4.858292e+02	-3.014215e+03	-4.871115e+02	2.020115e+01	-2.020115e+01	1.065671e+02	1.822330e+01	8.532089e+01	-8.532089e+01	-5.244426e+03	-7.868126e+02	-1.487101e+01	1.487101e+01	8.667943e+02	-1.495269e+01
1.2400e+03	6.289240e-01	3.710760e-01	1.424193e+01	1.438265e+00	9.196919e+01	-9.196919e+01	-5.727207e+03	6.504618e+01	-1.117687e+02	1.117687e+02	6.571894e+03	6.054316e+02	-4.869221e+02	4.869221e+02	-3.079743e+03	-4.938961e+02	2.028109e+01	-2.028109e+01	1.090792e+02	1.851790e+01	8.627304e+01	-8.627304e+01	-5.346203e+03	-7.947148e+02	-1.490250e+01	1.490250e+01	8.762526e+02	-1.516009e+01
1.2500e+03	6.258453e-01	3.741547e-01	1.441191e+01	1.442171e+00	9.305685e+01	-9.305685e+01	-5.842168e+03	6.650181e+01	-1.119910e+02	1.119910e+02	6.642695e+03	6.058340e+02	-4.879545e+02	4.879545e+02	-3.146029e+03	-5.006613e+02	2.035801e+01	-2.035801e+01	1.116248e+02	1.881231e+01	8.721822e+01	-8.721822e+01	-5.448864e+03	-8.025902e+02	-1.493213e+01	1.493213e+01	8.856927e+02	-1.536686e+01
1.2600e+03	6.227938e-01	3.772062e-01	1.458198e+01	1.445993e+00	9.413898e+01	-9.413898e+01	-5.958270e+03	6.797036e+01	-1.121996e+02	1.121996e+02	6.713356e+03	6.061992e+02	-4.889278e+02	4.889278e+02	-3.213069e+03	-5.074060e+02	2.043197e+01	-2.043197e+01	1.142040e+02	1.910646e+01	8.815641e+01	-8.815641e+01	-5.552401e+03	-8.104383e+02	-1.495994e+01	1.495994e+01	8.951141e+02	-1.557296e+01
1.2700e+03	6.197695e-01	3.802305e-01	1.475213e+01	1.449731e+00	9.521553e+01	-9.521553e+01	-6.075507e+03	6.945166e+01	-1.123949e+02	1.123949e+02	6.783870e+03	6.065278e+02	-4.898434e+02	4.898434e+02	-3.280860e+03	-5.141292e+02	2.050301e+01	-2.050301e+01	1.168165e+02	1.940029e+01	8.908757e+01	-8.908757e+01	-5.656809e+03	-8.182584e+02	-1.498598e+01	1.498598e+01	9.045159e+02	-1.577837e+01
1.2800e+03	6.167721e-01	3.832279e-01	1.492236e+01	1.453387e+00	9.628647e+01	-9.628647e+01	-6.193875e+03	7.094550e+01	-1.125772e+02	1.125772e+02	6.854232e+03	6.068207e+02	-4.907028e+02	4.907028e+02	-3.349396e+03	-5.208298e+02	2.057119e+01	-2.057119e+01	1.194623e+02	1.969376e+01	9.001168e+01	-9.001168e+01	-5.762080e+03	-8.260501e+02	-1.501029e+01	1.501029e+01	9.138976e+02	-1.598305e+01
1.2900e+03	6.138017e-01	3.861983e-01	1.509264e+01	1.456962e+00	9.735176e+01	-9.735176e+01	-6.313369e+03	7.245171e+01	-1.127469e+02	1.127469e+02	6.924437e+03	6.070785e+02	-4.915073e+02	4.915073e+02	-3.418674e+03	-5.275070e+02	2.063658e+01	-2.063658e+01	1.221413e+02	1.998680e+01	9.092873e+01	-9.092873e+01	-5.868208e+03	-8.338129e+02	-1.503292e+01	1.503292e+01	9.232582e+02	-1.618698e+01
1.3000e+03	6.108581e-01	3.891419e-01	1.526297e+01	1.460456e+00	9.841137e+01	-9.841137e+01	-6.433986e+03	7.397009e+01	-1.129043e+02	1.129043e+02	6.994480e+03	6.073021e+02	-4.922583e+02	4.922583e+02	-3.488690e+03	-5.341597e+02	2.069922e+01	-2.069922e+01	1.248535e+02	2.027936e+01	9.183870e+01	-9.183870e+01	-5.975186e+03	-8.415463e+02	-1.505390e+01	1.505390e+01	9.325973e+02	-1.639012e+01
1.3100e+03	6.079413e-01	3.920587e-01	1.543334e+01	1.463871e+00	9.946527e+01	-9.946527e+01	-6.555719e+03	7.550046e+01	-1.130496e+02	1.130496e+02	7.064356e+03	6.074922e+02	-4.929571e+02	4.929571e+02	-3.559438e+03	-5.407871e+02	2.075917e+01	-2.075917e+01	1.275986e+02	2.057140e+01	9.274159e+01	-9.274159e+01	-6.083006e+03	-8.492498e+02	-1.507328e+01	1.507328e+01	9.419142e+02	-1.659244e+01
1.3200e+03	6.050510e-01	3.949490e-01	1.560372e+01	1.467208e+00	1.005134e+02	-1.005134e+02	-6.678564e+03	7.704264e+01	-1.131833e+02	1.131833e+02	7.134061e+03	6.076493e+02	-4.936051e+02	4.936051e+02	-3.630914e+03	-5.473883e+02	2.081649e+01	-2.081649e+01	1.303765e+02	2.086285e+01	9.363739e+01	-9.363739e+01	-6.191662e+03	-8.569229e+02	-1.509111e+01	1.509111e+01	9.512081e+02	-1.679393e+01
1.3300e+03	6.021872e-01	3.978128e-01	1.577412e+01	1.470467e+00	1.015559e+02	-1.015559e+02	-6.802517e+03	7.859643e+01	-1.133056e+02	1.133056e+02	7.203589e+03	6.077743e+02	-4.942035e+02	4.942035e+02	-3.703113e+03	-5.539624e+02	2.087123e+01	-2.087123e+01	1.331872e+02	2.115369e+01	9.452611e+01	-9.452611e+01	-6.301146e+03	-8.645652e+02	-1.510742e+01	1.510742e+01	9.604786e+02	-1.699455e+01
1.3400e+03	5.993498e-01	4.006502e-01	1.594451e+01	1.473650e+00	1.025926e+02	-1.025926e+02	-6.927572e+03	8.016165e+01	-1.134169e+02	1.134169e+02	7.272937e+03	6.078678e+02	-4.947536e+02	4.947536e+02	-3.776030e+03	-5.605086e+02	2.092344e+01	-2.092344e+01	1.360304e+02	2.144384e+01	9.540775e+01	-9.540775e+01	-6.411451e+03	-8.721762e+02	-1.512225e+01	1.512225e+01	9.697249e+02	-1.719428e+01
1.3500e+03	5.965385e-01	4.034615e-01	1.611490e+01	1.476757e+00	1.036235e+02	-1.036235e+02	-7.053724e+03	8.173813e+01	-1.135173e+02	1.135173e+02	7.342099e+03	6.079304e+02	-4.952567e+02	4.952567e+02	-3.849661e+03	-5.670262e+02	2.097319e+01	-2.097319e+01	1.389060e+02	2.173328e+01	9.628233e+01	-9.628233e+01	-6.522571e+03	-8.797556e+02	-1.513564e+01	1.513564e+01	9.789465e+02	-1.739310e+01
1.3600e+03	5.937534e-01	4.062466e-01	1.628525e+01	1.479791e+00	1.046486e+02	-1.046486e+02	-7.180968e+03	8.332567e+01	-1.136073e+02	1.136073e+02	7.411072e+03	6.079629e+02	-4.957141e+02	4.957141e+02	-3.923999e+03	-5.735143e+02	2.102052e+01	-2.102052e+01	1.418139e+02	2.202196e+01	9.714986e+01	-9.714986e+01	-6.634498e+03	-8.873029e+02	-1.514764e+01	1.514764e+01	9.881429e+02	-1.759098e+01
1.3700e+03	5.909941e-01	4.090059e-01	1.645557e+01	1.482750e+00	1.056680e+02	-1.056680e+02	-7.309299e+03	8.492410e+01	-1.136870e+02	1.136870e+02	7.479850e+03	6.079658e+02	-4.961270e+02	4.961270e+02	-3.999039e+03	-5.799723e+02	2.106549e+01	-2.106549e+01	1.447540e+02	2.230982e+01	9.801035e+01	-9.801035e+01	-6.747225e+03	-8.948177e+02	-1.515827e+01	1.515827e+01	9.973134e+02	-1.778791e+01
1.3800e+03	5.882606e-01	4.117394e-01	1.662585e+01	1.485638e+00	1.066817e+02	-1.066817e+02	-7.438712e+03	8.653324e+01	-1.137569e+02	1.137569e+02	7.548431e+03	6.079399e+02	-4.964965e+02	4.964965e+02	-4.074776e+03	-5.863995e+02	2.110815e+01	-2.110815e+01	1.477259e+02	2.259684e+01	9.886382e+01	-9.886382e+01	-6.860744e+03	-9.022995e+02	-1.516759e+01	1.516759e+01	1.006458e+03	-1.798385e+01
1.3900e+03	5.855527e-01	4.144473e-01	1.679606e+01	1.488453e+00	1.076896e+02	-1.076896e+02	-7.569201e+03	8.815291e+01	-1.138171e+02	1.138171e+02	7.616810e+03	6.078857e+02	-4.968239e+02	4.968239e+02	-4.151205e+03	-5.927952e+02	2.114855e+01	-2.114855e+01	1.507296e+02	2.288298e+01	9.971031e+01	-9.971031e+01	-6.975048e+03	-9.097481e+02	-1.517561e+01	1.517561e+01	1.015575e+03	-1.817880e+01
1.4000e+03	5.828702e-01	4.171298e-01	1.696621e+01	1.491199e+00	1.086917e+02	-1.086917e+02	-7.700760e+03	8.978293e+01	-1.138679e+02	1.138679e+02	7.684984e+03	6.078039e+02	-4.971104e+02	4.971104e+02	-4.228319e+03	-5.991587e+02	2.118675e+01	-2.118675e+01	1.537649e+02	2.316818e+01	1.005498e+02	-1.005498e+02	-7.090129e+03	-9.171631e+02	-1.518239e+01	1.518239e+01	1.024665e+03	-1.837273e+01
1.4100e+03	5.802130e-01	4.197870e-01	1.713628e+01	1.493874e+00	1.096881e+02	-1.096881e+02	-7.833385e+03	9.142312e+01	-1.139097e+02	1.139097e+02	7.752948e+03	6.076950e+02	-4.973570e+02	4.973570e+02	-4.306113e+03	-6.054895e+02	2.122279e+01	-2.122279e+01	1.568317e+02	2.345241e+01	1.013824e+02	-1.013824e+02	-7.205981e+03	-9.245440e+02	-1.518796e+01	1.518796e+01	1.033726e+03	-1.856562e+01
1.4200e+03	5.775809e-01	4.224191e-01	1.730626e+01	1.496481e+00	1.106789e+02	-1.106789e+02	-7.967070e+03	9.307331e+01	-1.139426e+02	1.139426e+02	7.820699e+03	6.075596e+02	-4.975649e+02	4.975649e+02	-4.384581e+03	-6.117869e+02	2.125673e+01	-2.125673e+01	1.599296e+02	2.373565e+01	1.022081e+02	-1.022081e+02	-7.322596e+03	-9.318906e+02	-1.519235e+01	1.519235e+01	1.042760e+03	-1.875745e+01
1.4300e+03	5.749738e-01	4.250262e-01	1.747615e+01	1.499020e+00	1.116639e+02	-1.116639e+02	-8.101808e+03	9.473334e+01	-1.139669e+02	1.139669e+02	7.888233e+03	6.073983e+02	-4.977351e+02	4.977351e+02	-4.463718e+03	-6.180504e+02	2.128862e+01	-2.128862e+01	1.630585e+02	2.401784e+01	1.030270e+02	-1.030270e+02	-7.439966e+03	-9.392025e+02	-1.519559e+01	1.519559e+01	1.051764e+03	-1.894822e+01
1.4400e+03	5.723913e-01	4.276087e-01	1.764592e+01	1.501492e+00	1.126433e+02	-1.126433e+02	-8.237595e+03	9.640301e+01	-1.139829e+02	1.139829e+02	7.955548e+03	6.072118e+02	-4.978689e+02	4.978689e+02	-4.543516e+03	-6.242795e+02	2.131851e+01	-2.131851e+01	1.662183e+02	2.429897e+01	1.038390e+02	-1.038390e+02	-7.558084e+03	-9.464794e+02	-1.519772e+01	1.519772e+01	1.060740e+03	-1.913789e+01
1.4500e+03	5.698335e-01	4.301665e-01	1.781558e+01	1.503898e+00	1.136170e+02	-1.136170e+02	-8.374425e+03	9.808218e+01	-1.139908e+02	1.139908e+02	8.022639e+03	6.070005e+02	-4.979671e+02	4.979671e+02	-4.623970e+03	-6.304737e+02	2.134644e+01	-2.134644e+01	1.694086e+02	2.457899e+01	1.046442e+02	-1.046442e+02	-7.676941e+03	-9.537210e+02	-1.519878e+01	1.519878e+01	1.069685e+03	-1.932646e+01
1.4600e+03	5.673000e-01	4.327000e-01	1.798510e+01	1.506239e+00	1.145851e+02	-1.145851e+02	-8.512292e+03	9.977065e+01	-1.139909e+02	1.139909e+02	8.089503e+03	6.067650e+02	-4.980309e+02	4.980309e+02	-4.705074e+03	-6.366324e+02	2.137246e+01	-2.137246e+01	1.726294e+02	2.485787e+01	1.054427e+02	-1.054427e+02	-7.796532e+03	-9.609269e+02	-1.519879e+01	1.519879e+01	1.078600e+03	-1.951392e+01
1.4700e+03	5.647907e-01	4.352093e-01	1.815449e+01	1.508515e+00	1.155476e+02	-1.155476e+02	-8.651190e+03	1.014683e+02	-1.139834e+02	1.139834e+02	8.156138e+03	6.065059e+02	-4.980612e+02	4.980612e+02	-4.786821e+03	-6.427552e+02	2.139662e+01	-2.139662e+01	1.758803e+02	2.513558e+01	1.062345e+02	-1.062345e+02	-7.916848e+03	-9.680968e+02	-1.519779e+01	1.519779e+01	1.087485e+03	-1.970024e+01
1.4800e+03	5.623054e-01	4.376946e-01	1.832373e+01	1.510729e+00	1.165046e+02	-1.165046e+02	-8.791113e+03	1.031749e+02	-1.139685e+02	1.139685e+02	8.222539e+03	6.062236e+02	-4.980591e+02	4.980591e+02	-4.869205e+03	-6.488416e+02	2.141897e+01	-2.141897e+01	1.791612e+02	2.541209e+01	1.070196e+02	-1.070196e+02	-8.037880e+03	-9.752305e+02	-1.519580e+01	1.519580e+01	1.096339e+03	-1.988542e+01
1.4900e+03	5.598440e-01	4.401560e-01	1.849282e+01	1.512879e+00	1.174560e+02	-1.174560e+02	-8.932055e+03	1.048903e+02	-1.139464e+02	1.139464e+02	8.288706e+03	6.059187e+02	-4.980255e+02	4.980255e+02	-4.952220e+03	-6.548913e+02	2.143955e+01	-2.143955e+01	1.824718e+02	2.568738e+01	1.077981e+02	-1.077981e+02	-8.159623e+03	-9.823278e+02	-1.519286e+01	1.519286e+01	1.105161e+03	-2.006945e+01
1.5000e+03	5.574062e-01	4.425938e-01	1.866174e+01	1.514968e+00	1.184020e+02	-1.184020e+02	-9.074010e+03	1.066144e+02	-1.139175e+02	1.139175e+02	8.354633e+03	6.055918e+02	-4.979613e+02	4.979613e+02	-5.035859e+03	-6.609038e+02	2.145841e+01	-2.145841e+01	1.858119e+02	2.596142e+01	1.085701e+02	-1.085701e+02	-8.282068e+03	-9.893882e+02	-1.518900e+01	1.518900e+01	1.113951e+03	-2.025230e+01
1.5100e+03	5.549918e-01	4.450082e-01	1.883048e+01	1.516996e+00	1.193425e+02	-1.193425e+02	-9.216973e+03	1.083470e+02	-1.138818e+02	1.138818e+02	8.420319e+03	6.052432e+02	-4.978676e+02	4.978676e+02	-5.120115e+03	-6.668788e+02	2.147560e+01	-2.147560e+01	1.891813e+02	2.623417e+01	1.093356e+02	-1.093356e+02	-8.405207e+03	-9.964116e+02	-1.518424e+01	1.518424e+01	1.122709e+03	-2.043398e+01
1.5200e+03	5.526006e-01	4.473994e-01	1.899904e+01	1.518964e+00	1.202776e+02	-1.202776e+02	-9.360936e+03	1.100879e+02	-1.138396e+02	1.138396e+02	8.485761e+03	6.048736e+02	-4.977451e+02	4.977451e+02	-5.204983e+03	-6.728159e+02	2.149114e+01	-2.149114e+01	1.925797e+02	2.650562e+01	1.100946e+02	-1.100946e+02	-8.529033e+03	-1.003398e+03	-1.517861e+01	1.517861e+01	1.131435e+03	-2.061446e+01
1.5300e+03	5.502325e-01	4.497675e-01	1.916742e+01	1.520873e+00	1.212073e+02	-1.212073e+02	-9.505895e+03	1.118370e+02	-1.137911e+02	1.137911e+02	8.550957e+03	6.044833e+02	-4.975948e+02	4.975948e+02	-5.290455e+03	-6.787147e+02	2.150510e+01	-2.150510e+01	1.960069e+02	2.677574e+01	1.108472e+02	-1.108472e+02	-8.653538e+03	-1.010346e+03	-1.517215e+01	1.517215e+01	1.140128e+03	-2.079374e+01
1.5400e+03	5.478873e-01	4.521127e-01	1.933559e+01	1.522723e+00	1.221317e+02	-1.221317e+02	-9.651842e+03	1.135941e+02	-1.137366e+02	1.137366e+02	8.615903e+03	6.040729e+02	-4.974175e+02	4.974175e+02	-5.376524e+03	-6.845750e+02	2.151750e+01	-2.151750e+01	1.994627e+02	2.704451e+01	1.115934e+02	-1.115934e+02	-8.778714e+03	-1.017257e+03	-1.516487e+01	1.516487e+01	1.148787e+03	-2.097182e+01
1.5500e+03	5.455647e-01	4.544353e-01	1.950355e+01	1.524516e+00	1.230508e+02	-1.230508e+02	-9.798772e+03	1.153590e+02	-1.136761e+02	1.136761e+02	8.680597e+03	6.036429e+02	-4.972142e+02	4.972142e+02	-5.463185e+03	-6.903964e+02	2.152840e+01	-2.152840e+01	2.029467e+02	2.731190e+01	1.123334e+02	-1.123334e+02	-8.904554e+03	-1.024130e+03	-1.515681e+01	1.515681e+01	1.157413e+03	-2.114867e+01
1.5600e+03	5.432645e-01	4.567355e-01	1.967129e+01	1.526252e+00	1.239646e+02	-1.239646e+02	-9.946677e+03	1.171317e+02	-1.136099e+02	1.136099e+02	8.745038e+03	6.031936e+02	-4.969855e+02	4.969855e+02	-5.550429e+03	-6.961787e+02	2.153782e+01	-2.153782e+01	2.064588e+02	2.757790e+01	1.130671e+02	-1.130671e+02	-9.031050e+03	-1.030964e+03	-1.514799e+01	1.514799e+01	1.166005e+03	-2.132430e+01
1.5700e+03	5.409866e-01	4.590134e-01	1.983882e+01	1.527932e+00	1.248733e+02	-1.248733e+02	-1.009555e+04	1.189120e+02	-1.135382e+02	1.135382e+02	8.809222e+03	6.027256e+02	-4.967323e+02	4.967323e+02	-5.638251e+03	-7.019216e+02	2.154582e+01	-2.154582e+01	2.099986e+02	2.784247e+01	1.137946e+02	-1.137946e+02	-9.158193e+03	-1.037761e+03	-1.513843e+01	1.513843e+01	1.174563e+03	-2.149870e+01
1.5800e+03	5.387308e-01	4.612692e-01	2.000610e+01	1.529556e+00	1.257767e+02	-1.257767e+02	-1.024539e+04	1.206997e+02	-1.134612e+02	1.134612e+02	8.873149e+03	6.022393e+02	-4.964553e+02	4.964553e+02	-5.726644e+03	-7.076249e+02	2.155243e+01	-2.155243e+01	2.135660e+02	2.810561e+01	1.145159e+02	-1.145159e+02	-9.285977e+03	-1.044518e+03	-1.512816e+01	1.512816e+01	1.183086e+03	-2.167186e+01
1.5900e+03	5.364968e-01	4.635032e-01	2.017315e+01	1.531127e+00	1.266750e+02	-1.266750e+02	-1.039619e+04	1.224946e+02	-1.133790e+02	1.133790e+02	8.936814e+03	6.017351e+02	-4.961555e+02	4.961555e+02	-5.815599e+03	-7.132882e+02	2.155768e+01	-2.155768e+01	2.171607e+02	2.836730e+01	1.152312e+02	-1.152312e+02	-9.414394e+03	-1.051237e+03	-1.511720e+01	1.511720e+01	1.191575e+03	-2.184376e+01
1.6000e+03	5.342845e-01	4.657155e-01	2.033995e+01	1.532643e+00	1.275683e+02	-1.275683e+02	-1.054794e+04	1.242967e+02	-1.132918e+02	1.132918e+02	9.000217e+03	6.012134e+02	-4.958334e+02	4.958334e+02	-5.905112e+03	-7.189116e+02	2.156162e+01	-2.156162e+01	2.207823e+02	2.862751e+01	1.159405e+02	-1.159405e+02	-9.543435e+03	-1.057916e+03	-1.510557e+01	1.510557e+01	1.200029e+03	-2.201442e+01
1.6100e+03	5.320936e-01	4.679064e-01	2.050650e+01	1.534106e+00	1.284565e+02	-1.284565e+02	-1.070063e+04	1.261057e+02	-1.131998e+02	1.131998e+02	9.063355e+03	6.006747e+02	-4.954898e+02	4.954898e+02	-5.995174e+03	-7.244946e+02	2.156428e+01	-2.156428e+01	2.244307e+02	2.888623e+01	1.166438e+02	-1.166438e+02	-9.673093e+03	-1.064557e+03	-1.509330e+01	1.509330e+01	1.208447e+03	-2.218381e+01
1.6200e+03	5.299240e-01	4.700760e-01	2.067279e+01	1.535518e+00	1.293398e+02	-1.293398e+02	-1.085426e+04	1.279216e+02	-1.131031e+02	1.131031e+02	9.126227e+03	6.001193e+02	-4.951256e+02	4.951256e+02	-6.085779e+03	-7.300372e+02	2.156569e+01	-2.156569e+01	2.281056e+02	2.914344e+01	1.173412e+02	-1.173412e+02	-9.803360e+03	-1.071158e+03	-1.508042e+01	1.508042e+01	1.216830e+03	-2.235194e+01
1.6300e+03	5.277755e-01	4.722245e-01	2.083880e+01	1.536877e+00	1.302181e+02	-1.302181e+02	-1.100882e+04	1.297442e+02	-1.130020e+02	1.130020e+02	9.188831e+03	5.995477e+02	-4.947413e+02	4.947413e+02	-6.176919e+03	-7.355391e+02	2.156590e+01	-2.156590e+01	2.318066e+02	2.939913e+01	1.180328e+02	-1.180328e+02	-9.934228e+03	-1.077720e+03	-1.506693e+01	1.506693e+01	1.225177e+03	-2.251880e+01
1.6400e+03	5.256478e-01	4.743522e-01	2.100454e+01	1.538186e+00	1.310916e+02	-1.310916e+02	-1.116430e+04	1.315734e+02	-1.128965e+02	1.128965e+02	9.251165e+03	5.989603e+02	-4.943377e+02	4.943377e+02	-6.268588e+03	-7.410003e+02	2.156494e+01	-2.156494e+01	2.355336e+02	2.965328e+01	1.187186e+02	-1.187186e+02	-1.006569e+04	-1.084242e+03	-1.505287e+01	1.505287e+01	1.233489e+03	-2.268439e+01
1.6500e+03	5.235408e-01	4.764592e-01	2.116999e+01	1.539445e+00	1.319602e+02	-1.319602e+02	-1.132071e+04	1.334089e+02	-1.127869e+02	1.127869e+02	9.313227e+03	5.983574e+02	-4.939154e+02	4.939154e+02	-6.360779e+03	-7.464206e+02	2.156283e+01	-2.156283e+01	2.392862e+02	2.990588e+01	1.193987e+02	-1.193987e+02	-1.019774e+04	-1.090724e+03	-1.503825e+01	1.503825e+01	1.241764e+03	-2.284870e+01
1.6600e+03	5.214542e-01	4.785458e-01	2.133515e+01	1.540655e+00	1.328240e+02	-1.328240e+02	-1.147802e+04	1.352508e+02	-1.126732e+02	1.126732e+02	9.375016e+03	5.977395e+02	-4.934749e+02	4.934749e+02	-6.453484e+03	-7.517998e+02	2.155962e+01	-2.155962e+01	2.430642e+02	3.015692e+01	1.200732e+02	-1.200732e+02	-1.033036e+04	-1.097166e+03	-1.502310e+01	1.502310e+01	1.250002e+03	-2.301174e+01
1.6700e+03	5.193880e-01	4.806120e-01	2.150002e+01	1.541816e+00	1.336831e+02	-1.336831e+02	-1.163624e+04	1.370988e+02	-1.125556e+02	1.125556e+02	9.436529e+03	5.971068e+02	-4.930170e+02	4.930170e+02	-6.546697e+03	-7.571380e+02	2.155534e+01	-2.155534e+01	2.468673e+02	3.040638e+01	1.207420e+02	-1.207420e+02	-1.046356e+04	-1.103568e+03	-1.500742e+01	1.500742e+01	1.258204e+03	-2.317349e+01
1.6800e+03	5.173418e-01	4.826582e-01	2.166459e+01	1.542929e+00	1.345375e+02	-1.345375e+02	-1.179536e+04	1.389529e+02	-1.124343e+02	1.124343e+02	9.497767e+03	5.964599e+02	-4.925421e+02	4.925421e+02	-6.640410e+03	-7.624348e+02	2.155001e+01	-2.155001e+01	2.506952e+02	3.065425e+01	1.214052e+02	-1.214052e+02	-1.059732e+04	-1.109930e+03	-1.499124e+01	1.499124e+01	1.266369e+03	-2.333395e+01
1.6900e+03	5.153155e-01	4.846845e-01	2.182884e+01	1.543995e+00	1.353872e+02	-1.353872e+02	-1.195537e+04	1.408128e+02	-1.123093e+02	1.123093e+02	9.558727e+03	5.957989e+02	-4.920509e+02	4.920509e+02	-6.734616e+03	-7.676904e+02	2.154367e+01	-2.154367e+01	2.545477e+02	3.090052e+01	1.220629e+02	-1.220629e+02	-1.073163e+04	-1.116251e+03	-1.497458e+01	1.497458e+01	1.274497e+03	-2.349313e+01
1.7000e+03	5.133088e-01	4.866912e-01	2.199278e+01	1.545014e+00	1.362323e+02	-1.362323e+02	-1.211626e+04	1.426786e+02	-1.121809e+02	1.121809e+02	9.619407e+03	5.951243e+02	-4.915440e+02	4.915440e+02	-6.829309e+03	-7.729046e+02	2.153635e+01	-2.153635e+01	2.584243e+02	3.114519e+01	1.227152e+02	-1.227152e+02	-1.086649e+04	-1.122532e+03	-1.495745e+01	1.495745e+01	1.282588e+03	-2.365102e+01
1.7100e+03	5.113217e-01	4.886783e-01	2.215639e+01	1.545987e+00	1.370729e+02	-1.370729e+02	-1.227803e+04	1.445500e+02	-1.120491e+02	1.120491e+02	9.679807e+03	5.944365e+02	-4.910221e+02	4.910221e+02	-6.924480e+03	-7.780773e+02	2.152807e+01	-2.152807e+01	2.623250e+02	3.138823e+01	1.233622e+02	-1.233622e+02	-1.100189e+04	-1.128772e+03	-1.493988e+01	1.493988e+01	1.290641e+03	-2.380761e+01
1.7200e+03	5.093538e-01	4.906462e-01	2.231968e+01	1.546915e+00	1.379091e+02	-1.379091e+02	-1.244068e+04	1.464269e+02	-1.119141e+02	1.119141e+02	9.739926e+03	5.937357e+02	-4.904857e+02	4.904857e+02	-7.020124e+03	-7.832085e+02	2.151887e+01	-2.151887e+01	2.662493e+02	3.162965e+01	1.240038e+02	-1.240038e+02	-1.113782e+04	-1.134972e+03	-1.492188e+01	1.492188e+01	1.298657e+03	-2.396292e+01
1.7300e+03	5.074051e-01	4.925949e-01	2.248263e+01	1.547798e+00	1.387407e+02	-1.387407e+02	-1.260419e+04	1.483092e+02	-1.117760e+02	1.117760e+02	9.799761e+03	5.930222e+02	-4.899352e+02	4.899352e+02	-7.116233e+03	-7.882982e+02	2.150878e+01	-2.150878e+01	2.701970e+02	3.186943e+01	1.246402e+02	-1.246402e+02	-1.127427e+04	-1.141131e+03	-1.490346e+01	1.490346e+01	1.306635e+03	-2.411693e+01
1.7400e+03	5.054752e-01	4.945248e-01	2.264524e+01	1.548638e+00	1.395681e+02	-1.395681e+02	-1.276855e+04	1.501967e+02	-1.116349e+02	1.116349e+02	9.859313e+03	5.922966e+02	-4.893713e+02	4.893713e+02	-7.212799e+03	-7.933464e+02	2.149781e+01	-2.149781e+01	2.741677e+02	3.210757e+01	1.252714e+02	-1.252714e+02	-1.141124e+04	-1.147249e+03	-1.488465e+01	1.488465e+01	1.314575e+03	-2.426966e+01
1.7500e+03	5.035641e-01	4.964359e-01	2.280751e+01	1.549434e+00	1.403910e+02	-1.403910e+02	-1.293377e+04	1.520895e+02	-1.114910e+02	1.114910e+02	9.918579e+03	5.915589e+02	-4.887944e+02	4.887944e+02	-7.309816e+03	-7.983529e+02	2.148600e+01	-2.148600e+01	2.781613e+02	3.234405e+01	1.258975e+02	-1.258975e+02	-1.154872e+04	-1.153326e+03	-1.486547e+01	1.486547e+01	1.322477e+03	-2.442109e+01
1.7600e+03	5.016715e-01	4.983285e-01	2.296942e+01	1.550187e+00	1.412097e+02	-1.412097e+02	-1.309983e+04	1.539873e+02	-1.113443e+02	1.113443e+02	9.977559e+03	5.908096e+02	-4.882050e+02	4.882050e+02	-7.407277e+03	-8.033179e+02	2.147338e+01	-2.147338e+01	2.821775e+02	3.257888e+01	1.265185e+02	-1.265185e+02	-1.168670e+04	-1.159362e+03	-1.484591e+01	1.484591e+01	1.330341e+03	-2.457122e+01
1.7700e+03	4.997973e-01	5.002027e-01	2.313098e+01	1.550899e+00	1.420242e+02	-1.420242e+02	-1.326673e+04	1.558900e+02	-1.111950e+02	1.111950e+02	1.003625e+04	5.900489e+02	-4.876037e+02	4.876037e+02	-7.505175e+03	-8.082413e+02	2.145997e+01	-2.145997e+01	2.862158e+02	3.281204e+01	1.271345e+02	-1.271345e+02	-1.182517e+04	-1.165356e+03	-1.482600e+01	1.482600e+01	1.338167e+03	-2.472007e+01
1.7800e+03	4.979412e-01	5.020588e-01	2.329217e+01	1.551569e+00	1.428344e+02	-1.428344e+02	-1.343445e+04	1.577975e+02	-1.110432e+02	1.110432e+02	1.009466e+04	5.892772e+02	-4.869907e+02	4.869907e+02	-7.603502e+03	-8.131232e+02	2.144579e+01	-2.144579e+01	2.902761e+02	3.304353e+01	1.277455e+02	-1.277455e+02	-1.196413e+04	-1.171310e+03	-1.480576e+01	1.480576e+01	1.345954e+03	-2.486762e+01
1.7900e+03	4.961030e-01	5.038970e-01	2.345300e+01	1.552198e+00	1.436406e+02	-1.436406e+02	-1.360300e+04	1.597098e+02	-1.108889e+02	1.108889e+02	1.015277e+04	5.884948e+02	-4.863667e+02	4.863667e+02	-7.702251e+03	-8.179635e+02	2.143087e+01	-2.143087e+01	2.943580e+02	3.327334e+01	1.283516e+02	-1.283516e+02	-1.210356e+04	-1.177222e+03	-1.478519e+01	1.478519e+01	1.353703e+03	-2.501389e+01
1.8000e+03	4.942827e-01	5.057173e-01	2.361345e+01	1.552787e+00	1.444426e+02	-1.444426e+02	-1.377237e+04	1.616266e+02	-1.107324e+02	1.107324e+02	1.021060e+04	5.877019e+02	-4.857321e+02	4.857321e+02	-7.801416e+03	-8.227623e+02	2.141523e+01	-2.141523e+01	2.984613e+02	3.350148e+01	1.289529e+02	-1.289529e+02	-1.224346e+04	-1.183093e+03	-1.476431e+01	1.476431e+01	1.361413e+03	-2.515886e+01
1.8100e+03	4.924799e-01	5.075201e-01	2.377353e+01	1.553336e+00	1.452407e+02	-1.452407e+02	-1.394255e+04	1.635479e+02	-1.105736e+02	1.105736e+02	1.026814e+04	5.868988e+02	-4.850873e+02	4.850873e+02	-7.900990e+03	-8.275197e+02	2.139890e+01	-2.139890e+01	3.025856e+02	3.372793e+01	1.295495e+02	-1.295495e+02	-1.238383e+04	-1.188923e+03	-1.474314e+01	1.474314e+01	1.369085e+03	-2.530255e+01
1.8200e+03	4.906946e-01	5.093054e-01	2.393322e+01	1.553846e+00	1.460347e+02	-1.460347e+02	-1.411353e+04	1.654736e+02	-1.104127e+02	1.104127e+02	1.032538e+04	5.860859e+02	-4.844328e+02	4.844328e+02	-8.000964e+03	-8.322356e+02	2.138189e+01	-2.138189e+01	3.067307e+02	3.395270e+01	1.301413e+02	-1.301413e+02	-1.252464e+04	-1.194711e+03	-1.472169e+01	1.472169e+01	1.376717e+03	-2.544496e+01
1.8300e+03	4.889265e-01	5.110735e-01	2.409253e+01	1.554318e+00	1.468248e+02	-1.468248e+02	-1.428530e+04	1.674036e+02	-1.102498e+02	1.102498e+02	1.038233e+04	5.852633e+02	-4.837690e+02	4.837690e+02	-8.101334e+03	-8.369102e+02	2.136423e+01	-2.136423e+01	3.108962e+02	3.417578e+01	1.307284e+02	-1.307284e+02	-1.266591e+04	-1.200457e+03	-1.469997e+01	1.469997e+01	1.384311e+03	-2.558608e+01
1.8400e+03	4.871755e-01	5.128245e-01	2.425144e+01	1.554752e+00	1.476111e+02	-1.476111e+02	-1.445787e+04	1.693377e+02	-1.100849e+02	1.100849e+02	1.043899e+04	5.844313e+02	-4.830962e+02	4.830962e+02	-8.202090e+03	-8.415435e+02	2.134594e+01	-2.134594e+01	3.150820e+02	3.439716e+01	1.313109e+02	-1.313109e+02	-1.280761e+04	-1.206162e+03	-1.467799e+01	1.467799e+01	1.391866e+03	-2.572593e+01
1.8500e+03	4.854414e-01	5.145586e-01	2.440996e+01	1.555148e+00	1.483935e+02	-1.483935e+02	-1.463121e+04	1.712759e+02	-1.099182e+02	1.099182e+02	1.049536e+04	5.835903e+02	-4.824149e+02	4.824149e+02	-8.303227e+03	-8.461355e+02	2.132705e+01	-2.132705e+01	3.192876e+02	3.461685e+01	1.318889e+02	-1.318889e+02	-1.294975e+04	-1.211826e+03	-1.465576e+01	1.465576e+01	1.399381e+03	-2.586449e+01
1.8600e+03	4.837239e-01	5.162761e-01	2.456807e+01	1.555508e+00	1.491721e+02	-1.491721e+02	-1.480533e+04	1.732181e+02	-1.097497e+02	1.097497e+02	1.055143e+04	5.827404e+02	-4.817252e+02	4.817252e+02	-8.404738e+03	-8.506865e+02	2.130757e+01	-2.130757e+01	3.235128e+02	3.483484e+01	1.324624e+02	-1.324624e+02	-1.309231e+04	-1.217448e+03	-1.463330e+01	1.463330e+01	1.406858e+03	-2.600178e+01
1.8700e+03	4.820230e-01	5.179770e-01	2.472578e+01	1.555831e+00	1.499470e+02	-1.499470e+02	-1.498022e+04	1.751642e+02	-1.095796e+02	1.095796e+02	1.060721e+04	5.818820e+02	-4.810277e+02	4.810277e+02	-8.506615e+03	-8.551963e+02	2.128752e+01	-2.128752e+01	3.277573e+02	3.505113e+01	1.330314e+02	-1.330314e+02	-1.323528e+04	-1.223028e+03	-1.461061e+01	1.461061e+01	1.414295e+03	-2.613780e+01
1.8800e+03	4.803385e-01	5.196615e-01	2.488308e+01	1.556119e+00	1.507181e+02	-1.507181e+02	-1.515587e+04	1.771140e+02	-1.094077e+02	1.094077e+02	1.066270e+04	5.810152e+02	-4.803225e+02	4.803225e+02	-8.608852e+03	-8.596652e+02	2.126693e+01	-2.126693e+01	3.320209e+02	3.526573e+01	1.335959e+02	-1.335959e+02	-1.337867e+04	-1.228567e+03	-1.458770e+01	1.458770e+01	1.421693e+03	-2.627256e+01
1.8900e+03	4.786702e-01	5.213298e-01	2.503997e+01	1.556371e+00	1.514856e+02	-1.514856e+02	-1.533227e+04	1.790675e+02	-1.092344e+02	1.092344e+02	1.071789e+04	5.801403e+02	-4.796101e+02	4.796101e+02	-8.711442e+03	-8.640933e+02	2.124581e+01	-2.124581e+01	3.363031e+02	3.547862e+01	1.341562e+02	-1.341562e+02	-1.352246e+04	-1.234064e+03	-1.456458e+01	1.456458e+01	1.429051e+03	-2.640604e+01
1.9000e+03	4.770179e-01	5.229821e-01	2.519643e+01	1.556589e+00	1.522494e+02	-1.522494e+02	-1.550942e+04	1.810246e+02	-1.090595e+02	1.090595e+02	1.077278e+04	5.792576e+02	-4.788908e+02	4.788908e+02	-8.814377e+03	-8.684806e+02	2.122419e+01	-2.122419e+01	3.406038e+02	3.568982e+01	1.347121e+02	-1.347121e+02	-1.366664e+04	-1.239519e+03	-1.454127e+01	1.454127e+01	1.436370e+03	-2.653827e+01
1.9100e+03	4.753815e-01	5.246185e-01	2.535247e+01	1.556773e+00	1.530097e+02	-1.530097e+02	-1.568731e+04	1.829851e+02	-1.088833e+02	1.088833e+02	1.082738e+04	5.783673e+02	-4.781649e+02	4.781649e+02	-8.917652e+03	-8.728272e+02	2.120207e+01	-2.120207e+01	3.449226e+02	3.589931e+01	1.352637e+02	-1.352637e+02	-1.381120e+04	-1.244933e+03	-1.451778e+01	1.451778e+01	1.443650e+03	-2.666924e+01
1.9200e+03	4.737607e-01	5.262393e-01	2.550809e+01	1.556923e+00	1.537664e+02	-1.537664e+02	-1.586593e+04	1.849491e+02	-1.087058e+02	1.087058e+02	1.088168e+04	5.774696e+02	-4.774329e+02	4.774329e+02	-9.021259e+03	-8.771333e+02	2.117947e+01	-2.117947e+01	3.492592e+02	3.610711e+01	1.358112e+02	-1.358112e+02	-1.395615e+04	-1.250305e+03	-1.449411e+01	1.449411e+01	1.450890e+03	-2.679895e+01
1.9300e+03	4.721555e-01	5.278445e-01	2.566328e+01	1.557041e+00	1.545197e+02	-1.545197e+02	-1.604528e+04	1.869164e+02	-1.085271e+02	1.085271e+02	1.093568e+04	5.765647e+02	-4.766950e+02	4.766950e+02	-9.125192e+03	-8.813990e+02	2.115642e+01	-2.115642e+01	3.536134e+02	3.631321e+01	1.363545e+02	-1.363545e+02	-1.410146e+04	-1.255635e+03	-1.447028e+01	1.447028e+01	1.458091e+03	-2.692741e+01
1.9400e+03	4.705657e-01	5.294343e-01	2.581803e+01	1.557125e+00	1.552696e+02	-1.552696e+02	-1.622535e+04	1.888869e+02	-1.083471e+02	1.083471e+02	1.098939e+04	5.756529e+02	-4.759515e+02	4.759515e+02	-9.229444e+03	-8.856244e+02	2.113293e+01	-2.113293e+01	3.579849e+02	3.651761e+01	1.368937e+02	-1.368937e+02	-1.424714e+04	-1.260924e+03	-1.444629e+01	1.444629e+01	1.465252e+03	-2.705463e+01
1.9500e+03	4.689910e-01	5.310090e-01	2.597234e+01	1.557178e+00	1.560160e+02	-1.560160e+02	-1.640612e+04	1.908605e+02	-1.081661e+02	1.081661e+02	1.104280e+04	5.747344e+02	-4.752026e+02	4.752026e+02	-9.334008e+03	-8.898096e+02	2.110902e+01	-2.110902e+01	3.623733e+02	3.672031e+01	1.374289e+02	-1.374289e+02	-1.439318e+04	-1.266171e+03	-1.442215e+01	1.442215e+01	1.472374e+03	-2.718061e+01
1.9600e+03	4.674314e-01	5.325686e-01	2.612621e+01	1.557199e+00	1.567592e+02	-1.567592e+02	-1.658761e+04	1.928372e+02	-1.079840e+02	1.079840e+02	1.109592e+04	5.738093e+02	-4.744487e+02	4.744487e+02	-9.438878e+03	-8.939548e+02	2.108469e+01	-2.108469e+01	3.667784e+02	3.692132e+01	1.379601e+02	-1.379601e+02	-1.453957e+04	-1.271376e+03	-1.439787e+01	1.439787e+01	1.479456e+03	-2.730535e+01
1.9700e+03	4.658867e-01	5.341133e-01	2.627964e+01	1.557189e+00	1.574990e+02	-1.574990e+02	-1.676979e+04	1.948168e+02	-1.078009e+02	1.078009e+02	1.114874e+04	5.728780e+02	-4.736900e+02	4.736900e+02	-9.544046e+03	-8.980601e+02	2.105998e+01	-2.105998e+01	3.711999e+02	3.712065e+01	1.384874e+02	-1.384874e+02	-1.468629e+04	-1.276540e+03	-1.437346e+01	1.437346e+01	1.486498e+03	-2.742886e+01
1.9800e+03	4.643567e-01	5.356433e-01	2.643261e+01	1.557148e+00	1.582356e+02	-1.582356e+02	-1.695266e+04	1.967993e+02	-1.076170e+02	1.076170e+02	1.120126e+04	5.719406e+02	-4.729269e+02	4.729269e+02	-9.649507e+03	-9.021257e+02	2.103488e+01	-2.103488e+01	3.756375e+02	3.731828e+01	1.390108e+02	-1.390108e+02	-1.483336e+04	-1.281662e+03	-1.434893e+01	1.434893e+01	1.493501e+03	-2.755115e+01
1.9900e+03	4.628412e-01	5.371588e-01	2.658514e+01	1.557078e+00	1.589691e+02	-1.589691e+02	-1.713621e+04	1.987846e+02	-1.074321e+02	1.074321e+02	1.125348e+04	5.709972e+02	-4.721595e+02	4.721595e+02	-9.755254e+03	-9.061518e+02	2.100942e+01	-2.100942e+01	3.800909e+02	3.751422e+01	1.395303e+02	-1.395303e+02	-1.498075e+04	-1.286743e+03	-1.432428e+01	1.432428e+01	1.500464e+03	-2.767221e+01
2.0000e+03	4.613402e-01	5.386598e-01	2.673721e+01	1.556977e+00	1.596993e+02	-1.596993e+02	-1.732044e+04	2.007726e+02	-1.072465e+02	1.072465e+02	1.130541e+04	5.700482e+02	-4.713882e+02	4.713882e+02	-9.861280e+03	-9.101384e+02	2.098361e+01	-2.098361e+01	3.845598e+02	3.770848e+01	1.400460e+02	-1.400460e+02	-1.512846e+04	-1.291782e+03	-1.429953e+01	1.429953e+01	1.507387e+03	-2.779206e+01
2.0100e+03	4.598534e-01	5.401466e-01	2.688882e+01	1.556848e+00	1.604264e+02	-1.604264e+02	-1.750534e+04	2.027633e+02	-1.070601e+02	1.070601e+02	1.135703e+04	5.690937e+02	-4.706131e+02	4.706131e+02	-9.967579e+03	-9.140857e+02	2.095746e+01	-2.095746e+01	3.890440e+02	3.790107e+01	1.405580e+02	-1.405580e+02	-1.527648e+04	-1.296779e+03	-1.427468e+01	1.427468e+01	1.514271e+03	-2.791069e+01
2.0200e+03	4.583808e-01	5.416192e-01	2.703997e+01	1.556689e+00	1.611505e+02	-1.611505e+02	-1.769090e+04	2.047565e+02	-1.068730e+02	1.068730e+02	1.140837e+04	5.681338e+02	-4.698346e+02	4.698346e+02	-1.007414e+04	-9.179939e+02	2.093099e+01	-2.093099e+01	3.935431e+02	3.809197e+01	1.410663e+02	-1.410663e+02	-1.542481e+04	-1.301735e+03	-1.424973e+01	1.424973e+01	1.521115e+03	-2.802812e+01
2.0300e+03	4.569221e-01	5.430779e-01	2.719065e+01	1.556503e+00	1.618715e+02	-1.618715e+02	-1.787712e+04	2.067522e+02	-1.066852e+02	1.066852e+02	1.145940e+04	5.671688e+02	-4.690528e+02	4.690528e+02	-1.018097e+04	-9.218632e+02	2.090421e+01	-2.090421e+01	3.980570e+02	3.828120e+01	1.415709e+02	-1.415709e+02	-1.557344e+04	-1.306649e+03	-1.422470e+01	1.422470e+01	1.527920e+03	-2.814434e+01
2.0400e+03	4.554772e-01	5.445228e-01	2.734087e+01	1.556288e+00	1.625896e+02	-1.625896e+02	-1.806399e+04	2.087503e+02	-1.064969e+02	1.064969e+02	1.151014e+04	5.661989e+02	-4.682679e+02	4.682679e+02	-1.028805e+04	-9.256937e+02	2.087714e+01	-2.087714e+01	4.025852e+02	3.846877e+01	1.420719e+02	-1.420719e+02	-1.572236e+04	-1.311522e+03	-1.419959e+01	1.419959e+01	1.534685e+03	-2.825937e+01
2.0500e+03	4.540460e-01	5.459540e-01	2.749062e+01	1.556047e+00	1.633046e+02	-1.633046e+02	-1.825149e+04	2.107507e+02	-1.063080e+02	1.063080e+02	1.156058e+04	5.652241e+02	-4.674802e+02	4.674802e+02	-1.039538e+04	-9.294857e+02	2.084977e+01	-2.084977e+01	4.071276e+02	3.865467e+01	1.425693e+02	-1.425693e+02	-1.587156e+04	-1.316354e+03	-1.417440e+01	1.417440e+01	1.541410e+03	-2.837322e+01
2.0600e+03	4.526283e-01	5.473717e-01	2.763989e+01	1.555778e+00	1.640168e+02	-1.640168e+02	-1.843963e+04	2.127534e+02	-1.061187e+02	1.061187e+02	1.161072e+04	5.642448e+02	-4.666900e+02	4.666900e+02	-1.050294e+04	-9.332392e+02	2.082214e+01	-2.082214e+01	4.116837e+02	3.883890e+01	1.430633e+02	-1.430633e+02	-1.602104e+04	-1.321144e+03	-1.414916e+01	1.414916e+01	1.548096e+03	-2.848587e+01
2.0700e+03	4.512239e-01	5.487761e-01	2.778869e+01	1.555482e+00	1.647261e+02	-1.647261e+02	-1.862840e+04	2.147583e+02	-1.059288e+02	1.059288e+02	1.166056e+04	5.632611e+02	-4.658972e+02	4.658972e+02	-1.061074e+04	-9.369544e+02	2.079425e+01	-2.079425e+01	4.162535e+02	3.902149e+01	1.435537e+02	-1.435537e+02	-1.617079e+04	-1.325893e+03	-1.412385e+01	1.412385e+01	1.554742e+03	-2.859735e+01
2.0800e+03	4.498328e-01	5.501672e-01	2.793701e+01	1.555161e+00	1.654326e+02	-1.654326e+02	-1.881779e+04	2.167654e+02	-1.057386e+02	1.057386e+02	1.171011e+04	5.622731e+02	-4.651023e+02	4.651023e+02	-1.071877e+04	-9.406317e+02	2.076610e+01	-2.076610e+01	4.208365e+02	3.920242e+01	1.440408e+02	-1.440408e+02	-1.632080e+04	-1.330601e+03	-1.409848e+01	1.409848e+01	1.561348e+03	-2.870766e+01
2.0900e+03	4.484548e-01	5.515452e-01	2.808485e+01	1.554814e+00	1.661363e+02	-1.661363e+02	-1.900779e+04	2.187744e+02	-1.055480e+02	1.055480e+02	1.175937e+04	5.612810e+02	-4.643053e+02	4.643053e+02	-1.082703e+04	-9.442710e+02	2.073772e+01	-2.073772e+01	4.254326e+02	3.938170e+01	1.445244e+02	-1.445244e+02	-1.647107e+04	-1.335268e+03	-1.407307e+01	1.407307e+01	1.567915e+03	-2.881680e+01
2.1000e+03	4.470897e-01	5.529103e-01	2.823220e+01	1.554442e+00	1.668373e+02	-1.668373e+02	-1.919840e+04	2.207855e+02	-1.053571e+02	1.053571e+02	1.180832e+04	5.602849e+02	-4.635065e+02	4.635065e+02	-1.093550e+04	-9.478727e+02	2.070911e+01	-2.070911e+01	4.300414e+02	3.955935e+01	1.450048e+02	-1.450048e+02	-1.662159e+04	-1.339893e+03	-1.404761e+01	1.404761e+01	1.574443e+03	-2.892478e+01
2.1100e+03	4.457375e-01	5.542625e-01	2.837907e+01	1.554044e+00	1.675355e+02	-1.675355e+02	-1.938961e+04	2.227985e+02	-1.051658e+02	1.051658e+02	1.185698e+04	5.592851e+02	-4.627059e+02	4.627059e+02	-1.104417e+04	-9.514369e+02	2.068028e+01	-2.068028e+01	4.346626e+02	3.973536e+01	1.454817e+02	-1.454817e+02	-1.677235e+04	-1.344478e+03	-1.402211e+01	1.402211e+01	1.580931e+03	-2.903161e+01
2.1200e+03	4.443979e-01	5.556021e-01	2.852545e+01	1.553623e+00	1.682309e+02	-1.682309e+02	-1.958141e+04	2.248133e+02	-1.049743e+02	1.049743e+02	1.190535e+04	5.582817e+02	-4.619037e+02	4.619037e+02	-1.115306e+04	-9.549637e+02	2.065126e+01	-2.065126e+01	4.392960e+02	3.990974e+01	1.459554e+02	-1.459554e+02	-1.692335e+04	-1.349021e+03	-1.399658e+01	1.399658e+01	1.587380e+03	-2.913729e+01
2.1300e+03	4.430710e-01	5.569290e-01	2.867133e+01	1.553177e+00	1.689237e+02	-1.689237e+02	-1.977380e+04	2.268299e+02	-1.047826e+02	1.047826e+02	1.195342e+04	5.572748e+02	-4.611001e+02	4.611001e+02	-1.126214e+04	-9.584535e+02	2.062204e+01	-2.062204e+01	4.439414e+02	4.008249e+01	1.464258e+02	-1.464258e+02	-1.707457e+04	-1.353524e+03	-1.397101e+01	1.397101e+01	1.593789e+03	-2.924183e+01
2.1400e+03	4.417564e-01	5.582436e-01	2.881673e+01	1.552708e+00	1.696138e+02	-1.696138e+02	-1.996676e+04	2.288483e+02	-1.045907e+02	1.045907e+02	1.200119e+04	5.562645e+02	-4.602951e+02	4.602951e+02	-1.137141e+04	-9.619064e+02	2.059264e+01	-2.059264e+01	4.485984e+02	4.025363e+01	1.468929e+02	-1.468929e+02	-1.722602e+04	-1.357985e+03	-1.394542e+01	1.394542e+01	1.600159e+03	-2.934523e+01
2.1500e+03	4.404542e-01	5.595458e-01	2.896163e+01	1.552215e+00	1.703013e+02	-1.703013e+02	-2.016030e+04	2.308683e+02	-1.043986e+02	1.043986e+02	1.204868e+04	5.552511e+02	-4.594891e+02	4.594891e+02	-1.148087e+04	-9.653225e+02	2.056307e+01	-2.056307e+01	4.532669e+02	4.042316e+01	1.473568e+02	-1.473568e+02	-1.737768e+04	-1.362406e+03	-1.391981e+01	1.391981e+01	1.606490e+03	-2.944750e+01
2.1600e+03	4.391641e-01	5.608359e-01	2.910603e+01	1.551699e+00	1.709863e+02	-1.709863e+02	-2.035440e+04	2.328899e+02	-1.042064e+02	1.042064e+02	1.209586e+04	5.542347e+02	-4.586822e+02	4.586822e+02	-1.159051e+04	-9.687021e+02	2.053333e+01	-2.053333e+01	4.579464e+02	4.059108e+01	1.478177e+02	-1.478177e+02	-1.752955e+04	-1.366787e+03	-1.389418e+01	1.389418e+01	1.612782e+03	-2.954866e+01
2.1700e+03	4.378860e-01	5.621140e-01	2.924993e+01	1.551161e+00	1.716688e+02	-1.716688e+02	-2.054905e+04	2.349130e+02	-1.040141e+02	1.040141e+02	1.214276e+04	5.532154e+02	-4.578746e+02	4.578746e+02	-1.170032e+04	-9.720454e+02	2.050343e+01	-2.050343e+01	4.626368e+02	4.075740e+01	1.482755e+02	-1.482755e+02	-1.768162e+04	-1.371126e+03	-1.386854e+01	1.386854e+01	1.619034e+03	-2.964869e+01
2.1800e+03	4.366199e-01	5.633801e-01	2.939333e+01	1.550601e+00	1.723488e+02	-1.723488e+02	-2.074426e+04	2.369377e+02	-1.038217e+02	1.038217e+02	1.218936e+04	5.521933e+02	-4.570663e+02	4.570663e+02	-1.181030e+04	-9.753526e+02	2.047339e+01	-2.047339e+01	4.673377e+02	4.092213e+01	1.487302e+02	-1.487302e+02	-1.783388e+04	-1.375425e+03	-1.384289e+01	1.384289e+01	1.625247e+03	-2.974762e+01
2.1900e+03	4.353654e-01	5.646346e-01	2.953623e+01	1.550019e+00	1.730264e+02	-1.730264e+02	-2.094001e+04	2.389637e+02	-1.036294e+02	1.036294e+02	1.223566e+04	5.511686e+02	-4.562576e+02	4.562576e+02	-1.192044e+04	-9.786239e+02	2.044319e+01	-2.044319e+01	4.720490e+02	4.108527e+01	1.491820e+02	-1.491820e+02	-1.798633e+04	-1.379684e+03	-1.381725e+01	1.381725e+01	1.631422e+03	-2.984544e+01
2.2000e+03	4.341227e-01	5.658773e-01	2.967863e+01	1.549415e+00	1.737015e+02	-1.737015e+02	-2.113630e+04	2.409911e+02	-1.034370e+02	1.034370e+02	1.228168e+04	5.501415e+02	-4.554485e+02	4.554485e+02	-1.203074e+04	-9.818595e+02	2.041287e+01	-2.041287e+01	4.767704e+02	4.124684e+01	1.496308e+02	-1.496308e+02	-1.813896e+04	-1.383902e+03	-1.379160e+01	1.379160e+01	1.637557e+03	-2.994216e+01
2.2100e+03	4.328914e-01	5.671086e-01	2.982051e+01	1.548791e+00	1.743743e+02	-1.743743e+02	-2.133312e+04	2.430199e+02	-1.032447e+02	1.032447e+02	1.232740e+04	5.491119e+02	-4.546392e+02	4.546392e+02	-1.214120e+04	-9.850597e+02	2.038241e+01	-2.038241e+01	4.815016e+02	4.140683e+01	1.500767e+02	-1.500767e+02	-1.829177e+04	-1.388080e+03	-1.376596e+01	1.376596e+01	1.643653e+03	-3.003780e+01
2.2200e+03	4.316716e-01	5.683284e-01	2.996189e+01	1.548146e+00	1.750448e+02	-1.750448e+02	-2.153046e+04	2.450499e+02	-1.030525e+02	1.030525e+02	1.237283e+04	5.480802e+02	-4.538300e+02	4.538300e+02	-1.225179e+04	-9.882245e+02	2.035184e+01	-2.035184e+01	4.862423e+02	4.156525e+01	1.505197e+02	-1.505197e+02	-1.844475e+04	-1.392218e+03	-1.374033e+01	1.374033e+01	1.649711e+03	-3.013235e+01
2.2300e+03	4.304630e-01	5.695370e-01	3.010275e+01	1.547480e+00	1.757131e+02	-1.757131e+02	-2.172832e+04	2.470811e+02	-1.028604e+02	1.028604e+02	1.241797e+04	5.470463e+02	-4.530208e+02	4.530208e+02	-1.236253e+04	-9.913542e+02	2.032115e+01	-2.032115e+01	4.909924e+02	4.172212e+01	1.509600e+02	-1.509600e+02	-1.859788e+04	-1.396316e+03	-1.371472e+01	1.371472e+01	1.655729e+03	-3.022583e+01
2.2400e+03	4.292656e-01	5.707344e-01	3.024311e+01	1.546795e+00	1.763791e+02	-1.763791e+02	-2.192669e+04	2.491134e+02	-1.026685e+02	1.026685e+02	1.246282e+04	5.460105e+02	-4.522120e+02	4.522120e+02	-1.247341e+04	-9.944491e+02	2.029035e+01	-2.029035e+01	4.957514e+02	4.187744e+01	1.513974e+02	-1.513974e+02	-1.875117e+04	-1.400373e+03	-1.368913e+01	1.368913e+01	1.661709e+03	-3.031823e+01
2.2500e+03	4.280792e-01	5.719208e-01	3.038295e+01	1.546089e+00	1.770429e+02	-1.770429e+02	-2.212556e+04	2.511468e+02	-1.024767e+02	1.024767e+02	1.250738e+04	5.449728e+02	-4.514035e+02	4.514035e+02	-1.258441e+04	-9.975094e+02	2.025945e+01	-2.025945e+01	5.005193e+02	4.203121e+01	1.518321e+02	-1.518321e+02	-1.890461e+04	-1.404391e+03	-1.366356e+01	1.366356e+01	1.667651e+03	-3.040957e+01
2.2600e+03	4.269038e-01	5.730962e-01	3.052228e+01	1.545365e+00	1.777045e+02	-1.777045e+02	-2.232492e+04	2.531813e+02	-1.022851e+02	1.022851e+02	1.255165e+04	5.439334e+02	-4.505954e+02	4.505954e+02	-1.269553e+04	-1.000535e+03	2.022846e+01	-2.022846e+01	5.052957e+02	4.218344e+01	1.522640e+02	-1.522640e+02	-1.905819e+04	-1.408369e+03	-1.363801e+01	1.363801e+01	1.673554e+03	-3.049986e+01
2.2700e+03	4.257391e-01	5.742609e-01	3.066108e+01	1.544621e+00	1.783639e+02	-1.783639e+02	-2.252477e+04	2.552168e+02	-1.020937e+02	1.020937e+02	1.259563e+04	5.428923e+02	-4.497877e+02	4.497877e+02	-1.280678e+04	-1.003527e+03	2.019739e+01	-2.019739e+01	5.100804e+02	4.233415e+01	1.526932e+02	-1.526932e+02	-1.921191e+04	-1.412308e+03	-1.361249e+01	1.361249e+01	1.679418e+03	-3.058910e+01
2.2800e+03	4.245852e-01	5.754148e-01	3.079938e+01	1.543859e+00	1.790211e+02	-1.790211e+02	-2.272511e+04	2.572533e+02	-1.019025e+02	1.019025e+02	1.263933e+04	5.418498e+02	-4.489807e+02	4.489807e+02	-1.291813e+04	-1.006484e+03	2.016625e+01	-2.016625e+01	5.148732e+02	4.248333e+01	1.531198e+02	-1.531198e+02	-1.936576e+04	-1.416206e+03	-1.358700e+01	1.358700e+01	1.685244e+03	-3.067729e+01
2.2900e+03	4.234419e-01	5.765581e-01	3.093715e+01	1.543078e+00	1.796762e+02	-1.796762e+02	-2.292592e+04	2.592906e+02	-1.017115e+02	1.017115e+02	1.268274e+04	5.408058e+02	-4.481744e+02	4.481744e+02	-1.302960e+04	-1.009408e+03	2.013504e+01	-2.013504e+01	5.196737e+02	4.263100e+01	1.535436e+02	-1.535436e+02	-1.951973e+04	-1.420066e+03	-1.356154e+01	1.356154e+01	1.691031e+03	-3.076445e+01
2.3000e+03	4.223090e-01	5.776910e-01	3.107440e+01	1.542280e+00	1.803291e+02	-1.803291e+02	-2.312720e+04	2.613288e+02	-1.015208e+02	1.015208e+02	1.272586e+04	5.397605e+02	-4.473688e+02	4.473688e+02	-1.314117e+04	-1.012299e+03	2.010377e+01	-2.010377e+01	5.244819e+02	4.277716e+01	1.539648e+02	-1.539648e+02	-1.967381e+04	-1.423885e+03	-1.353611e+01	1.353611e+01	1.696781e+03	-3.085058e+01
2.3100e+03	4.211866e-01	5.788134e-01	3.121113e+01	1.541464e+00	1.809800e+02	-1.809800e+02	-2.332894e+04	2.633678e+02	-1.013304e+02	1.013304e+02	1.276869e+04	5.387140e+02	-4.465641e+02	4.465641e+02	-1.325283e+04	-1.015156e+03	2.007244e+01	-2.007244e+01	5.292973e+02	4.292183e+01	1.543833e+02	-1.543833e+02	-1.982801e+04	-1.427666e+03	-1.351072e+01	1.351072e+01	1.702492e+03	-3.093569e+01
2.3200e+03	4.200744e-01	5.799256e-01	3.134734e+01	1.540630e+00	1.816288e+02	-1.816288e+02	-2.353114e+04	2.654076e+02	-1.011402e+02	1.011402e+02	1.281124e+04	5.376665e+02	-4.457603e+02	4.457603e+02	-1.336459e+04	-1.017979e+03	2.004106e+01	-2.004106e+01	5.341199e+02	4.306500e+01	1.547993e+02	-1.547993e+02	-1.998231e+04	-1.431407e+03	-1.348537e+01	1.348537e+01	1.708165e+03	-3.101979e+01
2.3300e+03	4.189724e-01	5.810276e-01	3.148302e+01	1.539779e+00	1.822756e+02	-1.822756e+02	-2.373378e+04	2.674481e+02	-1.009504e+02	1.009504e+02	1.285350e+04	5.366180e+02	-4.449574e+02	4.449574e+02	-1.347643e+04	-1.020770e+03	2.000965e+01	-2.000965e+01	5.389492e+02	4.320670e+01	1.552127e+02	-1.552127e+02	-2.013670e+04	-1.435110e+03	-1.346005e+01	1.346005e+01	1.713800e+03	-3.110287e+01
2.3400e+03	4.178805e-01	5.821195e-01	3.161818e+01	1.538911e+00	1.829202e+02	-1.829202e+02	-2.393687e+04	2.694892e+02	-1.007608e+02	1.007608e+02	1.289548e+04	5.355685e+02	-4.441555e+02	4.441555e+02	-1.358835e+04	-1.023528e+03	1.997821e+01	-1.997821e+01	5.437852e+02	4.334691e+01	1.556235e+02	-1.556235e+02	-2.029119e+04	-1.438773e+03	-1.343478e+01	1.343478e+01	1.719398e+03	-3.118496e+01
2.3500e+03	4.167985e-01	5.832015e-01	3.175281e+01	1.538027e+00	1.835629e+02	-1.835629e+02	-2.414039e+04	2.715310e+02	-1.005716e+02	1.005716e+02	1.293718e+04	5.345183e+02	-4.433548e+02	4.433548e+02	-1.370035e+04	-1.026254e+03	1.994673e+01	-1.994673e+01	5.486276e+02	4.348566e+01	1.560317e+02	-1.560317e+02	-2.044577e+04	-1.442398e+03	-1.340955e+01	1.340955e+01	1.724957e+03	-3.126605e+01
2.3600e+03	4.157264e-01	5.842736e-01	3.188692e+01	1.537127e+00	1.842037e+02	-1.842037e+02	-2.434433e+04	2.735733e+02	-1.003828e+02	1.003828e+02	1.297859e+04	5.334675e+02	-4.425553e+02	4.425553e+02	-1.381242e+04	-1.028948e+03	1.991523e+01	-1.991523e+01	5.534761e+02	4.362296e+01	1.564376e+02	-1.564376e+02	-2.060042e+04	-1.445984e+03	-1.338437e+01	1.338437e+01	1.730479e+03	-3.134615e+01
2.3700e+03	4.146640e-01	5.853360e-01	3.202049e+01	1.536211e+00	1.848425e+02	-1.848425e+02	-2.454870e+04	2.756162e+02	-1.001944e+02	1.001944e+02	1.301973e+04	5.324160e+02	-4.417573e+02	4.417573e+02	-1.392456e+04	-1.031609e+03	1.988370e+01	-1.988370e+01	5.583305e+02	4.375880e+01	1.568410e+02	-1.568410e+02	-2.075515e+04	-1.449531e+03	-1.335925e+01	1.335925e+01	1.735963e+03	-3.142527e+01
2.3800e+03	4.136112e-01	5.863888e-01	3.215354e+01	1.535279e+00	1.854795e+02	-1.854795e+02	-2.475349e+04	2.776596e+02	-1.000063e+02	1.000063e+02	1.306058e+04	5.313640e+02	-4.409606e+02	4.409606e+02	-1.403676e+04	-1.034239e+03	1.985215e+01	-1.985215e+01	5.631906e+02	4.389320e+01	1.572420e+02	-1.572420e+02	-2.090994e+04	-1.453040e+03	-1.333417e+01	1.333417e+01	1.741410e+03	-3.150342e+01
2.3900e+03	4.125680e-01	5.874320e-01	3.228606e+01	1.534332e+00	1.861146e+02	-1.861146e+02	-2.495868e+04	2.797035e+02	-9.981869e+01	9.981869e+01	1.310115e+04	5.303116e+02	-4.401655e+02	4.401655e+02	-1.414902e+04	-1.036837e+03	1.982058e+01	-1.982058e+01	5.680561e+02	4.402617e+01	1.576407e+02	-1.576407e+02	-2.106480e+04	-1.456511e+03	-1.330916e+01	1.330916e+01	1.746820e+03	-3.158060e+01
2.4000e+03	4.115343e-01	5.884657e-01	3.241805e+01	1.533370e+00	1.867479e+02	-1.867479e+02	-2.516428e+04	2.817478e+02	-9.963150e+01	9.963150e+01	1.314144e+04	5.292589e+02	-4.393720e+02	4.393720e+02	-1.426133e+04	-1.039403e+03	1.978900e+01	-1.978900e+01	5.729269e+02	4.415771e+01	1.580371e+02	-1.580371e+02	-2.121971e+04	-1.459943e+03	-1.328420e+01	1.328420e+01	1.752192e+03	-3.165682e+01
2.4100e+03	4.105098e-01	5.894902e-01	3.254950e+01	1.532393e+00	1.873794e+02	-1.873794e+02	-2.537027e+04	2.837924e+02	-9.944477e+01	9.944477e+01	1.318145e+04	5.282059e+02	-4.385802e+02	4.385802e+02	-1.437369e+04	-1.041939e+03	1.975741e+01	-1.975741e+01	5.778026e+02	4.428784e+01	1.584311e+02	-1.584311e+02	-2.137467e+04	-1.463337e+03	-1.325930e+01	1.325930e+01	1.757527e+03	-3.173209e+01
2.4200e+03	4.094947e-01	5.905053e-01	3.268043e+01	1.531402e+00	1.880092e+02	-1.880092e+02	-2.557664e+04	2.858374e+02	-9.925853e+01	9.925853e+01	1.322119e+04	5.271528e+02	-4.377902e+02	4.377902e+02	-1.448609e+04	-1.044443e+03	1.972582e+01	-1.972582e+01	5.826832e+02	4.441656e+01	1.588229e+02	-1.588229e+02	-2.152968e+04	-1.466694e+03	-1.323447e+01	1.323447e+01	1.762825e+03	-3.180641e+01
2.4300e+03	4.084886e-01	5.915114e-01	3.281082e+01	1.530396e+00	1.886373e+02	-1.886373e+02	-2.578340e+04	2.878828e+02	-9.907279e+01	9.907279e+01	1.326064e+04	5.260997e+02	-4.370021e+02	4.370021e+02	-1.459852e+04	-1.046917e+03	1.969422e+01	-1.969422e+01	5.875682e+02	4.454387e+01	1.592126e+02	-1.592126e+02	-2.168472e+04	-1.470012e+03	-1.320970e+01	1.320970e+01	1.768086e+03	-3.187979e+01
2.4400e+03	4.074916e-01	5.925084e-01	3.294068e+01	1.529377e+00	1.892638e+02	-1.892638e+02	-2.599054e+04	2.899283e+02	-9.888759e+01	9.888759e+01	1.329982e+04	5.250465e+02	-4.362161e+02	4.362161e+02	-1.471099e+04	-1.049361e+03	1.966261e+01	-1.966261e+01	5.924576e+02	4.466980e+01	1.596001e+02	-1.596001e+02	-2.183979e+04	-1.473293e+03	-1.318501e+01	1.318501e+01	1.773310e+03	-3.195224e+01
2.4500e+03	4.065036e-01	5.934964e-01	3.307000e+01	1.528344e+00	1.898886e+02	-1.898886e+02	-2.619804e+04	2.919742e+02	-9.870289e+01	9.870289e+01	1.333873e+04	5.239935e+02	-4.354320e+02	4.354320e+02	-1.482349e+04	-1.051774e+03	1.963101e+01	-1.963101e+01	5.973512e+02	4.479434e+01	1.599854e+02	-1.599854e+02	-2.199489e+04	-1.476536e+03	-1.316038e+01	1.316038e+01	1.778497e+03	-3.202377e+01
2.4600e+03	4.055245e-01	5.944755e-01	3.319879e+01	1.527297e+00	1.905116e+02	-1.905116e+02	-2.640591e+04	2.940202e+02	-9.851870e+01	9.851870e+01	1.337736e+04	5.229406e+02	-4.346497e+02	4.346497e+02	-1.493602e+04	-1.054157e+03	1.959943e+01	-1.959943e+01	6.022486e+02	4.491751e+01	1.603685e+02	-1.603685e+02	-2.215001e+04	-1.479742e+03	-1.313583e+01	1.313583e+01	1.783648e+03	-3.209438e+01
2.4700e+03	4.045541e-01	5.954459e-01	3.332705e+01	1.526237e+00	1.911330e+02	-1.911330e+02	-2.661413e+04	2.960664e+02	-9.833503e+01	9.833503e+01	1.341571e+04	5.218880e+02	-4.338695e+02	4.338695e+02	-1.504856e+04	-1.056510e+03	1.956787e+01	-1.956787e+01	6.071497e+02	4.503931e+01	1.607494e+02	-1.607494e+02	-2.230515e+04	-1.482910e+03	-1.311134e+01	1.311134e+01	1.788762e+03	-3.216407e+01
2.4800e+03	4.035924e-01	5.964076e-01	3.345477e+01	1.525164e+00	1.917528e+02	-1.917528e+02	-2.682270e+04	2.981127e+02	-9.815188e+01	9.815188e+01	1.345380e+04	5.208356e+02	-4.330913e+02	4.330913e+02	-1.516112e+04	-1.058833e+03	1.953633e+01	-1.953633e+01	6.120543e+02	4.515976e+01	1.611282e+02	-1.611282e+02	-2.246029e+04	-1.486042e+03	-1.308692e+01	1.308692e+01	1.793840e+03	-3.223286e+01
2.4900e+03	4.026394e-01	5.973606e-01	3.358196e+01	1.524079e+00	1.923708e+02	-1.923708e+02	-2.703162e+04	3.001591e+02	-9.796926e+01	9.796926e+01	1.349161e+04	5.197837e+02	-4.323151e+02	4.323151e+02	-1.527369e+04	-1.061128e+03	1.950482e+01	-1.950482e+01	6.169622e+02	4.527885e+01	1.615049e+02	-1.615049e+02	-2.261544e+04	-1.489136e+03	-1.306257e+01	1.306257e+01	1.798881e+03	-3.230075e+01
2.5000e+03	4.016949e-01	5.983051e-01	3.370861e+01	1.522981e+00	1.929873e+02	-1.929873e+02	-2.724087e+04	3.022056e+02	-9.778717e+01	9.778717e+01	1.352915e+04	5.187323e+02	-4.315409e+02	4.315409e+02	-1.538626e+04	-1.063393e+03	1.947334e+01	-1.947334e+01	6.218731e+02	4.539661e+01	1.618794e+02	-1.618794e+02	-2.277059e+04	-1.492194e+03	-1.303829e+01	1.303829e+01	1.803886e+03	-3.236776e+01
2.5100e+03	4.007588e-01	5.992412e-01	3.383472e+01	1.521871e+00	1.936021e+02	-1.936021e+02	-2.745045e+04	3.042521e+02	-9.760565e+01	9.760565e+01	1.356642e+04	5.176814e+02	-4.307690e+02	4.307690e+02	-1.549884e+04	-1.065629e+03	1.944190e+01	-1.944190e+01	6.267869e+02	4.551303e+01	1.622518e+02	-1.622518e+02	-2.292573e+04	-1.495214e+03	-1.301409e+01	1.301409e+01	1.808855e+03	-3.243388e+01
2.5200e+03	3.998311e-01	6.001689e-01	3.396030e+01	1.520749e+00	1.942154e+02	-1.942154e+02	-2.766035e+04	3.062986e+02	-9.742468e+01	9.742468e+01	1.360342e+04	5.166311e+02	-4.299992e+02	4.299992e+02	-1.561142e+04	-1.067836e+03	1.941049e+01	-1.941049e+01	6.317034e+02	4.562813e+01	1.626222e+02	-1.626222e+02	-2.308086e+04	-1.498198e+03	-1.298996e+01	1.298996e+01	1.813789e+03	-3.249912e+01
2.5300e+03	3.989116e-01	6.010884e-01	3.408533e+01	1.519615e+00	1.948271e+02	-1.948271e+02	-2.787057e+04	3.083451e+02	-9.724429e+01	9.724429e+01	1.364015e+04	5.155815e+02	-4.292316e+02	4.292316e+02	-1.572398e+04	-1.070015e+03	1.937912e+01	-1.937912e+01	6.366223e+02	4.574192e+01	1.629906e+02	-1.629906e+02	-2.323596e+04	-1.501146e+03	-1.296591e+01	1.296591e+01	1.818686e+03	-3.256349e+01
2.5400e+03	3.980004e-01	6.019996e-01	3.420984e+01	1.518470e+00	1.954373e+02	-1.954373e+02	-2.808111e+04	3.103916e+02	-9.706447e+01	9.706447e+01	1.367661e+04	5.145326e+02	-4.284663e+02	4.284663e+02	-1.583654e+04	-1.072165e+03	1.934780e+01	-1.934780e+01	6.415435e+02	4.585440e+01	1.633569e+02	-1.633569e+02	-2.339105e+04	-1.504057e+03	-1.294193e+01	1.294193e+01	1.823548e+03	-3.262699e+01
2.5500e+03	3.970972e-01	6.029028e-01	3.433380e+01	1.517314e+00	1.960459e+02	-1.960459e+02	-2.829195e+04	3.124379e+02	-9.688525e+01	9.688525e+01	1.371281e+04	5.134845e+02	-4.277033e+02	4.277033e+02	-1.594908e+04	-1.074287e+03	1.931651e+01	-1.931651e+01	6.464667e+02	4.596558e+01	1.637212e+02	-1.637212e+02	-2.354610e+04	-1.506933e+03	-1.291803e+01	1.291803e+01	1.828374e+03	-3.268964e+01
2.5600e+03	3.962021e-01	6.037979e-01	3.445723e+01	1.516146e+00	1.966532e+02	-1.966532e+02	-2.850308e+04	3.144842e+02	-9.670663e+01	9.670663e+01	1.374874e+04	5.124373e+02	-4.269427e+02	4.269427e+02	-1.606161e+04	-1.076382e+03	1.928528e+01	-1.928528e+01	6.513918e+02	4.607547e+01	1.640837e+02	-1.640837e+02	-2.370112e+04	-1.509772e+03	-1.289422e+01	1.289422e+01	1.833165e+03	-3.275144e+01
2.5700e+03	3.953149e-01	6.046851e-01	3.458012e+01	1.514968e+00	1.972590e+02	-1.972590e+02	-2.871451e+04	3.165302e+02	-9.652864e+01	9.652864e+01	1.378440e+04	5.113911e+02	-4.261846e+02	4.261846e+02	-1.617411e+04	-1.078449e+03	1.925408e+01	-1.925408e+01	6.563185e+02	4.618409e+01	1.644442e+02	-1.644442e+02	-2.385610e+04	-1.512575e+03	-1.287049e+01	1.287049e+01	1.837920e+03	-3.281240e+01
2.5800e+03	3.944355e-01	6.055645e-01	3.470247e+01	1.513779e+00	1.978633e+02	-1.978633e+02	-2.892623e+04	3.185761e+02	-9.635126e+01	9.635126e+01	1.381980e+04	5.103458e+02	-4.254289e+02	4.254289e+02	-1.628658e+04	-1.080488e+03	1.922294e+01	-1.922294e+01	6.612467e+02	4.629143e+01	1.648028e+02	-1.648028e+02	-2.401104e+04	-1.515342e+03	-1.284683e+01	1.284683e+01	1.842640e+03	-3.287251e+01
2.5900e+03	3.935639e-01	6.064361e-01	3.482429e+01	1.512580e+00	1.984662e+02	-1.984662e+02	-2.913822e+04	3.206218e+02	-9.617451e+01	9.617451e+01	1.385494e+04	5.093016e+02	-4.246757e+02	4.246757e+02	-1.639903e+04	-1.082500e+03	1.919185e+01	-1.919185e+01	6.661761e+02	4.639751e+01	1.651595e+02	-1.651595e+02	-2.416592e+04	-1.518074e+03	-1.282327e+01	1.282327e+01	1.847325e+03	-3.293180e+01
2.6000e+03	3.927000e-01	6.073000e-01	3.494557e+01	1.511371e+00	1.990678e+02	-1.990678e+02	-2.935049e+04	3.226673e+02	-9.599840e+01	9.599840e+01	1.388982e+04	5.082585e+02	-4.239251e+02	4.239251e+02	-1.651143e+04	-1.084485e+03	1.916082e+01	-1.916082e+01	6.711067e+02	4.650234e+01	1.655144e+02	-1.655144e+02	-2.432075e+04	-1.520771e+03	-1.279979e+01	1.279979e+01	1.851976e+03	-3.299027e+01
2.6100e+03	3.918437e-01	6.081563e-01	3.506631e+01	1.510152e+00	1.996680e+02	-1.996680e+02	-2.956303e+04	3.247125e+02	-9.582293e+01	9.582293e+01	1.392443e+04	5.072166e+02	-4.231770e+02	4.231770e+02	-1.662380e+04	-1.086443e+03	1.912984e+01	-1.912984e+01	6.760381e+02	4.660592e+01	1.658674e+02	-1.658674e+02	-2.447552e+04	-1.523432e+03	-1.277639e+01	1.277639e+01	1.856591e+03	-3.304791e+01
2.6200e+03	3.909950e-01	6.090050e-01	3.518651e+01	1.508923e+00	2.002669e+02	-2.002669e+02	-2.977582e+04	3.267575e+02	-9.564811e+01	9.564811e+01	1.395879e+04	5.061759e+02	-4.224315e+02	4.224315e+02	-1.673613e+04	-1.088375e+03	1.909891e+01	-1.909891e+01	6.809703e+02	4.670826e+01	1.662187e+02	-1.662187e+02	-2.463022e+04	-1.526058e+03	-1.275308e+01	1.275308e+01	1.861171e+03	-3.310475e+01
2.6300e+03	3.901538e-01	6.098462e-01	3.530617e+01	1.507685e+00	2.008644e+02	-2.008644e+02	-2.998888e+04	3.288021e+02	-9.547393e+01	9.547393e+01	1.399288e+04	5.051364e+02	-4.216886e+02	4.216886e+02	-1.684841e+04	-1.090280e+03	1.906806e+01	-1.906806e+01	6.859029e+02	4.680938e+01	1.665681e+02	-1.665681e+02	-2.478485e+04	-1.528649e+03	-1.272986e+01	1.272986e+01	1.865717e+03	-3.316078e+01
2.6400e+03	3.893199e-01	6.106801e-01	3.542530e+01	1.506437e+00	2.014606e+02	-2.014606e+02	-3.020218e+04	3.308464e+02	-9.530041e+01	9.530041e+01	1.402672e+04	5.040984e+02	-4.209483e+02	4.209483e+02	-1.696064e+04	-1.092159e+03	1.903726e+01	-1.903726e+01	6.908360e+02	4.690927e+01	1.669157e+02	-1.669157e+02	-2.493941e+04	-1.531205e+03	-1.270672e+01	1.270672e+01	1.870229e+03	-3.321602e+01
2.6500e+03	3.884934e-01	6.115066e-01	3.554389e+01	1.505180e+00	2.020554e+02	-2.020554e+02	-3.041572e+04	3.328904e+02	-9.512755e+01	9.512755e+01	1.406030e+04	5.030617e+02	-4.202107e+02	4.202107e+02	-1.707281e+04	-1.094012e+03	1.900653e+01	-1.900653e+01	6.957691e+02	4.700796e+01	1.672616e+02	-1.672616e+02	-2.509388e+04	-1.533727e+03	-1.268367e+01	1.268367e+01	1.874706e+03	-3.327046e+01
2.6600e+03	3.876741e-01	6.123259e-01	3.566195e+01	1.503915e+00	2.026490e+02	-2.026490e+02	-3.062950e+04	3.349339e+02	-9.495535e+01	9.495535e+01	1.409362e+04	5.020264e+02	-4.194758e+02	4.194758e+02	-1.718493e+04	-1.095839e+03	1.897588e+01	-1.897588e+01	7.007023e+02	4.710544e+01	1.676057e+02	-1.676057e+02	-2.524827e+04	-1.536214e+03	-1.266071e+01	1.266071e+01	1.879149e+03	-3.332412e+01
2.6700e+03	3.868620e-01	6.131380e-01	3.577946e+01	1.502640e+00	2.032413e+02	-2.032413e+02	-3.084352e+04	3.369771e+02	-9.478381e+01	9.478381e+01	1.412669e+04	5.009926e+02	-4.187435e+02	4.187435e+02	-1.729699e+04	-1.097641e+03	1.894529e+01	-1.894529e+01	7.056352e+02	4.720173e+01	1.679480e+02	-1.679480e+02	-2.540257e+04	-1.538666e+03	-1.263784e+01	1.263784e+01	1.883558e+03	-3.337700e+01
2.6800e+03	3.860571e-01	6.139429e-01	3.589645e+01	1.501358e+00	2.038323e+02	-2.038323e+02	-3.105775e+04	3.390198e+02	-9.461294e+01	9.461294e+01	1.415950e+04	4.999604e+02	-4.180139e+02	4.180139e+02	-1.740898e+04	-1.099417e+03	1.891477e+01	-1.891477e+01	7.105678e+02	4.729684e+01	1.682887e+02	-1.682887e+02	-2.555677e+04	-1.541085e+03	-1.261506e+01	1.261506e+01	1.887933e+03	-3.342911e+01
2.6900e+03	3.852591e-01	6.147409e-01	3.601289e+01	1.500066e+00	2.044221e+02	-2.044221e+02	-3.127221e+04	3.410621e+02	-9.444274e+01	9.444274e+01	1.419206e+04	4.989298e+02	-4.172870e+02	4.172870e+02	-1.752090e+04	-1.101169e+03	1.888433e+01	-1.888433e+01	7.154999e+02	4.739076e+01	1.686276e+02	-1.686276e+02	-2.571087e+04	-1.543469e+03	-1.259237e+01	1.259237e+01	1.892275e+03	-3.348046e+01
2.7000e+03	3.844682e-01	6.155318e-01	3.612880e+01	1.498767e+00	2.050106e+02	-2.050106e+02	-3.148688e+04	3.431040e+02	-9.427321e+01	9.427321e+01	1.422437e+04	4.979007e+02	-4.165628e+02	4.165628e+02	-1.763275e+04	-1.102895e+03	1.885397e+01	-1.885397e+01	7.204312e+02	4.748352e+01	1.689648e+02	-1.689648e+02	-2.586487e+04	-1.545819e+03	-1.256976e+01	1.256976e+01	1.896582e+03	-3.353104e+01
2.7100e+03	3.836841e-01	6.163159e-01	3.624417e+01	1.497460e+00	2.055979e+02	-2.055979e+02	-3.170175e+04	3.451453e+02	-9.410436e+01	9.410436e+01	1.425642e+04	4.968734e+02	-4.158414e+02	4.158414e+02	-1.774453e+04	-1.104597e+03	1.882369e+01	-1.882369e+01	7.253616e+02	4.757512e+01	1.693004e+02	-1.693004e+02	-2.601875e+04	-1.548136e+03	-1.254725e+01	1.254725e+01	1.900856e+03	-3.358088e+01
2.7200e+03	3.829069e-01	6.170931e-01	3.635901e+01	1.496145e+00	2.061840e+02	-2.061840e+02	-3.191683e+04	3.471861e+02	-9.393618e+01	9.393618e+01	1.428823e+04	4.958478e+02	-4.151227e+02	4.151227e+02	-1.785622e+04	-1.106274e+03	1.879348e+01	-1.879348e+01	7.302910e+02	4.766557e+01	1.696343e+02	-1.696343e+02	-2.617253e+04	-1.550419e+03	-1.252482e+01	1.252482e+01	1.905097e+03	-3.362996e+01
2.7300e+03	3.821364e-01	6.178636e-01	3.647331e+01	1.494823e+00	2.067689e+02	-2.067689e+02	-3.213211e+04	3.492264e+02	-9.376869e+01	9.376869e+01	1.431978e+04	4.948239e+02	-4.144068e+02	4.144068e+02	-1.796784e+04	-1.107926e+03	1.876336e+01	-1.876336e+01	7.352192e+02	4.775488e+01	1.699666e+02	-1.699666e+02	-2.632618e+04	-1.552668e+03	-1.250249e+01	1.250249e+01	1.909304e+03	-3.367831e+01
2.7400e+03	3.813726e-01	6.186274e-01	3.658708e+01	1.493493e+00	2.073527e+02	-2.073527e+02	-3.234757e+04	3.512662e+02	-9.360189e+01	9.360189e+01	1.435109e+04	4.938019e+02	-4.136937e+02	4.136937e+02	-1.807936e+04	-1.109555e+03	1.873331e+01	-1.873331e+01	7.401459e+02	4.784305e+01	1.702972e+02	-1.702972e+02	-2.647970e+04	-1.554885e+03	-1.248025e+01	1.248025e+01	1.913479e+03	-3.372592e+01
2.7500e+03	3.806155e-01	6.193845e-01	3.670032e+01	1.492156e+00	2.079353e+02	-2.079353e+02	-3.256321e+04	3.533053e+02	-9.343578e+01	9.343578e+01	1.438215e+04	4.927817e+02	-4.129834e+02	4.129834e+02	-1.819080e+04	-1.111159e+03	1.870335e+01	-1.870335e+01	7.450712e+02	4.793010e+01	1.706263e+02	-1.706263e+02	-2.663310e+04	-1.557068e+03	-1.245810e+01	1.245810e+01	1.917620e+03	-3.377281e+01
2.7600e+03	3.798650e-01	6.201350e-01	3.681302e+01	1.490812e+00	2.085167e+02	-2.085167e+02	-3.277904e+04	3.553439e+02	-9.327036e+01	9.327036e+01	1.441296e+04	4.917634e+02	-4.122760e+02	4.122760e+02	-1.830215e+04	-1.112740e+03	1.867348e+01	-1.867348e+01	7.499947e+02	4.801603e+01	1.709537e+02	-1.709537e+02	-2.678637e+04	-1.559218e+03	-1.243605e+01	1.243605e+01	1.921729e+03	-3.381898e+01
2.7700e+03	3.791209e-01	6.208791e-01	3.692519e+01	1.489461e+00	2.090971e+02	-2.090971e+02	-3.299503e+04	3.573819e+02	-9.310565e+01	9.310565e+01	1.444353e+04	4.907470e+02	-4.115714e+02	4.115714e+02	-1.841340e+04	-1.114298e+03	1.864369e+01	-1.864369e+01	7.549163e+02	4.810085e+01	1.712796e+02	-1.712796e+02	-2.693950e+04	-1.561335e+03	-1.241409e+01	1.241409e+01	1.925804e+03	-3.386443e+01
2.7800e+03	3.783833e-01	6.216167e-01	3.703683e+01	1.488103e+00	2.096763e+02	-2.096763e+02	-3.321119e+04	3.594192e+02	-9.294163e+01	9.294163e+01	1.447386e+04	4.897326e+02	-4.108696e+02	4.108696e+02	-1.852455e+04	-1.115832e+03	1.861398e+01	-1.861398e+01	7.598359e+02	4.818457e+01	1.716040e+02	-1.716040e+02	-2.709248e+04	-1.563420e+03	-1.239222e+01	1.239222e+01	1.929848e+03	-3.390917e+01
2.7900e+03	3.776521e-01	6.223479e-01	3.714793e+01	1.486739e+00	2.102544e+02	-2.102544e+02	-3.342752e+04	3.614559e+02	-9.277831e+01	9.277831e+01	1.450394e+04	4.887203e+02	-4.101708e+02	4.101708e+02	-1.863560e+04	-1.117343e+03	1.858437e+01	-1.858437e+01	7.647533e+02	4.826719e+01	1.719268e+02	-1.719268e+02	-2.724532e+04	-1.565472e+03	-1.237044e+01	1.237044e+01	1.933858e+03	-3.395321e+01
2.8000e+03	3.769272e-01	6.230728e-01	3.725851e+01	1.485368e+00	2.108314e+02	-2.108314e+02	-3.364399e+04	3.634919e+02	-9.261570e+01	9.261570e+01	1.453377e+04	4.877099e+02	-4.094748e+02	4.094748e+02	-1.874654e+04	-1.118830e+03	1.855484e+01	-1.855484e+01	7.696683e+02	4.834874e+01	1.722481e+02	-1.722481e+02	-2.739800e+04	-1.567492e+03	-1.234876e+01	1.234876e+01	1.937837e+03	-3.399655e+01
2.8100e+03	3.762086e-01	6.237914e-01	3.736855e+01	1.483991e+00	2.114074e+02	-2.114074e+02	-3.386062e+04	3.655272e+02	-9.245379e+01	9.245379e+01	1.456337e+04	4.867017e+02	-4.087817e+02	4.087817e+02	-1.885738e+04	-1.120296e+03	1.852540e+01	-1.852540e+01	7.745809e+02	4.842921e+01	1.725679e+02	-1.725679e+02	-2.755053e+04	-1.569480e+03	-1.232717e+01	1.232717e+01	1.941783e+03	-3.403920e+01
2.8200e+03	3.754962e-01	6.245038e-01	3.747806e+01	1.482609e+00	2.119823e+02	-2.119823e+02	-3.407739e+04	3.675619e+02	-9.229258e+01	9.229258e+01	1.459273e+04	4.856955e+02	-4.080915e+02	4.080915e+02	-1.896810e+04	-1.121738e+03	1.849605e+01	-1.849605e+01	7.794907e+02	4.850861e+01	1.728862e+02	-1.728862e+02	-2.770291e+04	-1.571436e+03	-1.230568e+01	1.230568e+01	1.945697e+03	-3.408117e+01
2.8300e+03	3.747899e-01	6.252101e-01	3.758704e+01	1.481220e+00	2.125562e+02	-2.125562e+02	-3.429430e+04	3.695958e+02	-9.213208e+01	9.213208e+01	1.462185e+04	4.846915e+02	-4.074042e+02	4.074042e+02	-1.907871e+04	-1.123158e+03	1.846680e+01	-1.846680e+01	7.843978e+02	4.858695e+01	1.732030e+02	-1.732030e+02	-2.785511e+04	-1.573359e+03	-1.228428e+01	1.228428e+01	1.949580e+03	-3.412246e+01
2.8400e+03	3.740897e-01	6.259103e-01	3.769550e+01	1.479826e+00	2.131290e+02	-2.131290e+02	-3.451134e+04	3.716290e+02	-9.197229e+01	9.197229e+01	1.465073e+04	4.836898e+02	-4.067198e+02	4.067198e+02	-1.918920e+04	-1.124557e+03	1.843764e+01	-1.843764e+01	7.893020e+02	4.866424e+01	1.735183e+02	-1.735183e+02	-2.800715e+04	-1.575252e+03	-1.226297e+01	1.226297e+01	1.953430e+03	-3.416307e+01
2.8500e+03	3.733955e-01	6.266045e-01	3.780342e+01	1.478426e+00	2.137009e+02	-2.137009e+02	-3.472850e+04	3.736614e+02	-9.181320e+01	9.181320e+01	1.467937e+04	4.826902e+02	-4.060383e+02	4.060383e+02	-1.929958e+04	-1.125933e+03	1.840857e+01	-1.840857e+01	7.942030e+02	4.874049e+01	1.738322e+02	-1.738322e+02	-2.815901e+04	-1.577112e+03	-1.224176e+01	1.224176e+01	1.957249e+03	-3.420302e+01
2.8600e+03	3.727073e-01	6.272927e-01	3.791082e+01	1.477020e+00	2.142716e+02	-2.142716e+02	-3.494579e+04	3.756931e+02	-9.165482e+01	9.165482e+01	1.470777e+04	4.816929e+02	-4.053597e+02	4.053597e+02	-1.940983e+04	-1.127287e+03	1.837960e+01	-1.837960e+01	7.991008e+02	4.881570e+01	1.741446e+02	-1.741446e+02	-2.831070e+04	-1.578942e+03	-1.222064e+01	1.222064e+01	1.961037e+03	-3.424231e+01
2.8700e+03	3.720250e-01	6.279750e-01	3.801770e+01	1.475610e+00	2.148414e+02	-2.148414e+02	-3.516320e+04	3.777239e+02	-9.149714e+01	9.149714e+01	1.473595e+04	4.806978e+02	-4.046840e+02	4.046840e+02	-1.951995e+04	-1.128620e+03	1.835073e+01	-1.835073e+01	8.039952e+02	4.888988e+01	1.744556e+02	-1.744556e+02	-2.846221e+04	-1.580740e+03	-1.219962e+01	1.219962e+01	1.964793e+03	-3.428094e+01
2.8800e+03	3.713485e-01	6.286515e-01	3.812404e+01	1.474194e+00	2.154102e+02	-2.154102e+02	-3.538071e+04	3.797540e+02	-9.134018e+01	9.134018e+01	1.476388e+04	4.797051e+02	-4.040113e+02	4.040113e+02	-1.962994e+04	-1.129931e+03	1.832195e+01	-1.832195e+01	8.088861e+02	4.896305e+01	1.747652e+02	-1.747652e+02	-2.861353e+04	-1.582507e+03	-1.217869e+01	1.217869e+01	1.968518e+03	-3.431892e+01
2.8900e+03	3.706778e-01	6.293222e-01	3.822986e+01	1.472774e+00	2.159781e+02	-2.159781e+02	-3.559833e+04	3.817833e+02	-9.118391e+01	9.118391e+01	1.479159e+04	4.787147e+02	-4.033414e+02	4.033414e+02	-1.973980e+04	-1.131221e+03	1.829327e+01	-1.829327e+01	8.137733e+02	4.903521e+01	1.750734e+02	-1.750734e+02	-2.876466e+04	-1.584243e+03	-1.215786e+01	1.215786e+01	1.972212e+03	-3.435626e+01
2.9000e+03	3.700129e-01	6.299871e-01	3.833516e+01	1.471348e+00	2.165449e+02	-2.165449e+02	-3.581605e+04	3.838118e+02	-9.102836e+01	9.102836e+01	1.481906e+04	4.777267e+02	-4.026745e+02	4.026745e+02	-1.984953e+04	-1.132490e+03	1.826469e+01	-1.826469e+01	8.186567e+02	4.910636e+01	1.753802e+02	-1.753802e+02	-2.891560e+04	-1.585948e+03	-1.213711e+01	1.213711e+01	1.975875e+03	-3.439297e+01
2.9100e+03	3.693537e-01	6.306463e-01	3.843993e+01	1.469918e+00	2.171108e+02	-2.171108e+02	-3.603386e+04	3.858394e+02	-9.087351e+01	9.087351e+01	1.484630e+04	4.767412e+02	-4.020105e+02	4.020105e+02	-1.995912e+04	-1.133738e+03	1.823621e+01	-1.823621e+01	8.235362e+02	4.917652e+01	1.756856e+02	-1.756856e+02	-2.906634e+04	-1.587623e+03	-1.211647e+01	1.211647e+01	1.979507e+03	-3.442903e+01
2.9200e+03	3.687001e-01	6.312999e-01	3.854418e+01	1.468483e+00	2.176757e+02	-2.176757e+02	-3.625176e+04	3.878661e+02	-9.071937e+01	9.071937e+01	1.487331e+04	4.757580e+02	-4.013495e+02	4.013495e+02	-2.006857e+04	-1.134966e+03	1.820783e+01	-1.820783e+01	8.284116e+02	4.924569e+01	1.759896e+02	-1.759896e+02	-2.921687e+04	-1.589268e+03	-1.209592e+01	1.209592e+01	1.983109e+03	-3.446448e+01
2.9300e+03	3.680521e-01	6.319479e-01	3.864791e+01	1.467044e+00	2.182398e+02	-2.182398e+02	-3.646974e+04	3.898920e+02	-9.056594e+01	9.056594e+01	1.490010e+04	4.747773e+02	-4.006913e+02	4.006913e+02	-2.017788e+04	-1.136173e+03	1.817954e+01	-1.817954e+01	8.332827e+02	4.931389e+01	1.762923e+02	-1.762923e+02	-2.936721e+04	-1.590882e+03	-1.207546e+01	1.207546e+01	1.986680e+03	-3.449930e+01
2.9400e+03	3.674096e-01	6.325904e-01	3.875112e+01	1.465601e+00	2.188028e+02	-2.188028e+02	-3.668780e+04	3.919170e+02	-9.041321e+01	9.041321e+01	1.492665e+04	4.737991e+02	-4.000361e+02	4.000361e+02	-2.028704e+04	-1.137359e+03	1.815136e+01	-1.815136e+01	8.381495e+02	4.938111e+01	1.765937e+02	-1.765937e+02	-2.951733e+04	-1.592467e+03	-1.205510e+01	1.205510e+01	1.990220e+03	-3.453351e+01
2.9500e+03	3.667726e-01	6.332274e-01	3.885380e+01	1.464153e+00	2.193650e+02	-2.193650e+02	-3.690593e+04	3.939411e+02	-9.026120e+01	9.026120e+01	1.495298e+04	4.728234e+02	-3.993839e+02	3.993839e+02	-2.039606e+04	-1.138526e+03	1.812328e+01	-1.812328e+01	8.430119e+02	4.944737e+01	1.768937e+02	-1.768937e+02	-2.966724e+04	-1.594021e+03	-1.203483e+01	1.203483e+01	1.993731e+03	-3.456710e+01
2.9600e+03	3.661411e-01	6.338589e-01	3.895597e+01	1.462702e+00	2.199263e+02	-2.199263e+02	-3.712413e+04	3.959643e+02	-9.010988e+01	9.010988e+01	1.497909e+04	4.718502e+02	-3.987345e+02	3.987345e+02	-2.050492e+04	-1.139672e+03	1.809531e+01	-1.809531e+01	8.478696e+02	4.951268e+01	1.771924e+02	-1.771924e+02	-2.981693e+04	-1.595546e+03	-1.201465e+01	1.201465e+01	1.997211e+03	-3.460010e+01
2.9700e+03	3.655149e-01	6.344851e-01	3.905762e+01	1.461247e+00	2.204867e+02	-2.204867e+02	-3.734239e+04	3.979866e+02	-8.995928e+01	8.995928e+01	1.500497e+04	4.708796e+02	-3.980881e+02	3.980881e+02	-2.061363e+04	-1.140799e+03	1.806743e+01	-1.806743e+01	8.527225e+02	4.957703e+01	1.774897e+02	-1.774897e+02	-2.996641e+04	-1.597041e+03	-1.199457e+01	1.199457e+01	2.000662e+03	-3.463249e+01
2.9800e+03	3.648940e-01	6.351060e-01	3.915875e+01	1.459788e+00	2.210462e+02	-2.210462e+02	-3.756071e+04	4.000079e+02	-8.980938e+01	8.980938e+01	1.503062e+04	4.699116e+02	-3.974446e+02	3.974446e+02	-2.072219e+04	-1.141906e+03	1.803966e+01	-1.803966e+01	8.575707e+02	4.964045e+01	1.777858e+02	-1.777858e+02	-3.011565e+04	-1.598507e+03	-1.197458e+01	1.197458e+01	2.004083e+03	-3.466429e+01
2.9900e+03	3.642784e-01	6.357216e-01	3.925937e+01	1.458325e+00	2.216048e+02	-2.216048e+02	-3.777908e+04	4.020283e+02	-8.966019e+01	8.966019e+01	1.505605e+04	4.689462e+02	-3.968041e+02	3.968041e+02	-2.083059e+04	-1.142994e+03	1.801199e+01	-1.801199e+01	8.624138e+02	4.970294e+01	1.780806e+02	-1.780806e+02	-3.026467e+04	-1.599943e+03	-1.195469e+01	1.195469e+01	2.007474e+03	-3.469550e+01
3.0000e+03	3.636680e-01	6.363320e-01	3.935947e+01	1.456859e+00	2.221625e+02	-2.221625e+02	-3.799750e+04	4.040478e+02	-8.951171e+01	8.951171e+01	1.508127e+04	4.679834e+02	-3.961665e+02	3.961665e+02	-2.093883e+04	-1.144063e+03	1.798442e+01	-1.798442e+01	8.672518e+02	4.976450e+01	1.783742e+02	-1.783742e+02	-3.041346e+04	-1.601351e+03	-1.193489e+01	1.193489e+01	2.010836e+03	-3.472614e+01
3.0100e+03	3.630629e-01	6.369371e-01	3.945906e+01	1.455389e+00	2.227194e+02	-2.227194e+02	-3.821596e+04	4.060662e+02	-8.936392e+01	8.936392e+01	1.510626e+04	4.670233e+02	-3.955318e+02	3.955318e+02	-2.104690e+04	-1.145112e+03	1.795696e+01	-1.795696e+01	8.720845e+02	4.982514e+01	1.786664e+02	-1.786664e+02	-3.056201e+04	-1.602729e+03	-1.191519e+01	1.191519e+01	2.014168e+03	-3.475619e+01
3.0200e+03	3.624628e-01	6.375372e-01	3.955813e+01	1.453917e+00	2.232755e+02	-2.232755e+02	-3.843445e+04	4.080837e+02	-8.921684e+01	8.921684e+01	1.513103e+04	4.660658e+02	-3.949001e+02	3.949001e+02	-2.115481e+04	-1.146143e+03	1.792960e+01	-1.792960e+01	8.769120e+02	4.988488e+01	1.789574e+02	-1.789574e+02	-3.071032e+04	-1.604079e+03	-1.189558e+01	1.189558e+01	2.017471e+03	-3.478567e+01
3.0300e+03	3.618678e-01	6.381322e-01	3.965669e+01	1.452441e+00	2.238307e+02	-2.238307e+02	-3.865297e+04	4.101003e+02	-8.907046e+01	8.907046e+01	1.515559e+04	4.651111e+02	-3.942713e+02	3.942713e+02	-2.126255e+04	-1.147154e+03	1.790235e+01	-1.790235e+01	8.817339e+02	4.994371e+01	1.792472e+02	-1.792472e+02	-3.085839e+04	-1.605400e+03	-1.187606e+01	1.187606e+01	2.020745e+03	-3.481459e+01
3.0400e+03	3.612779e-01	6.387221e-01	3.975474e+01	1.450962e+00	2.243851e+02	-2.243851e+02	-3.887153e+04	4.121158e+02	-8.892479e+01	8.892479e+01	1.517992e+04	4.641590e+02	-3.936454e+02	3.936454e+02	-2.137013e+04	-1.148148e+03	1.787520e+01	-1.787520e+01	8.865502e+02	5.000165e+01	1.795357e+02	-1.795357e+02	-3.100621e+04	-1.606693e+03	-1.185664e+01	1.185664e+01	2.023990e+03	-3.484294e+01
3.0500e+03	3.606929e-01	6.393071e-01	3.985227e+01	1.449481e+00	2.249387e+02	-2.249387e+02	-3.909010e+04	4.141303e+02	-8.877981e+01	8.877981e+01	1.520404e+04	4.632097e+02	-3.930224e+02	3.930224e+02	-2.147753e+04	-1.149123e+03	1.784816e+01	-1.784816e+01	8.913608e+02	5.005870e+01	1.798230e+02	-1.798230e+02	-3.115378e+04	-1.607958e+03	-1.183731e+01	1.183731e+01	2.027206e+03	-3.487074e+01
3.0600e+03	3.601129e-01	6.398871e-01	3.994930e+01	1.447996e+00	2.254914e+02	-2.254914e+02	-3.930868e+04	4.161437e+02	-8.863553e+01	8.863553e+01	1.522795e+04	4.622632e+02	-3.924023e+02	3.924023e+02	-2.158475e+04	-1.150079e+03	1.782122e+01	-1.782122e+01	8.961656e+02	5.011488e+01	1.801091e+02	-1.801091e+02	-3.130110e+04	-1.609195e+03	-1.181807e+01	1.181807e+01	2.030394e+03	-3.489799e+01
3.0700e+03	3.595378e-01	6.404622e-01	4.004582e+01	1.446509e+00	2.260434e+02	-2.260434e+02	-3.952728e+04	4.181562e+02	-8.849195e+01	8.849195e+01	1.525164e+04	4.613194e+02	-3.917852e+02	3.917852e+02	-2.169180e+04	-1.151018e+03	1.779439e+01	-1.779439e+01	9.009645e+02	5.017018e+01	1.803940e+02	-1.803940e+02	-3.144816e+04	-1.610403e+03	-1.179893e+01	1.179893e+01	2.033553e+03	-3.492469e+01
3.0800e+03	3.589676e-01	6.410324e-01	4.014183e+01	1.445020e+00	2.265946e+02	-2.265946e+02	-3.974588e+04	4.201676e+02	-8.834906e+01	8.834906e+01	1.527512e+04	4.603784e+02	-3.911709e+02	3.911709e+02	-2.179868e+04	-1.151938e+03	1.776767e+01	-1.776767e+01	9.057573e+02	5.022461e+01	1.806777e+02	-1.806777e+02	-3.159496e+04	-1.611584e+03	-1.177988e+01	1.177988e+01	2.036683e+03	-3.495085e+01
3.0900e+03	3.584021e-01	6.415979e-01	4.023734e+01	1.443528e+00	2.271449e+02	-2.271449e+02	-3.996449e+04	4.221779e+02	-8.820687e+01	8.820687e+01	1.529839e+04	4.594403e+02	-3.905596e+02	3.905596e+02	-2.190537e+04	-1.152841e+03	1.774105e+01	-1.774105e+01	9.105440e+02	5.027819e+01	1.809602e+02	-1.809602e+02	-3.174150e+04	-1.612738e+03	-1.176092e+01	1.176092e+01	2.039786e+03	-3.497647e+01
3.1000e+03	3.578415e-01	6.421585e-01	4.033234e+01	1.442033e+00	2.276945e+02	-2.276945e+02	-4.018309e+04	4.241872e+02	-8.806536e+01	8.806536e+01	1.532145e+04	4.585049e+02	-3.899511e+02	3.899511e+02	-2.201188e+04	-1.153727e+03	1.771454e+01	-1.771454e+01	9.153243e+02	5.033092e+01	1.812416e+02	-1.812416e+02	-3.188777e+04	-1.613864e+03	-1.174205e+01	1.174205e+01	2.042860e+03	-3.500157e+01
3.1100e+03	3.572855e-01	6.427145e-01	4.042684e+01	1.440537e+00	2.282433e+02	-2.282433e+02	-4.040168e+04	4.261955e+02	-8.792455e+01	8.792455e+01	1.534430e+04	4.575724e+02	-3.893455e+02	3.893455e+02	-2.211820e+04	-1.154595e+03	1.768813e+01	-1.768813e+01	9.200983e+02	5.038280e+01	1.815217e+02	-1.815217e+02	-3.203377e+04	-1.614962e+03	-1.172327e+01	1.172327e+01	2.045906e+03	-3.502614e+01
3.1200e+03	3.567342e-01	6.432658e-01	4.052084e+01	1.439038e+00	2.287914e+02	-2.287914e+02	-4.062026e+04	4.282026e+02	-8.778442e+01	8.778442e+01	1.536694e+04	4.566428e+02	-3.887428e+02	3.887428e+02	-2.222434e+04	-1.155446e+03	1.766183e+01	-1.766183e+01	9.248659e+02	5.043385e+01	1.818007e+02	-1.818007e+02	-3.217950e+04	-1.616034e+03	-1.170459e+01	1.170459e+01	2.048925e+03	-3.505019e+01
3.1300e+03	3.561876e-01	6.438124e-01	4.061433e+01	1.437538e+00	2.293387e+02	-2.293387e+02	-4.083882e+04	4.302087e+02	-8.764499e+01	8.764499e+01	1.538937e+04	4.557160e+02	-3.881430e+02	3.881430e+02	-2.233028e+04	-1.156279e+03	1.763564e+01	-1.763564e+01	9.296268e+02	5.048407e+01	1.820786e+02	-1.820786e+02	-3.232495e+04	-1.617079e+03	-1.168600e+01	1.168600e+01	2.051916e+03	-3.507372e+01
3.1400e+03	3.556456e-01	6.443544e-01	4.070732e+01	1.436036e+00	2.298852e+02	-2.298852e+02	-4.105735e+04	4.322136e+02	-8.750624e+01	8.750624e+01	1.541159e+04	4.547922e+02	-3.875461e+02	3.875461e+02	-2.243604e+04	-1.157096e+03	1.760955e+01	-1.760955e+01	9.343810e+02	5.053347e+01	1.823553e+02	-1.823553e+02	-3.247011e+04	-1.618097e+03	-1.166750e+01	1.166750e+01	2.054879e+03	-3.509674e+01
3.1500e+03	3.551081e-01	6.448919e-01	4.079982e+01	1.434531e+00	2.304310e+02	-2.304310e+02	-4.127586e+04	4.342175e+02	-8.736817e+01	8.736817e+01	1.543361e+04	4.538712e+02	-3.869520e+02	3.869520e+02	-2.254160e+04	-1.157896e+03	1.758358e+01	-1.758358e+01	9.391284e+02	5.058205e+01	1.826309e+02	-1.826309e+02	-3.261500e+04	-1.619088e+03	-1.164909e+01	1.164909e+01	2.057815e+03	-3.511926e+01
3.1600e+03	3.545751e-01	6.454249e-01	4.089181e+01	1.433026e+00	2.309761e+02	-2.309761e+02	-4.149434e+04	4.362203e+02	-8.723078e+01	8.723078e+01	1.545543e+04	4.529531e+02	-3.863607e+02	3.863607e+02	-2.264697e+04	-1.158679e+03	1.755770e+01	-1.755770e+01	9.438689e+02	5.062983e+01	1.829053e+02	-1.829053e+02	-3.275960e+04	-1.620053e+03	-1.163077e+01	1.163077e+01	2.060724e+03	-3.514128e+01
3.1700e+03	3.540466e-01	6.459534e-01	4.098331e+01	1.431518e+00	2.315204e+02	-2.315204e+02	-4.171278e+04	4.382219e+02	-8.709407e+01	8.709407e+01	1.547704e+04	4.520380e+02	-3.857723e+02	3.857723e+02	-2.275215e+04	-1.159446e+03	1.753194e+01	-1.753194e+01	9.486025e+02	5.067681e+01	1.831786e+02	-1.831786e+02	-3.290391e+04	-1.620992e+03	-1.161254e+01	1.161254e+01	2.063606e+03	-3.516280e+01
3.1800e+03	3.535225e-01	6.464775e-01	4.107432e+01	1.430009e+00	2.320640e+02	-2.320640e+02	-4.193117e+04	4.402224e+02	-8.695804e+01	8.695804e+01	1.549845e+04	4.511259e+02	-3.851868e+02	3.851868e+02	-2.285712e+04	-1.160197e+03	1.750629e+01	-1.750629e+01	9.533289e+02	5.072299e+01	1.834509e+02	-1.834509e+02	-3.304793e+04	-1.621904e+03	-1.159441e+01	1.159441e+01	2.066460e+03	-3.518383e+01
3.1900e+03	3.530029e-01	6.469971e-01	4.116483e+01	1.428499e+00	2.326068e+02	-2.326068e+02	-4.214952e+04	4.422218e+02	-8.682267e+01	8.682267e+01	1.551966e+04	4.502167e+02	-3.846041e+02	3.846041e+02	-2.296189e+04	-1.160931e+03	1.748074e+01	-1.748074e+01	9.580482e+02	5.076838e+01	1.837220e+02	-1.837220e+02	-3.319165e+04	-1.622791e+03	-1.157636e+01	1.157636e+01	2.069288e+03	-3.520437e+01
3.2000e+03	3.524875e-01	6.475125e-01	4.125484e+01	1.426987e+00	2.331490e+02	-2.331490e+02	-4.236782e+04	4.442200e+02	-8.668799e+01	8.668799e+01	1.554067e+04	4.493104e+02	-3.840242e+02	3.840242e+02	-2.306646e+04	-1.161650e+03	1.745529e+01	-1.745529e+01	9.627601e+02	5.081300e+01	1.839920e+02	-1.839920e+02	-3.333507e+04	-1.623652e+03	-1.155840e+01	1.155840e+01	2.072089e+03	-3.522443e+01
3.2100e+03	3.519765e-01	6.480235e-01	4.134437e+01	1.425475e+00	2.336904e+02	-2.336904e+02	-4.258606e+04	4.462171e+02	-8.655398e+01	8.655398e+01	1.556148e+04	4.484072e+02	-3.834471e+02	3.834471e+02	-2.317083e+04	-1.162353e+03	1.742996e+01	-1.742996e+01	9.674647e+02	5.085684e+01	1.842609e+02	-1.842609e+02	-3.347819e+04	-1.624487e+03	-1.154053e+01	1.154053e+01	2.074864e+03	-3.524402e+01
3.2200e+03	3.514698e-01	6.485302e-01	4.143340e+01	1.423961e+00	2.342312e+02	-2.342312e+02	-4.280424e+04	4.482130e+02	-8.642064e+01	8.642064e+01	1.558209e+04	4.475069e+02	-3.828729e+02	3.828729e+02	-2.327499e+04	-1.163040e+03	1.740473e+01	-1.740473e+01	9.721618e+02	5.089992e+01	1.845288e+02	-1.845288e+02	-3.362101e+04	-1.625297e+03	-1.152275e+01	1.152275e+01	2.077612e+03	-3.526313e+01
3.2300e+03	3.509673e-01	6.490327e-01	4.152194e+01	1.422446e+00	2.347713e+02	-2.347713e+02	-4.302236e+04	4.502077e+02	-8.628796e+01	8.628796e+01	1.560250e+04	4.466097e+02	-3.823015e+02	3.823015e+02	-2.337895e+04	-1.163711e+03	1.737961e+01	-1.737961e+01	9.768513e+02	5.094223e+01	1.847956e+02	-1.847956e+02	-3.376352e+04	-1.626082e+03	-1.150506e+01	1.150506e+01	2.080334e+03	-3.528177e+01
3.2400e+03	3.504690e-01	6.495310e-01	4.161000e+01	1.420930e+00	2.353106e+02	-2.353106e+02	-4.324040e+04	4.522013e+02	-8.615595e+01	8.615595e+01	1.562272e+04	4.457155e+02	-3.817328e+02	3.817328e+02	-2.348269e+04	-1.164367e+03	1.735460e+01	-1.735460e+01	9.815331e+02	5.098380e+01	1.850613e+02	-1.850613e+02	-3.390572e+04	-1.626841e+03	-1.148746e+01	1.148746e+01	2.083030e+03	-3.529995e+01
3.2500e+03	3.499748e-01	6.500252e-01	4.169757e+01	1.419414e+00	2.358493e+02	-2.358493e+02	-4.345837e+04	4.541937e+02	-8.602460e+01	8.602460e+01	1.564275e+04	4.448243e+02	-3.811670e+02	3.811670e+02	-2.358622e+04	-1.165008e+03	1.732969e+01	-1.732969e+01	9.862072e+02	5.102462e+01	1.853259e+02	-1.853259e+02	-3.404761e+04	-1.627576e+03	-1.146995e+01	1.146995e+01	2.085700e+03	-3.531767e+01
3.2600e+03	3.494848e-01	6.505152e-01	4.178466e+01	1.417896e+00	2.363873e+02	-2.363873e+02	-4.367627e+04	4.561850e+02	-8.589391e+01	8.589391e+01	1.566258e+04	4.439361e+02	-3.806039e+02	3.806039e+02	-2.368955e+04	-1.165634e+03	1.730489e+01	-1.730489e+01	9.908735e+02	5.106469e+01	1.855896e+02	-1.855896e+02	-3.418918e+04	-1.628286e+03	-1.145252e+01	1.145252e+01	2.088344e+03	-3.533494e+01
3.2700e+03	3.489989e-01	6.510011e-01	4.187126e+01	1.416378e+00	2.369247e+02	-2.369247e+02	-4.389408e+04	4.581750e+02	-8.576388e+01	8.576388e+01	1.568221e+04	4.430510e+02	-3.800436e+02	3.800436e+02	-2.379265e+04	-1.166245e+03	1.728020e+01	-1.728020e+01	9.955319e+02	5.110404e+01	1.858521e+02	-1.858521e+02	-3.433043e+04	-1.628971e+03	-1.143518e+01	1.143518e+01	2.090962e+03	-3.535175e+01
3.2800e+03	3.485171e-01	6.514829e-01	4.195737e+01	1.414860e+00	2.374613e+02	-2.374613e+02	-4.411180e+04	4.601638e+02	-8.563450e+01	8.563450e+01	1.570166e+04	4.421690e+02	-3.794861e+02	3.794861e+02	-2.389554e+04	-1.166841e+03	1.725562e+01	-1.725562e+01	1.000182e+03	5.114265e+01	1.861136e+02	-1.861136e+02	-3.447136e+04	-1.629632e+03	-1.141793e+01	1.141793e+01	2.093554e+03	-3.536812e+01
3.2900e+03	3.480392e-01	6.519608e-01	4.204301e+01	1.413341e+00	2.379973e+02	-2.379973e+02	-4.432943e+04	4.621515e+02	-8.550578e+01	8.550578e+01	1.572091e+04	4.412900e+02	-3.789313e+02	3.789313e+02	-2.399822e+04	-1.167422e+03	1.723114e+01	-1.723114e+01	1.004824e+03	5.118055e+01	1.863741e+02	-1.863741e+02	-3.461197e+04	-1.630268e+03	-1.140077e+01	1.140077e+01	2.096122e+03	-3.538405e+01
3.3000e+03	3.475654e-01	6.524346e-01	4.212817e+01	1.411821e+00	2.385327e+02	-2.385327e+02	-4.454697e+04	4.641379e+02	-8.537771e+01	8.537771e+01	1.573998e+04	4.404141e+02	-3.783792e+02	3.783792e+02	-2.410067e+04	-1.167989e+03	1.720676e+01	-1.720676e+01	1.009459e+03	5.121773e+01	1.866336e+02	-1.866336e+02	-3.475225e+04	-1.630880e+03	-1.138369e+01	1.138369e+01	2.098664e+03	-3.539955e+01
3.3100e+03	3.470954e-01	6.529046e-01	4.221284e+01	1.410302e+00	2.390674e+02	-2.390674e+02	-4.476440e+04	4.661231e+02	-8.525028e+01	8.525028e+01	1.575885e+04	4.395412e+02	-3.778299e+02	3.778299e+02	-2.420291e+04	-1.168541e+03	1.718250e+01	-1.718250e+01	1.014084e+03	5.125421e+01	1.868921e+02	-1.868921e+02	-3.489220e+04	-1.631469e+03	-1.136670e+01	1.136670e+01	2.101180e+03	-3.541461e+01
3.3200e+03	3.466294e-01	6.533706e-01	4.229704e+01	1.408782e+00	2.396014e+02	-2.396014e+02	-4.498173e+04	4.681071e+02	-8.512350e+01	8.512350e+01	1.577754e+04	4.386715e+02	-3.772833e+02	3.772833e+02	-2.430492e+04	-1.169080e+03	1.715834e+01	-1.715834e+01	1.018702e+03	5.128999e+01	1.871495e+02	-1.871495e+02	-3.503182e+04	-1.632033e+03	-1.134980e+01	1.134980e+01	2.103672e+03	-3.542924e+01
3.3300e+03	3.461673e-01	6.538327e-01	4.238077e+01	1.407262e+00	2.401348e+02	-2.401348e+02	-4.519895e+04	4.700899e+02	-8.499737e+01	8.499737e+01	1.579604e+04	4.378049e+02	-3.767394e+02	3.767394e+02	-2.440671e+04	-1.169604e+03	1.713429e+01	-1.713429e+01	1.023311e+03	5.132507e+01	1.874059e+02	-1.874059e+02	-3.517110e+04	-1.632574e+03	-1.133298e+01	1.133298e+01	2.106139e+03	-3.544345e+01
3.3400e+03	3.457090e-01	6.542910e-01	4.246402e+01	1.405741e+00	2.406676e+02	-2.406676e+02	-4.541606e+04	4.720714e+02	-8.487187e+01	8.487187e+01	1.581436e+04	4.369413e+02	-3.761982e+02	3.761982e+02	-2.450828e+04	-1.170114e+03	1.711034e+01	-1.711034e+01	1.027911e+03	5.135946e+01	1.876614e+02	-1.876614e+02	-3.531005e+04	-1.633091e+03	-1.131625e+01	1.131625e+01	2.108581e+03	-3.545724e+01
3.3500e+03	3.452546e-01	6.547454e-01	4.254679e+01	1.404221e+00	2.411997e+02	-2.411997e+02	-4.563305e+04	4.740517e+02	-8.474701e+01	8.474701e+01	1.583249e+04	4.360809e+02	-3.756597e+02	3.756597e+02	-2.460961e+04	-1.170610e+03	1.708650e+01	-1.708650e+01	1.032503e+03	5.139317e+01	1.879158e+02	-1.879158e+02	-3.544866e+04	-1.633585e+03	-1.129960e+01	1.129960e+01	2.110998e+03	-3.547062e+01
3.3600e+03	3.448039e-01	6.551961e-01	4.262910e+01	1.402701e+00	2.417312e+02	-2.417312e+02	-4.584991e+04	4.760308e+02	-8.462278e+01	8.462278e+01	1.585044e+04	4.352236e+02	-3.751239e+02	3.751239e+02	-2.471073e+04	-1.171093e+03	1.706277e+01	-1.706277e+01	1.037087e+03	5.142620e+01	1.881693e+02	-1.881693e+02	-3.558693e+04	-1.634056e+03	-1.128304e+01	1.128304e+01	2.113391e+03	-3.548358e+01
3.3700e+03	3.443569e-01	6.556431e-01	4.271093e+01	1.401181e+00	2.422620e+02	-2.422620e+02	-4.606666e+04	4.780086e+02	-8.449919e+01	8.449919e+01	1.586820e+04	4.343694e+02	-3.745907e+02	3.745907e+02	-2.481161e+04	-1.171562e+03	1.703914e+01	-1.703914e+01	1.041661e+03	5.145857e+01	1.884217e+02	-1.884217e+02	-3.572485e+04	-1.634504e+03	-1.126656e+01	1.126656e+01	2.115760e+03	-3.549614e+01
3.3800e+03	3.439137e-01	6.560863e-01	4.279230e+01	1.399661e+00	2.427923e+02	-2.427923e+02	-4.628327e+04	4.799851e+02	-8.437623e+01	8.437623e+01	1.588578e+04	4.335183e+02	-3.740602e+02	3.740602e+02	-2.491226e+04	-1.172018e+03	1.701561e+01	-1.701561e+01	1.046227e+03	5.149027e+01	1.886732e+02	-1.886732e+02	-3.586242e+04	-1.634929e+03	-1.125016e+01	1.125016e+01	2.118104e+03	-3.550829e+01
3.3900e+03	3.434742e-01	6.565258e-01	4.287319e+01	1.398142e+00	2.433219e+02	-2.433219e+02	-4.649975e+04	4.819604e+02	-8.425389e+01	8.425389e+01	1.590319e+04	4.326704e+02	-3.735324e+02	3.735324e+02	-2.501268e+04	-1.172461e+03	1.699219e+01	-1.699219e+01	1.050784e+03	5.152131e+01	1.889238e+02	-1.889238e+02	-3.599965e+04	-1.635331e+03	-1.123385e+01	1.123385e+01	2.120425e+03	-3.552005e+01
3.4000e+03	3.430383e-01	6.569617e-01	4.295362e+01	1.396622e+00	2.438509e+02	-2.438509e+02	-4.671608e+04	4.839345e+02	-8.413219e+01	8.413219e+01	1.592041e+04	4.318257e+02	-3.730072e+02	3.730072e+02	-2.511287e+04	-1.172890e+03	1.696888e+01	-1.696888e+01	1.055332e+03	5.155170e+01	1.891733e+02	-1.891733e+02	-3.613652e+04	-1.635711e+03	-1.121762e+01	1.121762e+01	2.122721e+03	-3.553141e+01
3.4100e+03	3.426060e-01	6.573940e-01	4.303359e+01	1.395104e+00	2.443793e+02	-2.443793e+02	-4.693228e+04	4.859072e+02	-8.401110e+01	8.401110e+01	1.593745e+04	4.309840e+02	-3.724847e+02	3.724847e+02	-2.521282e+04	-1.173306e+03	1.694567e+01	-1.694567e+01	1.059871e+03	5.158145e+01	1.894219e+02	-1.894219e+02	-3.627304e+04	-1.636068e+03	-1.120148e+01	1.120148e+01	2.124994e+03	-3.554238e+01
3.4200e+03	3.421773e-01	6.578227e-01	4.311309e+01	1.393586e+00	2.449071e+02	-2.449071e+02	-4.714833e+04	4.878787e+02	-8.389064e+01	8.389064e+01	1.595432e+04	4.301456e+02	-3.719648e+02	3.719648e+02	-2.531254e+04	-1.173710e+03	1.692256e+01	-1.692256e+01	1.064401e+03	5.161055e+01	1.896696e+02	-1.896696e+02	-3.640921e+04	-1.636403e+03	-1.118542e+01	1.118542e+01	2.127243e+03	-3.555296e+01
3.4300e+03	3.417522e-01	6.582478e-01	4.319213e+01	1.392068e+00	2.454343e+02	-2.454343e+02	-4.736423e+04	4.898489e+02	-8.377079e+01	8.377079e+01	1.597101e+04	4.293102e+02	-3.714475e+02	3.714475e+02	-2.541202e+04	-1.174100e+03	1.689956e+01	-1.689956e+01	1.068922e+03	5.163902e+01	1.899163e+02	-1.899163e+02	-3.654501e+04	-1.636716e+03	-1.116944e+01	1.116944e+01	2.129468e+03	-3.556316e+01
3.4400e+03	3.413306e-01	6.586694e-01	4.327071e+01	1.390551e+00	2.459609e+02	-2.459609e+02	-4.757998e+04	4.918179e+02	-8.365156e+01	8.365156e+01	1.598753e+04	4.284781e+02	-3.709328e+02	3.709328e+02	-2.551126e+04	-1.174478e+03	1.687666e+01	-1.687666e+01	1.073433e+03	5.166687e+01	1.901620e+02	-1.901620e+02	-3.668046e+04	-1.637007e+03	-1.115354e+01	1.115354e+01	2.131670e+03	-3.557298e+01
3.4500e+03	3.409125e-01	6.590875e-01	4.334883e+01	1.389035e+00	2.464869e+02	-2.464869e+02	-4.779557e+04	4.937856e+02	-8.353295e+01	8.353295e+01	1.600387e+04	4.276491e+02	-3.704207e+02	3.704207e+02	-2.561027e+04	-1.174844e+03	1.685387e+01	-1.685387e+01	1.077935e+03	5.169409e+01	1.904068e+02	-1.904068e+02	-3.681554e+04	-1.637276e+03	-1.113773e+01	1.113773e+01	2.133849e+03	-3.558243e+01
3.4600e+03	3.404978e-01	6.595022e-01	4.342650e+01	1.387519e+00	2.470123e+02	-2.470123e+02	-4.801100e+04	4.957519e+02	-8.341494e+01	8.341494e+01	1.602004e+04	4.268232e+02	-3.699111e+02	3.699111e+02	-2.570903e+04	-1.175197e+03	1.683118e+01	-1.683118e+01	1.082428e+03	5.172070e+01	1.906507e+02	-1.906507e+02	-3.695026e+04	-1.637524e+03	-1.112199e+01	1.112199e+01	2.136005e+03	-3.559150e+01
3.4700e+03	3.400866e-01	6.599134e-01	4.350370e+01	1.386004e+00	2.475371e+02	-2.475371e+02	-4.822626e+04	4.977170e+02	-8.329754e+01	8.329754e+01	1.603603e+04	4.260006e+02	-3.694042e+02	3.694042e+02	-2.580756e+04	-1.175538e+03	1.680859e+01	-1.680859e+01	1.086912e+03	5.174669e+01	1.908937e+02	-1.908937e+02	-3.708461e+04	-1.637750e+03	-1.110634e+01	1.110634e+01	2.138137e+03	-3.560021e+01
3.4800e+03	3.396788e-01	6.603212e-01	4.358046e+01	1.384490e+00	2.480613e+02	-2.480613e+02	-4.844135e+04	4.996808e+02	-8.318074e+01	8.318074e+01	1.605186e+04	4.251811e+02	-3.688998e+02	3.688998e+02	-2.590584e+04	-1.175867e+03	1.678611e+01	-1.678611e+01	1.091386e+03	5.177208e+01	1.911357e+02	-1.911357e+02	-3.721859e+04	-1.637955e+03	-1.109077e+01	1.109077e+01	2.140247e+03	-3.560855e+01
3.4900e+03	3.392744e-01	6.607256e-01	4.365676e+01	1.382978e+00	2.485849e+02	-2.485849e+02	-4.865627e+04	5.016433e+02	-8.306455e+01	8.306455e+01	1.606751e+04	4.243648e+02	-3.683979e+02	3.683979e+02	-2.600387e+04	-1.176184e+03	1.676373e+01	-1.676373e+01	1.095850e+03	5.179687e+01	1.913768e+02	-1.913768e+02	-3.735220e+04	-1.638139e+03	-1.107527e+01	1.107527e+01	2.142334e+03	-3.561654e+01
3.5000e+03	3.388733e-01	6.611267e-01	4.373260e+01	1.381466e+00	2.491080e+02	-2.491080e+02	-4.887100e+04	5.036045e+02	-8.294895e+01	8.294895e+01	1.608299e+04	4.235516e+02	-3.678986e+02	3.678986e+02	-2.610167e+04	-1.176489e+03	1.674145e+01	-1.674145e+01	1.100305e+03	5.182107e+01	1.916170e+02	-1.916170e+02	-3.748544e+04	-1.638302e+03	-1.105986e+01	1.105986e+01	2.144399e+03	-3.562417e+01
3.5100e+03	3.384756e-01	6.615244e-01	4.380800e+01	1.379955e+00	2.496305e+02	-2.496305e+02	-4.908556e+04	5.055643e+02	-8.283395e+01	8.283395e+01	1.609831e+04	4.227417e+02	-3.674018e+02	3.674018e+02	-2.619921e+04	-1.176782e+03	1.671927e+01	-1.671927e+01	1.104750e+03	5.184468e+01	1.918563e+02	-1.918563e+02	-3.761830e+04	-1.638444e+03	-1.104453e+01	1.104453e+01	2.146441e+03	-3.563145e+01
3.5200e+03	3.380811e-01	6.619189e-01	4.388295e+01	1.378445e+00	2.501524e+02	-2.501524e+02	-4.929994e+04	5.075229e+02	-8.271955e+01	8.271955e+01	1.611345e+04	4.219349e+02	-3.669075e+02	3.669075e+02	-2.629651e+04	-1.177063e+03	1.669720e+01	-1.669720e+01	1.109185e+03	5.186771e+01	1.920947e+02	-1.920947e+02	-3.775078e+04	-1.638566e+03	-1.102927e+01	1.102927e+01	2.148460e+03	-3.563837e+01
3.5300e+03	3.376899e-01	6.623101e-01	4.395745e+01	1.376937e+00	2.506737e+02	-2.506737e+02	-4.951412e+04	5.094801e+02	-8.260573e+01	8.260573e+01	1.612843e+04	4.211313e+02	-3.664158e+02	3.664158e+02	-2.639357e+04	-1.177334e+03	1.667522e+01	-1.667522e+01	1.113611e+03	5.189016e+01	1.923322e+02	-1.923322e+02	-3.788289e+04	-1.638667e+03	-1.101410e+01	1.101410e+01	2.150458e+03	-3.564496e+01
3.5400e+03	3.373020e-01	6.626980e-01	4.403151e+01	1.375430e+00	2.511945e+02	-2.511945e+02	-4.972811e+04	5.114361e+02	-8.249250e+01	8.249250e+01	1.614325e+04	4.203309e+02	-3.659265e+02	3.659265e+02	-2.649037e+04	-1.177592e+03	1.665335e+01	-1.665335e+01	1.118027e+03	5.191204e+01	1.925688e+02	-1.925688e+02	-3.801461e+04	-1.638747e+03	-1.099900e+01	1.099900e+01	2.152433e+03	-3.565120e+01
3.5500e+03	3.369172e-01	6.630828e-01	4.410512e+01	1.373924e+00	2.517147e+02	-2.517147e+02	-4.994191e+04	5.133907e+02	-8.237986e+01	8.237986e+01	1.615790e+04	4.195337e+02	-3.654397e+02	3.654397e+02	-2.658693e+04	-1.177840e+03	1.663158e+01	-1.663158e+01	1.122433e+03	5.193335e+01	1.928045e+02	-1.928045e+02	-3.814595e+04	-1.638808e+03	-1.098398e+01	1.098398e+01	2.154387e+03	-3.565710e+01
3.5600e+03	3.365357e-01	6.634643e-01	4.417829e+01	1.372419e+00	2.522343e+02	-2.522343e+02	-5.015551e+04	5.153440e+02	-8.226780e+01	8.226780e+01	1.617239e+04	4.187397e+02	-3.649554e+02	3.649554e+02	-2.668323e+04	-1.178076e+03	1.660991e+01	-1.660991e+01	1.126829e+03	5.195410e+01	1.930393e+02	-1.930393e+02	-3.827690e+04	-1.638848e+03	-1.096904e+01	1.096904e+01	2.156318e+03	-3.566268e+01
3.5700e+03	3.361573e-01	6.638427e-01	4.425102e+01	1.370916e+00	2.527534e+02	-2.527534e+02	-5.036890e+04	5.172959e+02	-8.215633e+01	8.215633e+01	1.618671e+04	4.179489e+02	-3.644735e+02	3.644735e+02	-2.677928e+04	-1.178301e+03	1.658834e+01	-1.658834e+01	1.131215e+03	5.197430e+01	1.932732e+02	-1.932732e+02	-3.840747e+04	-1.638868e+03	-1.095418e+01	1.095418e+01	2.158228e+03	-3.566792e+01
3.5800e+03	3.357820e-01	6.642180e-01	4.432330e+01	1.369415e+00	2.532719e+02	-2.532719e+02	-5.058209e+04	5.192465e+02	-8.204543e+01	8.204543e+01	1.620087e+04	4.171612e+02	-3.639942e+02	3.639942e+02	-2.687508e+04	-1.178515e+03	1.656687e+01	-1.656687e+01	1.135591e+03	5.199394e+01	1.935063e+02	-1.935063e+02	-3.853765e+04	-1.638869e+03	-1.093939e+01	1.093939e+01	2.160116e+03	-3.567283e+01
3.5900e+03	3.354098e-01	6.645902e-01	4.439515e+01	1.367915e+00	2.537898e+02	-2.537898e+02	-5.079506e+04	5.211958e+02	-8.193511e+01	8.193511e+01	1.621488e+04	4.163768e+02	-3.635172e+02	3.635172e+02	-2.697063e+04	-1.178719e+03	1.654550e+01	-1.654550e+01	1.139957e+03	5.201305e+01	1.937385e+02	-1.937385e+02	-3.866744e+04	-1.638850e+03	-1.092468e+01	1.092468e+01	2.161983e+03	-3.567742e+01
3.6000e+03	3.350407e-01	6.649593e-01	4.446657e+01	1.366416e+00	2.543072e+02	-2.543072e+02	-5.100782e+04	5.231438e+02	-8.182536e+01	8.182536e+01	1.622872e+04	4.155955e+02	-3.630427e+02	3.630427e+02	-2.706592e+04	-1.178911e+03	1.652423e+01	-1.652423e+01	1.144312e+03	5.203161e+01	1.939698e+02	-1.939698e+02	-3.879684e+04	-1.638811e+03	-1.091005e+01	1.091005e+01	2.163829e+03	-3.568169e+01
3.6100e+03	3.346747e-01	6.653253e-01	4.453754e+01	1.364919e+00	2.548241e+02	-2.548241e+02	-5.122037e+04	5.250904e+02	-8.171618e+01	8.171618e+01	1.624240e+04	4.148174e+02	-3.625706e+02	3.625706e+02	-2.716096e+04	-1.179093e+03	1.650306e+01	-1.650306e+01	1.148658e+03	5.204964e+01	1.942002e+02	-1.942002e+02	-3.892584e+04	-1.638754e+03	-1.089549e+01	1.089549e+01	2.165653e+03	-3.568564e+01
3.6200e+03	3.343117e-01	6.656883e-01	4.460809e+01	1.363424e+00	2.553404e+02	-2.553404e+02	-5.143269e+04	5.270357e+02	-8.160757e+01	8.160757e+01	1.625593e+04	4.140426e+02	-3.621010e+02	3.621010e+02	-2.725574e+04	-1.179265e+03	1.648198e+01	-1.648198e+01	1.152993e+03	5.206714e+01	1.944298e+02	-1.944298e+02	-3.905445e+04	-1.638677e+03	-1.088101e+01	1.088101e+01	2.167457e+03	-3.568928e+01
3.6300e+03	3.339517e-01	6.660483e-01	4.467820e+01	1.361931e+00	2.558561e+02	-2.558561e+02	-5.164479e+04	5.289796e+02	-8.149952e+01	8.149952e+01	1.626930e+04	4.132709e+02	-3.616337e+02	3.616337e+02	-2.735027e+04	-1.179426e+03	1.646101e+01	-1.646101e+01	1.157318e+03	5.208411e+01	1.946585e+02	-1.946585e+02	-3.918266e+04	-1.638581e+03	-1.086660e+01	1.086660e+01	2.169239e+03	-3.569261e+01
3.6400e+03	3.335947e-01	6.664053e-01	4.474788e+01	1.360439e+00	2.563713e+02	-2.563713e+02	-5.185666e+04	5.309221e+02	-8.139203e+01	8.139203e+01	1.628251e+04	4.125024e+02	-3.611688e+02	3.611688e+02	-2.744453e+04	-1.179577e+03	1.644013e+01	-1.644013e+01	1.161632e+03	5.210057e+01	1.948864e+02	-1.948864e+02	-3.931047e+04	-1.638466e+03	-1.085227e+01	1.085227e+01	2.171001e+03	-3.569564e+01
3.6500e+03	3.332406e-01	6.667594e-01	4.481713e+01	1.358949e+00	2.568860e+02	-2.568860e+02	-5.206830e+04	5.328634e+02	-8.128511e+01	8.128511e+01	1.629557e+04	4.117371e+02	-3.607063e+02	3.607063e+02	-2.753854e+04	-1.179718e+03	1.641935e+01	-1.641935e+01	1.165936e+03	5.211651e+01	1.951134e+02	-1.951134e+02	-3.943788e+04	-1.638333e+03	-1.083801e+01	1.083801e+01	2.172742e+03	-3.569836e+01
3.6600e+03	3.328895e-01	6.671105e-01	4.488596e+01	1.357461e+00	2.574001e+02	-2.574001e+02	-5.227970e+04	5.348032e+02	-8.117874e+01	8.117874e+01	1.630847e+04	4.109750e+02	-3.602462e+02	3.602462e+02	-2.763230e+04	-1.179849e+03	1.639866e+01	-1.639866e+01	1.170230e+03	5.213195e+01	1.953396e+02	-1.953396e+02	-3.956489e+04	-1.638181e+03	-1.082383e+01	1.082383e+01	2.174462e+03	-3.570078e+01
3.6700e+03	3.325412e-01	6.674588e-01	4.495436e+01	1.355975e+00	2.579137e+02	-2.579137e+02	-5.249087e+04	5.367417e+02	-8.107292e+01	8.107292e+01	1.632122e+04	4.102160e+02	-3.597884e+02	3.597884e+02	-2.772579e+04	-1.179970e+03	1.637808e+01	-1.637808e+01	1.174513e+03	5.214688e+01	1.955649e+02	-1.955649e+02	-3.969149e+04	-1.638010e+03	-1.080972e+01	1.080972e+01	2.176162e+03	-3.570290e+01
3.6800e+03	3.321959e-01	6.678041e-01	4.502233e+01	1.354491e+00	2.584267e+02	-2.584267e+02	-5.270180e+04	5.386789e+02	-8.096765e+01	8.096765e+01	1.633382e+04	4.094603e+02	-3.593330e+02	3.593330e+02	-2.781902e+04	-1.180081e+03	1.635759e+01	-1.635759e+01	1.178786e+03	5.216131e+01	1.957894e+02	-1.957894e+02	-3.981769e+04	-1.637821e+03	-1.079569e+01	1.079569e+01	2.177842e+03	-3.570473e+01
3.6900e+03	3.318534e-01	6.681466e-01	4.508988e+01	1.353009e+00	2.589392e+02	-2.589392e+02	-5.291248e+04	5.406146e+02	-8.086293e+01	8.086293e+01	1.634627e+04	4.087077e+02	-3.588799e+02	3.588799e+02	-2.791199e+04	-1.180182e+03	1.633719e+01	-1.633719e+01	1.183048e+03	5.217525e+01	1.960131e+02	-1.960131e+02	-3.994348e+04	-1.637615e+03	-1.078172e+01	1.078172e+01	2.179502e+03	-3.570628e+01
3.7000e+03	3.315137e-01	6.684863e-01	4.515701e+01	1.351530e+00	2.594512e+02	-2.594512e+02	-5.312291e+04	5.425490e+02	-8.075876e+01	8.075876e+01	1.635856e+04	4.079584e+02	-3.584291e+02	3.584291e+02	-2.800470e+04	-1.180274e+03	1.631690e+01	-1.631690e+01	1.187300e+03	5.218870e+01	1.962359e+02	-1.962359e+02	-4.006887e+04	-1.637390e+03	-1.076783e+01	1.076783e+01	2.181141e+03	-3.570753e+01
3.7100e+03	3.311769e-01	6.688231e-01	4.522372e+01	1.350052e+00	2.599626e+02	-2.599626e+02	-5.333309e+04	5.444821e+02	-8.065513e+01	8.065513e+01	1.637071e+04	4.072122e+02	-3.579806e+02	3.579806e+02	-2.809714e+04	-1.180356e+03	1.629670e+01	-1.629670e+01	1.191540e+03	5.220166e+01	1.964578e+02	-1.964578e+02	-4.019384e+04	-1.637147e+03	-1.075402e+01	1.075402e+01	2.182761e+03	-3.570850e+01
3.7200e+03	3.308428e-01	6.691572e-01	4.529001e+01	1.348576e+00	2.604735e+02	-2.604735e+02	-5.354302e+04	5.464138e+02	-8.055204e+01	8.055204e+01	1.638271e+04	4.064692e+02	-3.575344e+02	3.575344e+02	-2.818932e+04	-1.180429e+03	1.627659e+01	-1.627659e+01	1.195771e+03	5.221415e+01	1.966790e+02	-1.966790e+02	-4.031840e+04	-1.636887e+03	-1.074027e+01	1.074027e+01	2.184361e+03	-3.570919e+01
3.7300e+03	3.305115e-01	6.694885e-01	4.535589e+01	1.347103e+00	2.609838e+02	-2.609838e+02	-5.375269e+04	5.483441e+02	-8.044948e+01	8.044948e+01	1.639456e+04	4.057293e+02	-3.570905e+02	3.570905e+02	-2.828124e+04	-1.180492e+03	1.625658e+01	-1.625658e+01	1.199990e+03	5.222616e+01	1.968993e+02	-1.968993e+02	-4.044255e+04	-1.636609e+03	-1.072660e+01	1.072660e+01	2.185941e+03	-3.570960e+01
3.7400e+03	3.301830e-01	6.698170e-01	4.542135e+01	1.345631e+00	2.614936e+02	-2.614936e+02	-5.396209e+04	5.502730e+02	-8.034746e+01	8.034746e+01	1.640627e+04	4.049927e+02	-3.566489e+02	3.566489e+02	-2.837290e+04	-1.180547e+03	1.623666e+01	-1.623666e+01	1.204198e+03	5.223770e+01	1.971188e+02	-1.971188e+02	-4.056629e+04	-1.636314e+03	-1.071299e+01	1.071299e+01	2.187502e+03	-3.570974e+01
3.7500e+03	3.298571e-01	6.701429e-01	4.548640e+01	1.344162e+00	2.620029e+02	-2.620029e+02	-5.417124e+04	5.522005e+02	-8.024597e+01	8.024597e+01	1.641782e+04	4.042592e+02	-3.562096e+02	3.562096e+02	-2.846429e+04	-1.180592e+03	1.621684e+01	-1.621684e+01	1.208396e+03	5.224878e+01	1.973375e+02	-1.973375e+02	-4.068961e+04	-1.636001e+03	-1.069946e+01	1.069946e+01	2.189043e+03	-3.570961e+01
3.7600e+03	3.295340e-01	6.704660e-01	4.555103e+01	1.342696e+00	2.625117e+02	-2.625117e+02	-5.438012e+04	5.541267e+02	-8.014502e+01	8.014502e+01	1.642924e+04	4.035289e+02	-3.557725e+02	3.557725e+02	-2.855541e+04	-1.180628e+03	1.619711e+01	-1.619711e+01	1.212583e+03	5.225939e+01	1.975554e+02	-1.975554e+02	-4.081252e+04	-1.635671e+03	-1.068600e+01	1.068600e+01	2.190565e+03	-3.570920e+01
3.7700e+03	3.292135e-01	6.707865e-01	4.561526e+01	1.341231e+00	2.630199e+02	-2.630199e+02	-5.458872e+04	5.560515e+02	-8.004459e+01	8.004459e+01	1.644051e+04	4.028017e+02	-3.553376e+02	3.553376e+02	-2.864627e+04	-1.180655e+03	1.617748e+01	-1.617748e+01	1.216759e+03	5.226955e+01	1.977725e+02	-1.977725e+02	-4.093500e+04	-1.635325e+03	-1.067261e+01	1.067261e+01	2.192068e+03	-3.570854e+01
3.7800e+03	3.288957e-01	6.711043e-01	4.567907e+01	1.339769e+00	2.635276e+02	-2.635276e+02	-5.479706e+04	5.579749e+02	-7.994468e+01	7.994468e+01	1.645164e+04	4.020778e+02	-3.549050e+02	3.549050e+02	-2.873686e+04	-1.180674e+03	1.615793e+01	-1.615793e+01	1.220924e+03	5.227926e+01	1.979887e+02	-1.979887e+02	-4.105707e+04	-1.634961e+03	-1.065929e+01	1.065929e+01	2.193551e+03	-3.570761e+01
3.7900e+03	3.285806e-01	6.714194e-01	4.574248e+01	1.338310e+00	2.640348e+02	-2.640348e+02	-5.500511e+04	5.598969e+02	-7.984530e+01	7.984530e+01	1.646262e+04	4.013569e+02	-3.544747e+02	3.544747e+02	-2.882719e+04	-1.180683e+03	1.613848e+01	-1.613848e+01	1.225078e+03	5.228852e+01	1.982042e+02	-1.982042e+02	-4.117872e+04	-1.634581e+03	-1.064604e+01	1.064604e+01	2.195016e+03	-3.570642e+01
3.8000e+03	3.282680e-01	6.717320e-01	4.580548e+01	1.336853e+00	2.645415e+02	-2.645415e+02	-5.521289e+04	5.618175e+02	-7.974644e+01	7.974644e+01	1.647347e+04	4.006393e+02	-3.540465e+02	3.540465e+02	-2.891725e+04	-1.180685e+03	1.611912e+01	-1.611912e+01	1.229221e+03	5.229734e+01	1.984188e+02	-1.984188e+02	-4.129994e+04	-1.634184e+03	-1.063286e+01	1.063286e+01	2.196462e+03	-3.570497e+01
3.8100e+03	3.279580e-01	6.720420e-01	4.586808e+01	1.335399e+00	2.650476e+02	-2.650476e+02	-5.542039e+04	5.637367e+02	-7.964809e+01	7.964809e+01	1.648417e+04	3.999248e+02	-3.536206e+02	3.536206e+02	-2.900704e+04	-1.180677e+03	1.609986e+01	-1.609986e+01	1.233354e+03	5.230572e+01	1.986327e+02	-1.986327e+02	-4.142074e+04	-1.633771e+03	-1.061974e+01	1.061974e+01	2.197889e+03	-3.570327e+01
3.8200e+03	3.276506e-01	6.723494e-01	4.593028e+01	1.333947e+00	2.655532e+02	-2.655532e+02	-5.562760e+04	5.656546e+02	-7.955026e+01	7.955026e+01	1.649474e+04	3.992134e+02	-3.531969e+02	3.531969e+02	-2.909656e+04	-1.180661e+03	1.608068e+01	-1.608068e+01	1.237475e+03	5.231366e+01	1.988457e+02	-1.988457e+02	-4.154112e+04	-1.633342e+03	-1.060670e+01	1.060670e+01	2.199298e+03	-3.570132e+01
3.8300e+03	3.273458e-01	6.726542e-01	4.599207e+01	1.332497e+00	2.660583e+02	-2.660583e+02	-5.583452e+04	5.675710e+02	-7.945294e+01	7.945294e+01	1.650516e+04	3.985052e+02	-3.527753e+02	3.527753e+02	-2.918581e+04	-1.180637e+03	1.606160e+01	-1.606160e+01	1.241585e+03	5.232118e+01	1.990580e+02	-1.990580e+02	-4.166107e+04	-1.632896e+03	-1.059372e+01	1.059372e+01	2.200688e+03	-3.569913e+01
3.8400e+03	3.270435e-01	6.729565e-01	4.605347e+01	1.331050e+00	2.665629e+02	-2.665629e+02	-5.604115e+04	5.694860e+02	-7.935612e+01	7.935612e+01	1.651545e+04	3.978002e+02	-3.523559e+02	3.523559e+02	-2.927479e+04	-1.180605e+03	1.604261e+01	-1.604261e+01	1.245683e+03	5.232827e+01	1.992695e+02	-1.992695e+02	-4.178060e+04	-1.632435e+03	-1.058081e+01	1.058081e+01	2.202060e+03	-3.569669e+01
3.8500e+03	3.267437e-01	6.732563e-01	4.611446e+01	1.329606e+00	2.670669e+02	-2.670669e+02	-5.624749e+04	5.713997e+02	-7.925981e+01	7.925981e+01	1.652560e+04	3.970983e+02	-3.519386e+02	3.519386e+02	-2.936351e+04	-1.180564e+03	1.602370e+01	-1.602370e+01	1.249771e+03	5.233495e+01	1.994801e+02	-1.994801e+02	-4.189970e+04	-1.631957e+03	-1.056797e+01	1.056797e+01	2.203413e+03	-3.569400e+01
3.8600e+03	3.264463e-01	6.735537e-01	4.617506e+01	1.328165e+00	2.675705e+02	-2.675705e+02	-5.645352e+04	5.733119e+02	-7.916400e+01	7.916400e+01	1.653562e+04	3.963995e+02	-3.515235e+02	3.515235e+02	-2.945195e+04	-1.180516e+03	1.600489e+01	-1.600489e+01	1.253847e+03	5.234121e+01	1.996900e+02	-1.996900e+02	-4.201836e+04	-1.631464e+03	-1.055520e+01	1.055520e+01	2.204749e+03	-3.569108e+01
3.8700e+03	3.261515e-01	6.738485e-01	4.623527e+01	1.326726e+00	2.680734e+02	-2.680734e+02	-5.665926e+04	5.752227e+02	-7.906870e+01	7.906870e+01	1.654550e+04	3.957039e+02	-3.511105e+02	3.511105e+02	-2.954012e+04	-1.180459e+03	1.598617e+01	-1.598617e+01	1.257913e+03	5.234705e+01	1.998991e+02	-1.998991e+02	-4.213660e+04	-1.630955e+03	-1.054249e+01	1.054249e+01	2.206066e+03	-3.568792e+01
3.8800e+03	3.258591e-01	6.741409e-01	4.629508e+01	1.325290e+00	2.685759e+02	-2.685759e+02	-5.686470e+04	5.771322e+02	-7.897389e+01	7.897389e+01	1.655525e+04	3.950113e+02	-3.506997e+02	3.506997e+02	-2.962802e+04	-1.180394e+03	1.596754e+01	-1.596754e+01	1.261967e+03	5.235249e+01	2.001074e+02	-2.001074e+02	-4.225441e+04	-1.630431e+03	-1.052985e+01	1.052985e+01	2.207366e+03	-3.568452e+01
3.8900e+03	3.255691e-01	6.744309e-01	4.635450e+01	1.323857e+00	2.690779e+02	-2.690779e+02	-5.706983e+04	5.790402e+02	-7.887957e+01	7.887957e+01	1.656486e+04	3.943220e+02	-3.502910e+02	3.502910e+02	-2.971565e+04	-1.180322e+03	1.594899e+01	-1.594899e+01	1.266009e+03	5.235752e+01	2.003150e+02	-2.003150e+02	-4.237179e+04	-1.629892e+03	-1.051727e+01	1.051727e+01	2.208648e+03	-3.568090e+01
3.9000e+03	3.252816e-01	6.747184e-01	4.641354e+01	1.322427e+00	2.695793e+02	-2.695793e+02	-5.727466e+04	5.809468e+02	-7.878574e+01	7.878574e+01	1.657434e+04	3.936357e+02	-3.498843e+02	3.498843e+02	-2.980301e+04	-1.180242e+03	1.593054e+01	-1.593054e+01	1.270041e+03	5.236216e+01	2.005217e+02	-2.005217e+02	-4.248874e+04	-1.629337e+03	-1.050476e+01	1.050476e+01	2.209912e+03	-3.567704e+01
3.9100e+03	3.249964e-01	6.750036e-01	4.647218e+01	1.320999e+00	2.700802e+02	-2.700802e+02	-5.747917e+04	5.828520e+02	-7.869241e+01	7.869241e+01	1.658369e+04	3.929525e+02	-3.494798e+02	3.494798e+02	-2.989009e+04	-1.180155e+03	1.591217e+01	-1.591217e+01	1.274061e+03	5.236640e+01	2.007277e+02	-2.007277e+02	-4.260525e+04	-1.628767e+03	-1.049232e+01	1.049232e+01	2.211159e+03	-3.567297e+01
3.9200e+03	3.247136e-01	6.752864e-01	4.653044e+01	1.319575e+00	2.705806e+02	-2.705806e+02	-5.768337e+04	5.847558e+02	-7.859956e+01	7.859956e+01	1.659291e+04	3.922725e+02	-3.490773e+02	3.490773e+02	-2.997691e+04	-1.180060e+03	1.589390e+01	-1.589390e+01	1.278070e+03	5.237025e+01	2.009329e+02	-2.009329e+02	-4.272132e+04	-1.628183e+03	-1.047994e+01	1.047994e+01	2.212388e+03	-3.566866e+01
3.9300e+03	3.244332e-01	6.755668e-01	4.658831e+01	1.318153e+00	2.710805e+02	-2.710805e+02	-5.788725e+04	5.866581e+02	-7.850720e+01	7.850720e+01	1.660200e+04	3.915956e+02	-3.486769e+02	3.486769e+02	-3.006345e+04	-1.179957e+03	1.587570e+01	-1.587570e+01	1.282067e+03	5.237372e+01	2.011374e+02	-2.011374e+02	-4.283696e+04	-1.627583e+03	-1.046762e+01	1.046762e+01	2.213600e+03	-3.566414e+01
3.9400e+03	3.241551e-01	6.758449e-01	4.664579e+01	1.316734e+00	2.715798e+02	-2.715798e+02	-5.809081e+04	5.885591e+02	-7.841533e+01	7.841533e+01	1.661096e+04	3.909217e+02	-3.482786e+02	3.482786e+02	-3.014971e+04	-1.179847e+03	1.585760e+01	-1.585760e+01	1.286053e+03	5.237680e+01	2.013410e+02	-2.013410e+02	-4.295217e+04	-1.626969e+03	-1.045537e+01	1.045537e+01	2.214795e+03	-3.565940e+01
3.9500e+03	3.238793e-01	6.761207e-01	4.670290e+01	1.315318e+00	2.720787e+02	-2.720787e+02	-5.829405e+04	5.904586e+02	-7.832393e+01	7.832393e+01	1.661980e+04	3.902510e+02	-3.478823e+02	3.478823e+02	-3.023571e+04	-1.179730e+03	1.583958e+01	-1.583958e+01	1.290028e+03	5.237950e+01	2.015439e+02	-2.015439e+02	-4.306693e+04	-1.626341e+03	-1.044319e+01	1.044319e+01	2.215972e+03	-3.565444e+01
3.9600e+03	3.236058e-01	6.763942e-01	4.675962e+01	1.313906e+00	2.725770e+02	-2.725770e+02	-5.849697e+04	5.923567e+02	-7.823301e+01	7.823301e+01	1.662850e+04	3.895834e+02	-3.474881e+02	3.474881e+02	-3.032143e+04	-1.179606e+03	1.582165e+01	-1.582165e+01	1.293991e+03	5.238183e+01	2.017461e+02	-2.017461e+02	-4.318126e+04	-1.625698e+03	-1.043107e+01	1.043107e+01	2.217133e+03	-3.564928e+01
3.9700e+03	3.233346e-01	6.766654e-01	4.681597e+01	1.312496e+00	2.730748e+02	-2.730748e+02	-5.869956e+04	5.942534e+02	-7.814257e+01	7.814257e+01	1.663708e+04	3.889188e+02	-3.470960e+02	3.470960e+02	-3.040687e+04	-1.179474e+03	1.580381e+01	-1.580381e+01	1.297943e+03	5.238379e+01	2.019475e+02	-2.019475e+02	-4.329515e+04	-1.625041e+03	-1.041901e+01	1.041901e+01	2.218277e+03	-3.564390e+01
3.9800e+03	3.230656e-01	6.769344e-01	4.687193e+01	1.311089e+00	2.735721e+02	-2.735721e+02	-5.890182e+04	5.961487e+02	-7.805260e+01	7.805260e+01	1.664554e+04	3.882573e+02	-3.467058e+02	3.467058e+02	-3.049204e+04	-1.179336e+03	1.578605e+01	-1.578605e+01	1.301883e+03	5.238538e+01	2.021481e+02	-2.021481e+02	-4.340860e+04	-1.624369e+03	-1.040701e+01	1.040701e+01	2.219404e+03	-3.563831e+01
3.9900e+03	3.227989e-01	6.772011e-01	4.692753e+01	1.309685e+00	2.740688e+02	-2.740688e+02	-5.910375e+04	5.980425e+02	-7.796311e+01	7.796311e+01	1.665387e+04	3.875989e+02	-3.463177e+02	3.463177e+02	-3.057694e+04	-1.179191e+03	1.576837e+01	-1.576837e+01	1.305811e+03	5.238661e+01	2.023480e+02	-2.023480e+02	-4.352161e+04	-1.623684e+03	-1.039508e+01	1.039508e+01	2.220515e+03	-3.563252e+01
4.0000e+03	3.225345e-01	6.774655e-01	4.698274e+01	1.308285e+00	2.745651e+02	-2.745651e+02	-5.930534e+04	5.999349e+02	-7.787408e+01	7.787408e+01	1.666207e+04	3.869436e+02	-3.459316e+02	3.459316e+02	-3.066157e+04	-1.179039e+03	1.575078e+01	-1.575078e+01	1.309729e+03	5.238747e+01	2.025471e+02	-2.025471e+02	-4.363418e+04	-1.622985e+03	-1.038321e+01	1.038321e+01	2.221609e+03	-3.562652e+01
4.0100e+03	3.222722e-01	6.777278e-01	4.703759e+01	1.306887e+00	2.750608e+02	-2.750608e+02	-5.950660e+04	6.018259e+02	-7.778552e+01	7.778552e+01	1.667016e+04	3.862913e+02	-3.455474e+02	3.455474e+02	-3.074591e+04	-1.178880e+03	1.573327e+01	-1.573327e+01	1.313634e+03	5.238799e+01	2.027455e+02	-2.027455e+02	-4.374630e+04	-1.622272e+03	-1.037140e+01	1.037140e+01	2.222687e+03	-3.562033e+01
4.0200e+03	3.220121e-01	6.779879e-01	4.709206e+01	1.305493e+00	2.755560e+02	-2.755560e+02	-5.970751e+04	6.037154e+02	-7.769741e+01	7.769741e+01	1.667812e+04	3.856421e+02	-3.451653e+02	3.451653e+02	-3.082999e+04	-1.178714e+03	1.571585e+01	-1.571585e+01	1.317528e+03	5.238815e+01	2.029431e+02	-2.029431e+02	-4.385798e+04	-1.621546e+03	-1.035965e+01	1.035965e+01	2.223748e+03	-3.561394e+01
4.0300e+03	3.217542e-01	6.782458e-01	4.714617e+01	1.304102e+00	2.760507e+02	-2.760507e+02	-5.990809e+04	6.056035e+02	-7.760977e+01	7.760977e+01	1.668595e+04	3.849960e+02	-3.447851e+02	3.447851e+02	-3.091379e+04	-1.178542e+03	1.569851e+01	-1.569851e+01	1.321411e+03	5.238797e+01	2.031400e+02	-2.031400e+02	-4.396922e+04	-1.620806e+03	-1.034797e+01	1.034797e+01	2.224793e+03	-3.560735e+01
4.0400e+03	3.214985e-01	6.785015e-01	4.719990e+01	1.302714e+00	2.765449e+02	-2.765449e+02	-6.010832e+04	6.074902e+02	-7.752258e+01	7.752258e+01	1.669367e+04	3.843529e+02	-3.444068e+02	3.444068e+02	-3.099731e+04	-1.178363e+03	1.568126e+01	-1.568126e+01	1.325281e+03	5.238744e+01	2.033361e+02	-2.033361e+02	-4.408002e+04	-1.620053e+03	-1.033634e+01	1.033634e+01	2.225823e+03	-3.560057e+01
4.0500e+03	3.212449e-01	6.787551e-01	4.725327e+01	1.301329e+00	2.770385e+02	-2.770385e+02	-6.030820e+04	6.093754e+02	-7.743585e+01	7.743585e+01	1.670127e+04	3.837128e+02	-3.440305e+02	3.440305e+02	-3.108056e+04	-1.178178e+03	1.566409e+01	-1.566409e+01	1.329141e+03	5.238657e+01	2.035314e+02	-2.035314e+02	-4.419037e+04	-1.619286e+03	-1.032478e+01	1.032478e+01	2.226836e+03	-3.559360e+01
4.0600e+03	3.209934e-01	6.790066e-01	4.730628e+01	1.299948e+00	2.775316e+02	-2.775316e+02	-6.050773e+04	6.112592e+02	-7.734957e+01	7.734957e+01	1.670875e+04	3.830758e+02	-3.436562e+02	3.436562e+02	-3.116353e+04	-1.177986e+03	1.564700e+01	-1.564700e+01	1.332988e+03	5.238536e+01	2.037260e+02	-2.037260e+02	-4.430027e+04	-1.618506e+03	-1.031327e+01	1.031327e+01	2.227833e+03	-3.558644e+01
4.0700e+03	3.207441e-01	6.792559e-01	4.735892e+01	1.298570e+00	2.780242e+02	-2.780242e+02	-6.070692e+04	6.131416e+02	-7.726374e+01	7.726374e+01	1.671612e+04	3.824418e+02	-3.432837e+02	3.432837e+02	-3.124622e+04	-1.177788e+03	1.563000e+01	-1.563000e+01	1.336824e+03	5.238383e+01	2.039199e+02	-2.039199e+02	-4.440973e+04	-1.617714e+03	-1.030183e+01	1.030183e+01	2.228815e+03	-3.557909e+01
4.0800e+03	3.204968e-01	6.795032e-01	4.741120e+01	1.297195e+00	2.785163e+02	-2.785163e+02	-6.090574e+04	6.150225e+02	-7.717836e+01	7.717836e+01	1.672336e+04	3.818108e+02	-3.429132e+02	3.429132e+02	-3.132864e+04	-1.177584e+03	1.561307e+01	-1.561307e+01	1.340649e+03	5.238196e+01	2.041130e+02	-2.041130e+02	-4.451874e+04	-1.616909e+03	-1.029044e+01	1.029044e+01	2.229781e+03	-3.557156e+01
4.0900e+03	3.202516e-01	6.797484e-01	4.746312e+01	1.295823e+00	2.790078e+02	-2.790078e+02	-6.110421e+04	6.169020e+02	-7.709341e+01	7.709341e+01	1.673049e+04	3.811829e+02	-3.425445e+02	3.425445e+02	-3.141079e+04	-1.177374e+03	1.559623e+01	-1.559623e+01	1.344461e+03	5.237977e+01	2.043054e+02	-2.043054e+02	-4.462730e+04	-1.616090e+03	-1.027912e+01	1.027912e+01	2.230731e+03	-3.556385e+01
4.1000e+03	3.200085e-01	6.799915e-01	4.751468e+01	1.294455e+00	2.794988e+02	-2.794988e+02	-6.130233e+04	6.187800e+02	-7.700892e+01	7.700892e+01	1.673750e+04	3.805579e+02	-3.421778e+02	3.421778e+02	-3.149265e+04	-1.177157e+03	1.557947e+01	-1.557947e+01	1.348262e+03	5.237725e+01	2.044971e+02	-2.044971e+02	-4.473542e+04	-1.615260e+03	-1.026785e+01	1.026785e+01	2.231666e+03	-3.555596e+01
4.1100e+03	3.197674e-01	6.802326e-01	4.756588e+01	1.293090e+00	2.799893e+02	-2.799893e+02	-6.150008e+04	6.206566e+02	-7.692487e+01	7.692487e+01	1.674440e+04	3.799360e+02	-3.418130e+02	3.418130e+02	-3.157425e+04	-1.176935e+03	1.556279e+01	-1.556279e+01	1.352051e+03	5.237442e+01	2.046880e+02	-2.046880e+02	-4.484308e+04	-1.614417e+03	-1.025665e+01	1.025665e+01	2.232586e+03	-3.554790e+01
4.1200e+03	3.195283e-01	6.804717e-01	4.761673e+01	1.291729e+00	2.804793e+02	-2.804793e+02	-6.169746e+04	6.225317e+02	-7.684126e+01	7.684126e+01	1.675118e+04	3.793171e+02	-3.414500e+02	3.414500e+02	-3.165556e+04	-1.176707e+03	1.554619e+01	-1.554619e+01	1.355829e+03	5.237127e+01	2.048782e+02	-2.048782e+02	-4.495030e+04	-1.613561e+03	-1.024550e+01	1.024550e+01	2.233491e+03	-3.553966e+01
4.1300e+03	3.192913e-01	6.807087e-01	4.766723e+01	1.290371e+00	2.809687e+02	-2.809687e+02	-6.189449e+04	6.244054e+02	-7.675808e+01	7.675808e+01	1.675786e+04	3.787011e+02	-3.410890e+02	3.410890e+02	-3.173660e+04	-1.176472e+03	1.552967e+01	-1.552967e+01	1.359595e+03	5.236782e+01	2.050676e+02	-2.050676e+02	-4.505707e+04	-1.612693e+03	-1.023441e+01	1.023441e+01	2.234380e+03	-3.553124e+01
4.1400e+03	3.190562e-01	6.809438e-01	4.771737e+01	1.289016e+00	2.814577e+02	-2.814577e+02	-6.209114e+04	6.262776e+02	-7.667534e+01	7.667534e+01	1.676441e+04	3.780882e+02	-3.407298e+02	3.407298e+02	-3.181736e+04	-1.176232e+03	1.551323e+01	-1.551323e+01	1.363349e+03	5.236405e+01	2.052564e+02	-2.052564e+02	-4.516339e+04	-1.611813e+03	-1.022338e+01	1.022338e+01	2.235255e+03	-3.552266e+01
4.1500e+03	3.188232e-01	6.811768e-01	4.776716e+01	1.287665e+00	2.819461e+02	-2.819461e+02	-6.228743e+04	6.281483e+02	-7.659304e+01	7.659304e+01	1.677086e+04	3.774782e+02	-3.403725e+02	3.403725e+02	-3.189785e+04	-1.175987e+03	1.549687e+01	-1.549687e+01	1.367091e+03	5.235998e+01	2.054444e+02	-2.054444e+02	-4.526926e+04	-1.610922e+03	-1.021240e+01	1.021240e+01	2.236114e+03	-3.551391e+01
4.1600e+03	3.185921e-01	6.814079e-01	4.781660e+01	1.286317e+00	2.824340e+02	-2.824340e+02	-6.248334e+04	6.300176e+02	-7.651116e+01	7.651116e+01	1.677720e+04	3.768712e+02	-3.400170e+02	3.400170e+02	-3.197806e+04	-1.175736e+03	1.548058e+01	-1.548058e+01	1.370821e+03	5.235561e+01	2.056317e+02	-2.056317e+02	-4.537467e+04	-1.610018e+03	-1.020149e+01	1.020149e+01	2.236959e+03	-3.550499e+01
4.1700e+03	3.183629e-01	6.816371e-01	4.786569e+01	1.284973e+00	2.829213e+02	-2.829213e+02	-6.267888e+04	6.318855e+02	-7.642972e+01	7.642972e+01	1.678342e+04	3.762671e+02	-3.396634e+02	3.396634e+02	-3.205799e+04	-1.175479e+03	1.546438e+01	-1.546438e+01	1.374540e+03	5.235093e+01	2.058182e+02	-2.058182e+02	-4.547964e+04	-1.609102e+03	-1.019063e+01	1.019063e+01	2.237789e+03	-3.549591e+01
4.1800e+03	3.181357e-01	6.818643e-01	4.791444e+01	1.283632e+00	2.834082e+02	-2.834082e+02	-6.287404e+04	6.337519e+02	-7.634870e+01	7.634870e+01	1.678954e+04	3.756660e+02	-3.393116e+02	3.393116e+02	-3.213765e+04	-1.175216e+03	1.544825e+01	-1.544825e+01	1.378247e+03	5.234597e+01	2.060041e+02	-2.060041e+02	-4.558415e+04	-1.608175e+03	-1.017982e+01	1.017982e+01	2.238605e+03	-3.548666e+01
4.1900e+03	3.179104e-01	6.820896e-01	4.796284e+01	1.282295e+00	2.838945e+02	-2.838945e+02	-6.306882e+04	6.356168e+02	-7.626811e+01	7.626811e+01	1.679555e+04	3.750679e+02	-3.389616e+02	3.389616e+02	-3.221703e+04	-1.174949e+03	1.543220e+01	-1.543220e+01	1.381942e+03	5.234071e+01	2.061892e+02	-2.061892e+02	-4.568822e+04	-1.607237e+03	-1.016908e+01	1.016908e+01	2.239406e+03	-3.547726e+01
4.2000e+03	3.176870e-01	6.823130e-01	4.801090e+01	1.280961e+00	2.843803e+02	-2.843803e+02	-6.326322e+04	6.374802e+02	-7.618793e+01	7.618793e+01	1.680145e+04	3.744727e+02	-3.386134e+02	3.386134e+02	-3.229613e+04	-1.174676e+03	1.541623e+01	-1.541623e+01	1.385626e+03	5.233517e+01	2.063736e+02	-2.063736e+02	-4.579182e+04	-1.606287e+03	-1.015839e+01	1.015839e+01	2.240192e+03	-3.546770e+01
4.2100e+03	3.174655e-01	6.825345e-01	4.805862e+01	1.279631e+00	2.848655e+02	-2.848655e+02	-6.345724e+04	6.393422e+02	-7.610817e+01	7.610817e+01	1.680724e+04	3.738805e+02	-3.382670e+02	3.382670e+02	-3.237496e+04	-1.174397e+03	1.540033e+01	-1.540033e+01	1.389297e+03	5.232934e+01	2.065573e+02	-2.065573e+02	-4.589498e+04	-1.605326e+03	-1.014775e+01	1.014775e+01	2.240965e+03	-3.545799e+01
4.2200e+03	3.172459e-01	6.827541e-01	4.810600e+01	1.278304e+00	2.853502e+02	-2.853502e+02	-6.365088e+04	6.412027e+02	-7.602882e+01	7.602882e+01	1.681293e+04	3.732911e+02	-3.379223e+02	3.379223e+02	-3.245351e+04	-1.174113e+03	1.538452e+01	-1.538452e+01	1.392957e+03	5.232323e+01	2.067402e+02	-2.067402e+02	-4.599769e+04	-1.604353e+03	-1.013717e+01	1.013717e+01	2.241723e+03	-3.544812e+01
4.2300e+03	3.170282e-01	6.829718e-01	4.815304e+01	1.276981e+00	2.858344e+02	-2.858344e+02	-6.384413e+04	6.430618e+02	-7.594988e+01	7.594988e+01	1.681851e+04	3.727047e+02	-3.375794e+02	3.375794e+02	-3.253178e+04	-1.173825e+03	1.536878e+01	-1.536878e+01	1.396605e+03	5.231685e+01	2.069224e+02	-2.069224e+02	-4.609994e+04	-1.603370e+03	-1.012665e+01	1.012665e+01	2.242467e+03	-3.543810e+01
4.2400e+03	3.168123e-01	6.831877e-01	4.819974e+01	1.275661e+00	2.863180e+02	-2.863180e+02	-6.403699e+04	6.449194e+02	-7.587136e+01	7.587136e+01	1.682399e+04	3.721213e+02	-3.372383e+02	3.372383e+02	-3.260978e+04	-1.173531e+03	1.535311e+01	-1.535311e+01	1.400241e+03	5.231018e+01	2.071040e+02	-2.071040e+02	-4.620173e+04	-1.602376e+03	-1.011618e+01	1.011618e+01	2.243197e+03	-3.542793e+01
4.2500e+03	3.165982e-01	6.834018e-01	4.824611e+01	1.274345e+00	2.868011e+02	-2.868011e+02	-6.422946e+04	6.467755e+02	-7.579324e+01	7.579324e+01	1.682936e+04	3.715407e+02	-3.368990e+02	3.368990e+02	-3.268750e+04	-1.173232e+03	1.533752e+01	-1.533752e+01	1.403865e+03	5.230325e+01	2.072848e+02	-2.072848e+02	-4.630308e+04	-1.601371e+03	-1.010576e+01	1.010576e+01	2.243914e+03	-3.541761e+01
4.2600e+03	3.163860e-01	6.836140e-01	4.829214e+01	1.273033e+00	2.872836e+02	-2.872836e+02	-6.442154e+04	6.486301e+02	-7.571553e+01	7.571553e+01	1.683463e+04	3.709630e+02	-3.365613e+02	3.365613e+02	-3.276495e+04	-1.172928e+03	1.532201e+01	-1.532201e+01	1.407478e+03	5.229605e+01	2.074648e+02	-2.074648e+02	-4.640396e+04	-1.600355e+03	-1.009540e+01	1.009540e+01	2.244616e+03	-3.540715e+01
4.2700e+03	3.161756e-01	6.838244e-01	4.833785e+01	1.271724e+00	2.877656e+02	-2.877656e+02	-6.461322e+04	6.504833e+02	-7.563822e+01	7.563822e+01	1.683979e+04	3.703882e+02	-3.362254e+02	3.362254e+02	-3.284212e+04	-1.172619e+03	1.530657e+01	-1.530657e+01	1.411078e+03	5.228858e+01	2.076442e+02	-2.076442e+02	-4.650440e+04	-1.599328e+03	-1.008509e+01	1.008509e+01	2.245305e+03	-3.539654e+01
4.2800e+03	3.159669e-01	6.840331e-01	4.838322e+01	1.270419e+00	2.882471e+02	-2.882471e+02	-6.480450e+04	6.523349e+02	-7.556132e+01	7.556132e+01	1.684486e+04	3.698163e+02	-3.358913e+02	3.358913e+02	-3.291901e+04	-1.172306e+03	1.529121e+01	-1.529121e+01	1.414667e+03	5.228085e+01	2.078228e+02	-2.078228e+02	-4.660438e+04	-1.598292e+03	-1.007484e+01	1.007484e+01	2.245981e+03	-3.538579e+01
4.2900e+03	3.157601e-01	6.842399e-01	4.842826e+01	1.269118e+00	2.887280e+02	-2.887280e+02	-6.499539e+04	6.541851e+02	-7.548481e+01	7.548481e+01	1.684982e+04	3.692473e+02	-3.355588e+02	3.355588e+02	-3.299563e+04	-1.171987e+03	1.527592e+01	-1.527592e+01	1.418244e+03	5.227286e+01	2.080008e+02	-2.080008e+02	-4.670390e+04	-1.597244e+03	-1.006464e+01	1.006464e+01	2.246643e+03	-3.537491e+01
4.3000e+03	3.155550e-01	6.844450e-01	4.847297e+01	1.267820e+00	2.892084e+02	-2.892084e+02	-6.518588e+04	6.560338e+02	-7.540871e+01	7.540871e+01	1.685469e+04	3.686812e+02	-3.352281e+02	3.352281e+02	-3.307197e+04	-1.171664e+03	1.526071e+01	-1.526071e+01	1.421809e+03	5.226461e+01	2.081780e+02	-2.081780e+02	-4.680297e+04	-1.596187e+03	-1.005449e+01	1.005449e+01	2.247291e+03	-3.536388e+01
4.3100e+03	3.153516e-01	6.846484e-01	4.851736e+01	1.266526e+00	2.896883e+02	-2.896883e+02	-6.537596e+04	6.578810e+02	-7.533301e+01	7.533301e+01	1.685945e+04	3.681179e+02	-3.348991e+02	3.348991e+02	-3.314804e+04	-1.171336e+03	1.524556e+01	-1.524556e+01	1.425362e+03	5.225611e+01	2.083546e+02	-2.083546e+02	-4.690159e+04	-1.595120e+03	-1.004440e+01	1.004440e+01	2.247926e+03	-3.535272e+01
4.3200e+03	3.151501e-01	6.848499e-01	4.856142e+01	1.265236e+00	2.901676e+02	-2.901676e+02	-6.556565e+04	6.597268e+02	-7.525770e+01	7.525770e+01	1.686412e+04	3.675575e+02	-3.345718e+02	3.345718e+02	-3.322383e+04	-1.171004e+03	1.523049e+01	-1.523049e+01	1.428903e+03	5.224736e+01	2.085304e+02	-2.085304e+02	-4.699975e+04	-1.594042e+03	-1.003436e+01	1.003436e+01	2.248548e+03	-3.534143e+01
4.3300e+03	3.149502e-01	6.850498e-01	4.860516e+01	1.263950e+00	2.906464e+02	-2.906464e+02	-6.575492e+04	6.615710e+02	-7.518278e+01	7.518278e+01	1.686868e+04	3.669999e+02	-3.342462e+02	3.342462e+02	-3.329934e+04	-1.170667e+03	1.521550e+01	-1.521550e+01	1.432433e+03	5.223837e+01	2.087055e+02	-2.087055e+02	-4.709745e+04	-1.592955e+03	-1.002437e+01	1.002437e+01	2.249157e+03	-3.533000e+01
4.3400e+03	3.147520e-01	6.852480e-01	4.864858e+01	1.262667e+00	2.911246e+02	-2.911246e+02	-6.594379e+04	6.634138e+02	-7.510825e+01	7.510825e+01	1.687316e+04	3.664452e+02	-3.339222e+02	3.339222e+02	-3.337458e+04	-1.170326e+03	1.520057e+01	-1.520057e+01	1.435950e+03	5.222912e+01	2.088800e+02	-2.088800e+02	-4.719470e+04	-1.591857e+03	-1.001443e+01	1.001443e+01	2.249753e+03	-3.531844e+01
4.3500e+03	3.145556e-01	6.854444e-01	4.869167e+01	1.261388e+00	2.916023e+02	-2.916023e+02	-6.613225e+04	6.652550e+02	-7.503412e+01	7.503412e+01	1.687753e+04	3.658933e+02	-3.336000e+02	3.336000e+02	-3.344955e+04	-1.169980e+03	1.518572e+01	-1.518572e+01	1.439456e+03	5.221964e+01	2.090537e+02	-2.090537e+02	-4.729149e+04	-1.590750e+03	-1.000455e+01	1.000455e+01	2.250337e+03	-3.530676e+01
4.3600e+03	3.143608e-01	6.856392e-01	4.873445e+01	1.260112e+00	2.920794e+02	-2.920794e+02	-6.632030e+04	6.670948e+02	-7.496037e+01	7.496037e+01	1.688181e+04	3.653442e+02	-3.332794e+02	3.332794e+02	-3.352424e+04	-1.169630e+03	1.517094e+01	-1.517094e+01	1.442950e+03	5.220992e+01	2.092267e+02	-2.092267e+02	-4.738783e+04	-1.589634e+03	-9.994714e+00	9.994714e+00	2.250907e+03	-3.529494e+01
4.3700e+03	3.141677e-01	6.858323e-01	4.877691e+01	1.258841e+00	2.925560e+02	-2.925560e+02	-6.650793e+04	6.689331e+02	-7.488700e+01	7.488700e+01	1.688599e+04	3.647980e+02	-3.329604e+02	3.329604e+02	-3.359865e+04	-1.169276e+03	1.515623e+01	-1.515623e+01	1.446432e+03	5.219996e+01	2.093991e+02	-2.093991e+02	-4.748371e+04	-1.588508e+03	-9.984931e+00	9.984931e+00	2.251464e+03	-3.528301e+01
4.3800e+03	3.139763e-01	6.860237e-01	4.881906e+01	1.257573e+00	2.930321e+02	-2.930321e+02	-6.669516e+04	6.707698e+02	-7.481401e+01	7.481401e+01	1.689008e+04	3.642545e+02	-3.326431e+02	3.326431e+02	-3.367279e+04	-1.168917e+03	1.514159e+01	-1.514159e+01	1.449902e+03	5.218977e+01	2.095707e+02	-2.095707e+02	-4.757913e+04	-1.587373e+03	-9.975199e+00	9.975199e+00	2.252010e+03	-3.527094e+01
4.3900e+03	3.137865e-01	6.862135e-01	4.886089e+01	1.256309e+00	2.935075e+02	-2.935075e+02	-6.688196e+04	6.726051e+02	-7.474139e+01	7.474139e+01	1.689407e+04	3.637139e+02	-3.323274e+02	3.323274e+02	-3.374665e+04	-1.168555e+03	1.512702e+01	-1.512702e+01	1.453360e+03	5.217935e+01	2.097416e+02	-2.097416e+02	-4.767410e+04	-1.586228e+03	-9.965517e+00	9.965517e+00	2.252542e+03	-3.525876e+01
4.4000e+03	3.135984e-01	6.864016e-01	4.890241e+01	1.255049e+00	2.939824e+02	-2.939824e+02	-6.706835e+04	6.744389e+02	-7.466916e+01	7.466916e+01	1.689797e+04	3.631760e+02	-3.320133e+02	3.320133e+02	-3.382025e+04	-1.168188e+03	1.511253e+01	-1.511253e+01	1.456806e+03	5.216870e+01	2.099118e+02	-2.099118e+02	-4.776861e+04	-1.585075e+03	-9.955885e+00	9.955885e+00	2.253062e+03	-3.524646e+01
4.4100e+03	3.134119e-01	6.865881e-01	4.894362e+01	1.253792e+00	2.944568e+02	-2.944568e+02	-6.725432e+04	6.762711e+02	-7.459729e+01	7.459729e+01	1.690178e+04	3.626410e+02	-3.317008e+02	3.317008e+02	-3.389356e+04	-1.167817e+03	1.509810e+01	-1.509810e+01	1.460241e+03	5.215783e+01	2.100813e+02	-2.100813e+02	-4.786267e+04	-1.583912e+03	-9.946303e+00	9.946303e+00	2.253570e+03	-3.523404e+01
4.4200e+03	3.132270e-01	6.867730e-01	4.898451e+01	1.252540e+00	2.949305e+02	-2.949305e+02	-6.743987e+04	6.781019e+02	-7.452580e+01	7.452580e+01	1.690550e+04	3.621087e+02	-3.313899e+02	3.313899e+02	-3.396661e+04	-1.167442e+03	1.508375e+01	-1.508375e+01	1.463663e+03	5.214673e+01	2.102502e+02	-2.102502e+02	-4.795627e+04	-1.582740e+03	-9.936771e+00	9.936771e+00	2.254066e+03	-3.522151e+01
4.4300e+03	3.130437e-01	6.869563e-01	4.902510e+01	1.251291e+00	2.954037e+02	-2.954037e+02	-6.762499e+04	6.799311e+02	-7.445467e+01	7.445467e+01	1.690912e+04	3.615792e+02	-3.310805e+02	3.310805e+02	-3.403938e+04	-1.167063e+03	1.506947e+01	-1.506947e+01	1.467074e+03	5.213542e+01	2.104183e+02	-2.104183e+02	-4.804942e+04	-1.581560e+03	-9.927287e+00	9.927287e+00	2.254549e+03	-3.520885e+01
4.4400e+03	3.128620e-01	6.871380e-01	4.906539e+01	1.250046e+00	2.958764e+02	-2.958764e+02	-6.780969e+04	6.817589e+02	-7.438391e+01	7.438391e+01	1.691266e+04	3.610524e+02	-3.307728e+02	3.307728e+02	-3.411187e+04	-1.166681e+03	1.505525e+01	-1.505525e+01	1.470473e+03	5.212389e+01	2.105857e+02	-2.105857e+02	-4.814211e+04	-1.580371e+03	-9.917852e+00	9.917852e+00	2.255020e+03	-3.519609e+01
4.4500e+03	3.126819e-01	6.873181e-01	4.910536e+01	1.248805e+00	2.963484e+02	-2.963484e+02	-6.799397e+04	6.835851e+02	-7.431351e+01	7.431351e+01	1.691610e+04	3.605284e+02	-3.304665e+02	3.304665e+02	-3.418409e+04	-1.166294e+03	1.504111e+01	-1.504111e+01	1.473860e+03	5.211214e+01	2.107524e+02	-2.107524e+02	-4.823434e+04	-1.579173e+03	-9.908466e+00	9.908466e+00	2.255480e+03	-3.518322e+01
4.4600e+03	3.125034e-01	6.874966e-01	4.914504e+01	1.247568e+00	2.968199e+02	-2.968199e+02	-6.817782e+04	6.854098e+02	-7.424349e+01	7.424349e+01	1.691946e+04	3.600072e+02	-3.301619e+02	3.301619e+02	-3.425604e+04	-1.165904e+03	1.502703e+01	-1.502703e+01	1.477235e+03	5.210019e+01	2.109184e+02	-2.109184e+02	-4.832612e+04	-1.577967e+03	-9.899129e+00	9.899129e+00	2.255927e+03	-3.517023e+01
4.4700e+03	3.123264e-01	6.876736e-01	4.918441e+01	1.246334e+00	2.972909e+02	-2.972909e+02	-6.836123e+04	6.872330e+02	-7.417383e+01	7.417383e+01	1.692273e+04	3.594887e+02	-3.298589e+02	3.298589e+02	-3.432772e+04	-1.165510e+03	1.501302e+01	-1.501302e+01	1.480599e+03	5.208802e+01	2.110838e+02	-2.110838e+02	-4.841744e+04	-1.576752e+03	-9.889841e+00	9.889841e+00	2.256363e+03	-3.515714e+01
4.4800e+03	3.121509e-01	6.878491e-01	4.922348e+01	1.245105e+00	2.977613e+02	-2.977613e+02	-6.854422e+04	6.890546e+02	-7.410454e+01	7.410454e+01	1.692591e+04	3.589729e+02	-3.295575e+02	3.295575e+02	-3.439913e+04	-1.165112e+03	1.499907e+01	-1.499907e+01	1.483950e+03	5.207565e+01	2.112485e+02	-2.112485e+02	-4.850831e+04	-1.575529e+03	-9.880602e+00	9.880602e+00	2.256787e+03	-3.514394e+01
4.4900e+03	3.119770e-01	6.880230e-01	4.926225e+01	1.243879e+00	2.982312e+02	-2.982312e+02	-6.872678e+04	6.908748e+02	-7.403561e+01	7.403561e+01	1.692900e+04	3.584598e+02	-3.292576e+02	3.292576e+02	-3.447026e+04	-1.164711e+03	1.498520e+01	-1.498520e+01	1.487290e+03	5.206308e+01	2.114125e+02	-2.114125e+02	-4.859872e+04	-1.574298e+03	-9.871411e+00	9.871411e+00	2.257200e+03	-3.513064e+01
4.5000e+03	3.118046e-01	6.881954e-01	4.930072e+01	1.242657e+00	2.987005e+02	-2.987005e+02	-6.890891e+04	6.926934e+02	-7.396704e+01	7.396704e+01	1.693201e+04	3.579495e+02	-3.289593e+02	3.289593e+02	-3.454112e+04	-1.164306e+03	1.497139e+01	-1.497139e+01	1.490618e+03	5.205030e+01	2.115758e+02	-2.115758e+02	-4.868868e+04	-1.573058e+03	-9.862269e+00	9.862269e+00	2.257601e+03	-3.511723e+01
4.5100e+03	3.116337e-01	6.883663e-01	4.933890e+01	1.241439e+00	2.991692e+02	-2.991692e+02	-6.909060e+04	6.945105e+02	-7.389883e+01	7.389883e+01	1.693493e+04	3.574418e+02	-3.286625e+02	3.286625e+02	-3.461171e+04	-1.163897e+03	1.495764e+01	-1.495764e+01	1.493934e+03	5.203733e+01	2.117384e+02	-2.117384e+02	-4.877818e+04	-1.571811e+03	-9.853174e+00	9.853174e+00	2.257990e+03	-3.510372e+01
4.5200e+03	3.114643e-01	6.885357e-01	4.937678e+01	1.240225e+00	2.996374e+02	-2.996374e+02	-6.927185e+04	6.963260e+02	-7.383098e+01	7.383098e+01	1.693777e+04	3.569369e+02	-3.283673e+02	3.283673e+02	-3.468203e+04	-1.163486e+03	1.494396e+01	-1.494396e+01	1.497238e+03	5.202416e+01	2.119004e+02	-2.119004e+02	-4.886723e+04	-1.570556e+03	-9.844128e+00	9.844128e+00	2.258369e+03	-3.509011e+01
4.5300e+03	3.112964e-01	6.887036e-01	4.941437e+01	1.239015e+00	3.001050e+02	-3.001050e+02	-6.945267e+04	6.981401e+02	-7.376349e+01	7.376349e+01	1.694052e+04	3.564346e+02	-3.280737e+02	3.280737e+02	-3.475207e+04	-1.163070e+03	1.493035e+01	-1.493035e+01	1.500530e+03	5.201080e+01	2.120617e+02	-2.120617e+02	-4.895582e+04	-1.569293e+03	-9.835129e+00	9.835129e+00	2.258736e+03	-3.507641e+01
4.5400e+03	3.111300e-01	6.888700e-01	4.945167e+01	1.237809e+00	3.005721e+02	-3.005721e+02	-6.963304e+04	6.999526e+02	-7.369635e+01	7.369635e+01	1.694319e+04	3.559351e+02	-3.277815e+02	3.277815e+02	-3.482185e+04	-1.162652e+03	1.491680e+01	-1.491680e+01	1.503811e+03	5.199725e+01	2.122223e+02	-2.122223e+02	-4.904396e+04	-1.568022e+03	-9.826178e+00	9.826178e+00	2.259092e+03	-3.506260e+01
4.5500e+03	3.109651e-01	6.890349e-01	4.948867e+01	1.236607e+00	3.010386e+02	-3.010386e+02	-6.981298e+04	7.017635e+02	-7.362956e+01	7.362956e+01	1.694578e+04	3.554382e+02	-3.274909e+02	3.274909e+02	-3.489135e+04	-1.162230e+03	1.490331e+01	-1.490331e+01	1.507079e+03	5.198351e+01	2.123823e+02	-2.123823e+02	-4.913165e+04	-1.566744e+03	-9.817272e+00	9.817272e+00	2.259436e+03	-3.504870e+01
4.5600e+03	3.108016e-01	6.891984e-01	4.952539e+01	1.235408e+00	3.015045e+02	-3.015045e+02	-6.999248e+04	7.035729e+02	-7.356311e+01	7.356311e+01	1.694828e+04	3.549439e+02	-3.272017e+02	3.272017e+02	-3.496059e+04	-1.161805e+03	1.488990e+01	-1.488990e+01	1.510336e+03	5.196958e+01	2.125415e+02	-2.125415e+02	-4.921888e+04	-1.565458e+03	-9.808411e+00	9.808411e+00	2.259770e+03	-3.503471e+01
4.5700e+03	3.106395e-01	6.893605e-01	4.956182e+01	1.234214e+00	3.019698e+02	-3.019698e+02	-7.017153e+04	7.053808e+02	-7.349699e+01	7.349699e+01	1.695070e+04	3.544524e+02	-3.269139e+02	3.269139e+02	-3.502956e+04	-1.161376e+03	1.487654e+01	-1.487654e+01	1.513581e+03	5.195547e+01	2.127001e+02	-2.127001e+02	-4.930565e+04	-1.564165e+03	-9.799597e+00	9.799597e+00	2.260093e+03	-3.502063e+01
4.5800e+03	3.104789e-01	6.895211e-01	4.959796e+01	1.233023e+00	3.024345e+02	-3.024345e+02	-7.035014e+04	7.071872e+02	-7.343122e+01	7.343122e+01	1.695305e+04	3.539634e+02	-3.266277e+02	3.266277e+02	-3.509825e+04	-1.160945e+03	1.486326e+01	-1.486326e+01	1.516815e+03	5.194118e+01	2.128579e+02	-2.128579e+02	-4.939197e+04	-1.562865e+03	-9.790827e+00	9.790827e+00	2.260405e+03	-3.500645e+01
4.5900e+03	3.103197e-01	6.896803e-01	4.963382e+01	1.231837e+00	3.028986e+02	-3.028986e+02	-7.052830e+04	7.089920e+02	-7.336579e+01	7.336579e+01	1.695531e+04	3.534771e+02	-3.263428e+02	3.263428e+02	-3.516668e+04	-1.160510e+03	1.485004e+01	-1.485004e+01	1.520036e+03	5.192671e+01	2.130151e+02	-2.130151e+02	-4.947784e+04	-1.561557e+03	-9.782103e+00	9.782103e+00	2.260707e+03	-3.499218e+01
4.6000e+03	3.101619e-01	6.898381e-01	4.966939e+01	1.230654e+00	3.033621e+02	-3.033621e+02	-7.070602e+04	7.107952e+02	-7.330069e+01	7.330069e+01	1.695749e+04	3.529935e+02	-3.260595e+02	3.260595e+02	-3.523484e+04	-1.160072e+03	1.483688e+01	-1.483688e+01	1.523246e+03	5.191206e+01	2.131716e+02	-2.131716e+02	-4.956326e+04	-1.560242e+03	-9.773423e+00	9.773423e+00	2.260998e+03	-3.497783e+01
4.6100e+03	3.100055e-01	6.899945e-01	4.970468e+01	1.229475e+00	3.038250e+02	-3.038250e+02	-7.088329e+04	7.125969e+02	-7.323593e+01	7.323593e+01	1.695959e+04	3.525124e+02	-3.257775e+02	3.257775e+02	-3.530272e+04	-1.159632e+03	1.482378e+01	-1.482378e+01	1.526444e+03	5.189724e+01	2.133274e+02	-2.133274e+02	-4.964822e+04	-1.558920e+03	-9.764788e+00	9.764788e+00	2.261278e+03	-3.496339e+01
4.6200e+03	3.098505e-01	6.901495e-01	4.973969e+01	1.228301e+00	3.042872e+02	-3.042872e+02	-7.106011e+04	7.143970e+02	-7.317150e+01	7.317150e+01	1.696161e+04	3.520340e+02	-3.254970e+02	3.254970e+02	-3.537035e+04	-1.159188e+03	1.481076e+01	-1.481076e+01	1.529631e+03	5.188225e+01	2.134825e+02	-2.134825e+02	-4.973274e+04	-1.557592e+03	-9.756197e+00	9.756197e+00	2.261548e+03	-3.494886e+01
4.6300e+03	3.096969e-01	6.903031e-01	4.977443e+01	1.227130e+00	3.047489e+02	-3.047489e+02	-7.123648e+04	7.161956e+02	-7.310739e+01	7.310739e+01	1.696356e+04	3.515582e+02	-3.252179e+02	3.252179e+02	-3.543770e+04	-1.158741e+03	1.479779e+01	-1.479779e+01	1.532805e+03	5.186708e+01	2.136370e+02	-2.136370e+02	-4.981680e+04	-1.556256e+03	-9.747650e+00	9.747650e+00	2.261807e+03	-3.493425e+01
4.6400e+03	3.095447e-01	6.904553e-01	4.980888e+01	1.225963e+00	3.052100e+02	-3.052100e+02	-7.141240e+04	7.179926e+02	-7.304362e+01	7.304362e+01	1.696543e+04	3.510849e+02	-3.249402e+02	3.249402e+02	-3.550479e+04	-1.158292e+03	1.478489e+01	-1.478489e+01	1.535968e+03	5.185175e+01	2.137907e+02	-2.137907e+02	-4.990040e+04	-1.554914e+03	-9.739147e+00	9.739147e+00	2.262056e+03	-3.491955e+01
4.6500e+03	3.093938e-01	6.906062e-01	4.984306e+01	1.224800e+00	3.056705e+02	-3.056705e+02	-7.158786e+04	7.197881e+02	-7.298018e+01	7.298018e+01	1.696722e+04	3.506143e+02	-3.246640e+02	3.246640e+02	-3.557160e+04	-1.157839e+03	1.477205e+01	-1.477205e+01	1.539119e+03	5.183626e+01	2.139438e+02	-2.139438e+02	-4.998356e+04	-1.553565e+03	-9.730689e+00	9.730689e+00	2.262295e+03	-3.490478e+01
4.6600e+03	3.092443e-01	6.907557e-01	4.987696e+01	1.223641e+00	3.061304e+02	-3.061304e+02	-7.176287e+04	7.215820e+02	-7.291707e+01	7.291707e+01	1.696894e+04	3.501462e+02	-3.243892e+02	3.243892e+02	-3.563816e+04	-1.157384e+03	1.475927e+01	-1.475927e+01	1.542259e+03	5.182060e+01	2.140962e+02	-2.140962e+02	-5.006627e+04	-1.552209e+03	-9.722274e+00	9.722274e+00	2.262524e+03	-3.488992e+01
4.6700e+03	3.090961e-01	6.909039e-01	4.991059e+01	1.222486e+00	3.065897e+02	-3.065897e+02	-7.193743e+04	7.233743e+02	-7.285429e+01	7.285429e+01	1.697058e+04	3.496807e+02	-3.241157e+02	3.241157e+02	-3.570444e+04	-1.156926e+03	1.474655e+01	-1.474655e+01	1.545386e+03	5.180478e+01	2.142480e+02	-2.142480e+02	-5.014852e+04	-1.550847e+03	-9.713902e+00	9.713902e+00	2.262743e+03	-3.487499e+01
4.6800e+03	3.089492e-01	6.910508e-01	4.994395e+01	1.221335e+00	3.070484e+02	-3.070484e+02	-7.211153e+04	7.251651e+02	-7.279182e+01	7.279182e+01	1.697214e+04	3.492178e+02	-3.238437e+02	3.238437e+02	-3.577046e+04	-1.156466e+03	1.473390e+01	-1.473390e+01	1.548502e+03	5.178881e+01	2.143990e+02	-2.143990e+02	-5.023033e+04	-1.549479e+03	-9.705574e+00	9.705574e+00	2.262952e+03	-3.485998e+01
4.6900e+03	3.088037e-01	6.911963e-01	4.997704e+01	1.220188e+00	3.075065e+02	-3.075065e+02	-7.228517e+04	7.269543e+02	-7.272968e+01	7.272968e+01	1.697363e+04	3.487574e+02	-3.235731e+02	3.235731e+02	-3.583622e+04	-1.156003e+03	1.472131e+01	-1.472131e+01	1.551607e+03	5.177268e+01	2.145494e+02	-2.145494e+02	-5.031168e+04	-1.548104e+03	-9.697288e+00	9.697288e+00	2.263150e+03	-3.484490e+01
4.7000e+03	3.086595e-01	6.913405e-01	5.000985e+01	1.219045e+00	3.079640e+02	-3.079640e+02	-7.245836e+04	7.287419e+02	-7.266786e+01	7.266786e+01	1.697505e+04	3.482996e+02	-3.233038e+02	3.233038e+02	-3.590171e+04	-1.155537e+03	1.470877e+01	-1.470877e+01	1.554699e+03	5.175639e+01	2.146991e+02	-2.146991e+02	-5.039259e+04	-1.546723e+03	-9.689046e+00	9.689046e+00	2.263340e+03	-3.482974e+01
4.7100e+03	3.085166e-01	6.914834e-01	5.004240e+01	1.217906e+00	3.084208e+02	-3.084208e+02	-7.263108e+04	7.305280e+02	-7.260636e+01	7.260636e+01	1.697640e+04	3.478443e+02	-3.230359e+02	3.230359e+02	-3.596693e+04	-1.155068e+03	1.469630e+01	-1.469630e+01	1.557780e+03	5.173995e+01	2.148482e+02	-2.148482e+02	-5.047304e+04	-1.545336e+03	-9.680845e+00	9.680845e+00	2.263519e+03	-3.481450e+01
4.7200e+03	3.083750e-01	6.916250e-01	5.007469e+01	1.216771e+00	3.088771e+02	-3.088771e+02	-7.280335e+04	7.323124e+02	-7.254517e+01	7.254517e+01	1.697767e+04	3.473916e+02	-3.227694e+02	3.227694e+02	-3.603189e+04	-1.154597e+03	1.468389e+01	-1.468389e+01	1.560850e+03	5.172336e+01	2.149965e+02	-2.149965e+02	-5.055305e+04	-1.543944e+03	-9.672687e+00	9.672687e+00	2.263689e+03	-3.479920e+01
4.7300e+03	3.082346e-01	6.917654e-01	5.010671e+01	1.215640e+00	3.093327e+02	-3.093327e+02	-7.297515e+04	7.340953e+02	-7.248430e+01	7.248430e+01	1.697887e+04	3.469413e+02	-3.225042e+02	3.225042e+02	-3.609659e+04	-1.154124e+03	1.467154e+01	-1.467154e+01	1.563908e+03	5.170663e+01	2.151442e+02	-2.151442e+02	-5.063261e+04	-1.542545e+03	-9.664571e+00	9.664571e+00	2.263849e+03	-3.478382e+01
4.7400e+03	3.080956e-01	6.919044e-01	5.013846e+01	1.214513e+00	3.097877e+02	-3.097877e+02	-7.314649e+04	7.358766e+02	-7.242375e+01	7.242375e+01	1.698000e+04	3.464936e+02	-3.222404e+02	3.222404e+02	-3.616102e+04	-1.153648e+03	1.465925e+01	-1.465925e+01	1.566954e+03	5.168975e+01	2.152913e+02	-2.152913e+02	-5.071172e+04	-1.541140e+03	-9.656497e+00	9.656497e+00	2.263999e+03	-3.476837e+01
4.7500e+03	3.079578e-01	6.920422e-01	5.016995e+01	1.213389e+00	3.102421e+02	-3.102421e+02	-7.331737e+04	7.376563e+02	-7.236351e+01	7.236351e+01	1.698106e+04	3.460483e+02	-3.219780e+02	3.219780e+02	-3.622519e+04	-1.153170e+03	1.464702e+01	-1.464702e+01	1.569988e+03	5.167272e+01	2.154377e+02	-2.154377e+02	-5.079039e+04	-1.539730e+03	-9.648465e+00	9.648465e+00	2.264141e+03	-3.475286e+01
4.7600e+03	3.078212e-01	6.921788e-01	5.020118e+01	1.212270e+00	3.106959e+02	-3.106959e+02	-7.348778e+04	7.394344e+02	-7.230358e+01	7.230358e+01	1.698205e+04	3.456056e+02	-3.217169e+02	3.217169e+02	-3.628909e+04	-1.152689e+03	1.463484e+01	-1.463484e+01	1.573011e+03	5.165555e+01	2.155834e+02	-2.155834e+02	-5.086861e+04	-1.538314e+03	-9.640475e+00	9.640475e+00	2.264272e+03	-3.473728e+01
4.7700e+03	3.076859e-01	6.923141e-01	5.023215e+01	1.211155e+00	3.111491e+02	-3.111491e+02	-7.365773e+04	7.412109e+02	-7.224397e+01	7.224397e+01	1.698297e+04	3.451654e+02	-3.214571e+02	3.214571e+02	-3.635274e+04	-1.152206e+03	1.462273e+01	-1.462273e+01	1.576022e+03	5.163825e+01	2.157284e+02	-2.157284e+02	-5.094638e+04	-1.536892e+03	-9.632526e+00	9.632526e+00	2.264395e+03	-3.472163e+01
4.7800e+03	3.075519e-01	6.924481e-01	5.026287e+01	1.210044e+00	3.116017e+02	-3.116017e+02	-7.382721e+04	7.429858e+02	-7.218466e+01	7.218466e+01	1.698382e+04	3.447276e+02	-3.211987e+02	3.211987e+02	-3.641612e+04	-1.151721e+03	1.461067e+01	-1.461067e+01	1.579022e+03	5.162081e+01	2.158728e+02	-2.158728e+02	-5.102371e+04	-1.535465e+03	-9.624619e+00	9.624619e+00	2.264509e+03	-3.470592e+01
4.7900e+03	3.074191e-01	6.925809e-01	5.029332e+01	1.208937e+00	3.120537e+02	-3.120537e+02	-7.399622e+04	7.447591e+02	-7.212567e+01	7.212567e+01	1.698460e+04	3.442923e+02	-3.209417e+02	3.209417e+02	-3.647924e+04	-1.151234e+03	1.459867e+01	-1.459867e+01	1.582011e+03	5.160323e+01	2.160165e+02	-2.160165e+02	-5.110059e+04	-1.534032e+03	-9.616753e+00	9.616753e+00	2.264613e+03	-3.469015e+01
4.8000e+03	3.072875e-01	6.927125e-01	5.032353e+01	1.207833e+00	3.125050e+02	-3.125050e+02	-7.416476e+04	7.465309e+02	-7.206698e+01	7.206698e+01	1.698532e+04	3.438594e+02	-3.206859e+02	3.206859e+02	-3.654210e+04	-1.150744e+03	1.458673e+01	-1.458673e+01	1.584987e+03	5.158551e+01	2.161596e+02	-2.161596e+02	-5.117703e+04	-1.532595e+03	-9.608928e+00	9.608928e+00	2.264708e+03	-3.467431e+01
4.8100e+03	3.071571e-01	6.928429e-01	5.035347e+01	1.206734e+00	3.129558e+02	-3.129558e+02	-7.433284e+04	7.483010e+02	-7.200860e+01	7.200860e+01	1.698597e+04	3.434290e+02	-3.204315e+02	3.204315e+02	-3.660470e+04	-1.150252e+03	1.457484e+01	-1.457484e+01	1.587952e+03	5.156767e+01	2.163020e+02	-2.163020e+02	-5.125302e+04	-1.531152e+03	-9.601144e+00	9.601144e+00	2.264795e+03	-3.465841e+01
4.8200e+03	3.070279e-01	6.929721e-01	5.038317e+01	1.205639e+00	3.134059e+02	-3.134059e+02	-7.450044e+04	7.500695e+02	-7.195052e+01	7.195052e+01	1.698655e+04	3.430011e+02	-3.201784e+02	3.201784e+02	-3.666704e+04	-1.149758e+03	1.456301e+01	-1.456301e+01	1.590906e+03	5.154970e+01	2.164438e+02	-2.164438e+02	-5.132857e+04	-1.529703e+03	-9.593400e+00	9.593400e+00	2.264872e+03	-3.464246e+01
4.8300e+03	3.068999e-01	6.931001e-01	5.041261e+01	1.204548e+00	3.138553e+02	-3.138553e+02	-7.466758e+04	7.518364e+02	-7.189273e+01	7.189273e+01	1.698706e+04	3.425756e+02	-3.199266e+02	3.199266e+02	-3.672912e+04	-1.149262e+03	1.455124e+01	-1.455124e+01	1.593848e+03	5.153159e+01	2.165849e+02	-2.165849e+02	-5.140368e+04	-1.528250e+03	-9.585695e+00	9.585695e+00	2.264941e+03	-3.462644e+01
4.8400e+03	3.067731e-01	6.932269e-01	5.044180e+01	1.203460e+00	3.143042e+02	-3.143042e+02	-7.483424e+04	7.536017e+02	-7.183525e+01	7.183525e+01	1.698751e+04	3.421525e+02	-3.196760e+02	3.196760e+02	-3.679094e+04	-1.148764e+03	1.453953e+01	-1.453953e+01	1.596779e+03	5.151337e+01	2.167253e+02	-2.167253e+02	-5.147834e+04	-1.526792e+03	-9.578030e+00	9.578030e+00	2.265001e+03	-3.461037e+01
4.8500e+03	3.066474e-01	6.933526e-01	5.047074e+01	1.202377e+00	3.147523e+02	-3.147523e+02	-7.500043e+04	7.553653e+02	-7.177806e+01	7.177806e+01	1.698790e+04	3.417318e+02	-3.194267e+02	3.194267e+02	-3.685251e+04	-1.148264e+03	1.452787e+01	-1.452787e+01	1.599698e+03	5.149502e+01	2.168651e+02	-2.168651e+02	-5.155257e+04	-1.525329e+03	-9.570405e+00	9.570405e+00	2.265052e+03	-3.459424e+01
4.8600e+03	3.065229e-01	6.934771e-01	5.049944e+01	1.201298e+00	3.151999e+02	-3.151999e+02	-7.516615e+04	7.571274e+02	-7.172116e+01	7.172116e+01	1.698822e+04	3.413135e+02	-3.191787e+02	3.191787e+02	-3.691381e+04	-1.147762e+03	1.451627e+01	-1.451627e+01	1.602606e+03	5.147654e+01	2.170042e+02	-2.170042e+02	-5.162635e+04	-1.523861e+03	-9.562819e+00	9.562819e+00	2.265095e+03	-3.457805e+01
4.8700e+03	3.063996e-01	6.936004e-01	5.052789e+01	1.200222e+00	3.156468e+02	-3.156468e+02	-7.533139e+04	7.588878e+02	-7.166456e+01	7.166456e+01	1.698848e+04	3.408976e+02	-3.189320e+02	3.189320e+02	-3.697486e+04	-1.147258e+03	1.450472e+01	-1.450472e+01	1.605502e+03	5.145795e+01	2.171426e+02	-2.171426e+02	-5.169969e+04	-1.522388e+03	-9.555271e+00	9.555271e+00	2.265130e+03	-3.456181e+01
4.8800e+03	3.062775e-01	6.937225e-01	5.055609e+01	1.199151e+00	3.160930e+02	-3.160930e+02	-7.549616e+04	7.606466e+02	-7.160825e+01	7.160825e+01	1.698867e+04	3.404841e+02	-3.186865e+02	3.186865e+02	-3.703565e+04	-1.146752e+03	1.449323e+01	-1.449323e+01	1.608387e+03	5.143924e+01	2.172804e+02	-2.172804e+02	-5.177259e+04	-1.520911e+03	-9.547763e+00	9.547763e+00	2.265155e+03	-3.454552e+01
4.8900e+03	3.061565e-01	6.938435e-01	5.058405e+01	1.198084e+00	3.165386e+02	-3.165386e+02	-7.566045e+04	7.624037e+02	-7.155222e+01	7.155222e+01	1.698880e+04	3.400730e+02	-3.184422e+02	3.184422e+02	-3.709618e+04	-1.146244e+03	1.448180e+01	-1.448180e+01	1.611261e+03	5.142041e+01	2.174175e+02	-2.174175e+02	-5.184505e+04	-1.519429e+03	-9.540293e+00	9.540293e+00	2.265173e+03	-3.452918e+01
4.9000e+03	3.060366e-01	6.939634e-01	5.061177e+01	1.197020e+00	3.169836e+02	-3.169836e+02	-7.582426e+04	7.641593e+02	-7.149649e+01	7.149649e+01	1.698887e+04	3.396643e+02	-3.181992e+02	3.181992e+02	-3.715646e+04	-1.145735e+03	1.447042e+01	-1.447042e+01	1.614123e+03	5.140147e+01	2.175540e+02	-2.175540e+02	-5.191707e+04	-1.517943e+03	-9.532862e+00	9.532862e+00	2.265182e+03	-3.451278e+01
4.9100e+03	3.059178e-01	6.940822e-01	5.063925e+01	1.195961e+00	3.174279e+02	-3.174279e+02	-7.598760e+04	7.659132e+02	-7.144104e+01	7.144104e+01	1.698888e+04	3.392579e+02	-3.179575e+02	3.179575e+02	-3.721648e+04	-1.145224e+03	1.445910e+01	-1.445910e+01	1.616974e+03	5.138241e+01	2.176898e+02	-2.176898e+02	-5.198866e+04	-1.516452e+03	-9.525469e+00	9.525469e+00	2.265183e+03	-3.449634e+01
4.9200e+03	3.058002e-01	6.941998e-01	5.066649e+01	1.194905e+00	3.178716e+02	-3.178716e+02	-7.615046e+04	7.676654e+02	-7.138588e+01	7.138588e+01	1.698883e+04	3.388539e+02	-3.177170e+02	3.177170e+02	-3.727624e+04	-1.144711e+03	1.444783e+01	-1.444783e+01	1.619813e+03	5.136324e+01	2.178249e+02	-2.178249e+02	-5.205981e+04	-1.514957e+03	-9.518114e+00	9.518114e+00	2.265176e+03	-3.447985e+01
4.9300e+03	3.056837e-01	6.943163e-01	5.069349e+01	1.193854e+00	3.183146e+02	-3.183146e+02	-7.631284e+04	7.694160e+02	-7.133100e+01	7.133100e+01	1.698871e+04	3.384523e+02	-3.174777e+02	3.174777e+02	-3.733575e+04	-1.144196e+03	1.443662e+01	-1.443662e+01	1.622642e+03	5.134396e+01	2.179594e+02	-2.179594e+02	-5.213052e+04	-1.513458e+03	-9.510797e+00	9.510797e+00	2.265161e+03	-3.446331e+01
4.9400e+03	3.055683e-01	6.944317e-01	5.072025e+01	1.192807e+00	3.187569e+02	-3.187569e+02	-7.647474e+04	7.711650e+02	-7.127640e+01	7.127640e+01	1.698854e+04	3.380529e+02	-3.172396e+02	3.172396e+02	-3.739501e+04	-1.143679e+03	1.442546e+01	-1.442546e+01	1.625458e+03	5.132458e+01	2.180933e+02	-2.180933e+02	-5.220079e+04	-1.511954e+03	-9.503517e+00	9.503517e+00	2.265138e+03	-3.444672e+01
4.9500e+03	3.054539e-01	6.945461e-01	5.074678e+01	1.191763e+00	3.191986e+02	-3.191986e+02	-7.663616e+04	7.729123e+02	-7.122209e+01	7.122209e+01	1.698831e+04	3.376559e+02	-3.170027e+02	3.170027e+02	-3.745401e+04	-1.143161e+03	1.441435e+01	-1.441435e+01	1.628264e+03	5.130509e+01	2.182264e+02	-2.182264e+02	-5.227063e+04	-1.510447e+03	-9.496275e+00	9.496275e+00	2.265107e+03	-3.443009e+01
4.9600e+03	3.053407e-01	6.946593e-01	5.077307e+01	1.190724e+00	3.196396e+02	-3.196396e+02	-7.679710e+04	7.746580e+02	-7.116805e+01	7.116805e+01	1.698802e+04	3.372613e+02	-3.167670e+02	3.167670e+02	-3.751276e+04	-1.142642e+03	1.440330e+01	-1.440330e+01	1.631058e+03	5.128549e+01	2.183589e+02	-2.183589e+02	-5.234004e+04	-1.508935e+03	-9.489070e+00	9.489070e+00	2.265068e+03	-3.441341e+01
4.9700e+03	3.052285e-01	6.947715e-01	5.079913e+01	1.189688e+00	3.200799e+02	-3.200799e+02	-7.695756e+04	7.764020e+02	-7.111429e+01	7.111429e+01	1.698767e+04	3.368689e+02	-3.165326e+02	3.165326e+02	-3.757126e+04	-1.142120e+03	1.439230e+01	-1.439230e+01	1.633841e+03	5.126580e+01	2.184908e+02	-2.184908e+02	-5.240901e+04	-1.507420e+03	-9.481902e+00	9.481902e+00	2.265021e+03	-3.439669e+01
4.9800e+03	3.051175e-01	6.948825e-01	5.082496e+01	1.188656e+00	3.205196e+02	-3.205196e+02	-7.711754e+04	7.781444e+02	-7.106080e+01	7.106080e+01	1.698726e+04	3.364788e+02	-3.162993e+02	3.162993e+02	-3.762950e+04	-1.141597e+03	1.438136e+01	-1.438136e+01	1.636613e+03	5.124600e+01	2.186220e+02	-2.186220e+02	-5.247755e+04	-1.505900e+03	-9.474771e+00	9.474771e+00	2.264967e+03	-3.437993e+01
4.9900e+03	3.050074e-01	6.949926e-01	5.085056e+01	1.187629e+00	3.209586e+02	-3.209586e+02	-7.727704e+04	7.798851e+02	-7.100759e+01	7.100759e+01	1.698679e+04	3.360911e+02	-3.160672e+02	3.160672e+02	-3.768749e+04	-1.141073e+03	1.437046e+01	-1.437046e+01	1.639373e+03	5.122610e+01	2.187525e+02	-2.187525e+02	-5.254565e+04	-1.504377e+03	-9.467675e+00	9.467675e+00	2.264905e+03	-3.436312e+01
5.0000e+03	3.048985e-01	6.951015e-01	5.087593e+01	1.186605e+00	3.213969e+02	-3.213969e+02	-7.743605e+04	7.816241e+02	-7.095465e+01	7.095465e+01	1.698627e+04	3.357056e+02	-3.158362e+02	3.158362e+02	-3.774524e+04	-1.140547e+03	1.435962e+01	-1.435962e+01	1.642123e+03	5.120610e+01	2.188824e+02	-2.188824e+02	-5.261332e+04	-1.502850e+03	-9.460617e+00	9.460617e+00	2.264835e+03	-3.434628e+01
5.0100e+03	3.047905e-01	6.952095e-01	5.090107e+01	1.185586e+00	3.218346e+02	-3.218346e+02	-7.759457e+04	7.833614e+02	-7.090199e+01	7.090199e+01	1.698569e+04	3.353224e+02	-3.156065e+02	3.156065e+02	-3.780273e+04	-1.140020e+03	1.434884e+01	-1.434884e+01	1.644861e+03	5.118601e+01	2.190117e+02	-2.190117e+02	-5.268057e+04	-1.501320e+03	-9.453596e+00	9.453596e+00	2.264758e+03	-3.432939e+01
5.0200e+03	3.046837e-01	6.953163e-01	5.092598e+01	1.184570e+00	3.222716e+02	-3.222716e+02	-7.775262e+04	7.850971e+02	-7.084960e+01	7.084960e+01	1.698506e+04	3.349414e+02	-3.153780e+02	3.153780e+02	-3.785997e+04	-1.139491e+03	1.433810e+01	-1.433810e+01	1.647588e+03	5.116583e+01	2.191403e+02	-2.191403e+02	-5.274738e+04	-1.499786e+03	-9.446610e+00	9.446610e+00	2.264674e+03	-3.431247e+01
5.0300e+03	3.045778e-01	6.954222e-01	5.095067e+01	1.183558e+00	3.227079e+02	-3.227079e+02	-7.791018e+04	7.868311e+02	-7.079748e+01	7.079748e+01	1.698437e+04	3.345628e+02	-3.151506e+02	3.151506e+02	-3.791696e+04	-1.138961e+03	1.432742e+01	-1.432742e+01	1.650304e+03	5.114555e+01	2.192682e+02	-2.192682e+02	-5.281376e+04	-1.498248e+03	-9.439661e+00	9.439661e+00	2.264582e+03	-3.429551e+01
5.0400e+03	3.044730e-01	6.955270e-01	5.097514e+01	1.182550e+00	3.231436e+02	-3.231436e+02	-7.806725e+04	7.885635e+02	-7.074563e+01	7.074563e+01	1.698362e+04	3.341863e+02	-3.149243e+02	3.149243e+02	-3.797370e+04	-1.138430e+03	1.431678e+01	-1.431678e+01	1.653008e+03	5.112518e+01	2.193955e+02	-2.193955e+02	-5.287972e+04	-1.496707e+03	-9.432747e+00	9.432747e+00	2.264483e+03	-3.427851e+01
5.0500e+03	3.043692e-01	6.956308e-01	5.099938e+01	1.181546e+00	3.235786e+02	-3.235786e+02	-7.822383e+04	7.902941e+02	-7.069404e+01	7.069404e+01	1.698283e+04	3.338122e+02	-3.146993e+02	3.146993e+02	-3.803019e+04	-1.137897e+03	1.430620e+01	-1.430620e+01	1.655702e+03	5.110472e+01	2.195222e+02	-2.195222e+02	-5.294524e+04	-1.495163e+03	-9.425870e+00	9.425870e+00	2.264376e+03	-3.426148e+01
5.0600e+03	3.042664e-01	6.957336e-01	5.102340e+01	1.180546e+00	3.240129e+02	-3.240129e+02	-7.837993e+04	7.920231e+02	-7.064273e+01	7.064273e+01	1.698197e+04	3.334402e+02	-3.144754e+02	3.144754e+02	-3.808644e+04	-1.137363e+03	1.429567e+01	-1.429567e+01	1.658385e+03	5.108417e+01	2.196482e+02	-2.196482e+02	-5.301034e+04	-1.493615e+03	-9.419027e+00	9.419027e+00	2.264263e+03	-3.424441e+01
5.0700e+03	3.041646e-01	6.958354e-01	5.104720e+01	1.179550e+00	3.244465e+02	-3.244465e+02	-7.853555e+04	7.937504e+02	-7.059168e+01	7.059168e+01	1.698107e+04	3.330705e+02	-3.142526e+02	3.142526e+02	-3.814244e+04	-1.136828e+03	1.428519e+01	-1.428519e+01	1.661056e+03	5.106353e+01	2.197736e+02	-2.197736e+02	-5.307501e+04	-1.492065e+03	-9.412221e+00	9.412221e+00	2.264142e+03	-3.422730e+01
5.0800e+03	3.040638e-01	6.959362e-01	5.107078e+01	1.178558e+00	3.248794e+02	-3.248794e+02	-7.869067e+04	7.954759e+02	-7.054089e+01	7.054089e+01	1.698011e+04	3.327030e+02	-3.140310e+02	3.140310e+02	-3.819819e+04	-1.136291e+03	1.427476e+01	-1.427476e+01	1.663716e+03	5.104281e+01	2.198983e+02	-2.198983e+02	-5.313926e+04	-1.490511e+03	-9.405449e+00	9.405449e+00	2.264014e+03	-3.421017e+01
5.0900e+03	3.039640e-01	6.960360e-01	5.109414e+01	1.177570e+00	3.253117e+02	-3.253117e+02	-7.884531e+04	7.971998e+02	-7.049037e+01	7.049037e+01	1.697910e+04	3.323377e+02	-3.138105e+02	3.138105e+02	-3.825369e+04	-1.135753e+03	1.426438e+01	-1.426438e+01	1.666366e+03	5.102201e+01	2.200224e+02	-2.200224e+02	-5.320308e+04	-1.488954e+03	-9.398713e+00	9.398713e+00	2.263880e+03	-3.419300e+01
5.1000e+03	3.038652e-01	6.961348e-01	5.111729e+01	1.176586e+00	3.257432e+02	-3.257432e+02	-7.899946e+04	7.989220e+02	-7.044010e+01	7.044010e+01	1.697804e+04	3.319746e+02	-3.135911e+02	3.135911e+02	-3.830895e+04	-1.135215e+03	1.425405e+01	-1.425405e+01	1.669004e+03	5.100113e+01	2.201458e+02	-2.201458e+02	-5.326648e+04	-1.487394e+03	-9.392010e+00	9.392010e+00	2.263738e+03	-3.417580e+01
5.1100e+03	3.037673e-01	6.962327e-01	5.114022e+01	1.175606e+00	3.261741e+02	-3.261741e+02	-7.915312e+04	8.006425e+02	-7.039009e+01	7.039009e+01	1.697693e+04	3.316137e+02	-3.133729e+02	3.133729e+02	-3.836397e+04	-1.134675e+03	1.424377e+01	-1.424377e+01	1.671631e+03	5.098016e+01	2.202686e+02	-2.202686e+02	-5.332945e+04	-1.485831e+03	-9.385342e+00	9.385342e+00	2.263589e+03	-3.415857e+01
5.1200e+03	3.036704e-01	6.963296e-01	5.116293e+01	1.174630e+00	3.266042e+02	-3.266042e+02	-7.930629e+04	8.023613e+02	-7.034033e+01	7.034033e+01	1.697576e+04	3.312550e+02	-3.131557e+02	3.131557e+02	-3.841874e+04	-1.134133e+03	1.423354e+01	-1.423354e+01	1.674248e+03	5.095912e+01	2.203907e+02	-2.203907e+02	-5.339201e+04	-1.484265e+03	-9.378708e+00	9.378708e+00	2.263434e+03	-3.414131e+01
5.1300e+03	3.035745e-01	6.964255e-01	5.118544e+01	1.173657e+00	3.270337e+02	-3.270337e+02	-7.945897e+04	8.040783e+02	-7.029083e+01	7.029083e+01	1.697455e+04	3.308984e+02	-3.129397e+02	3.129397e+02	-3.847326e+04	-1.133591e+03	1.422336e+01	-1.422336e+01	1.676853e+03	5.093799e+01	2.205122e+02	-2.205122e+02	-5.345414e+04	-1.482697e+03	-9.372108e+00	9.372108e+00	2.263272e+03	-3.412403e+01
5.1400e+03	3.034795e-01	6.965205e-01	5.120773e+01	1.172689e+00	3.274624e+02	-3.274624e+02	-7.961116e+04	8.057937e+02	-7.024158e+01	7.024158e+01	1.697328e+04	3.305441e+02	-3.127247e+02	3.127247e+02	-3.852754e+04	-1.133048e+03	1.421323e+01	-1.421323e+01	1.679448e+03	5.091680e+01	2.206330e+02	-2.206330e+02	-5.351585e+04	-1.481126e+03	-9.365542e+00	9.365542e+00	2.263104e+03	-3.410671e+01
5.1500e+03	3.033855e-01	6.966145e-01	5.122981e+01	1.171724e+00	3.278904e+02	-3.278904e+02	-7.976287e+04	8.075073e+02	-7.019259e+01	7.019259e+01	1.697197e+04	3.301918e+02	-3.125108e+02	3.125108e+02	-3.858158e+04	-1.132504e+03	1.420315e+01	-1.420315e+01	1.682031e+03	5.089552e+01	2.207532e+02	-2.207532e+02	-5.357714e+04	-1.479552e+03	-9.359009e+00	9.359009e+00	2.262929e+03	-3.408937e+01
5.1600e+03	3.032925e-01	6.967075e-01	5.125168e+01	1.170763e+00	3.283178e+02	-3.283178e+02	-7.991408e+04	8.092192e+02	-7.014385e+01	7.014385e+01	1.697061e+04	3.298418e+02	-3.122980e+02	3.122980e+02	-3.863538e+04	-1.131958e+03	1.419311e+01	-1.419311e+01	1.684604e+03	5.087418e+01	2.208727e+02	-2.208727e+02	-5.363801e+04	-1.477975e+03	-9.352510e+00	9.352510e+00	2.262747e+03	-3.407200e+01
5.1700e+03	3.032003e-01	6.967997e-01	5.127334e+01	1.169807e+00	3.287444e+02	-3.287444e+02	-8.006479e+04	8.109293e+02	-7.009535e+01	7.009535e+01	1.696920e+04	3.294938e+02	-3.120863e+02	3.120863e+02	-3.868893e+04	-1.131412e+03	1.418313e+01	-1.418313e+01	1.687166e+03	5.085276e+01	2.209916e+02	-2.209916e+02	-5.369847e+04	-1.476396e+03	-9.346044e+00	9.346044e+00	2.262559e+03	-3.405460e+01
5.1800e+03	3.031091e-01	6.968909e-01	5.129480e+01	1.168854e+00	3.291703e+02	-3.291703e+02	-8.021502e+04	8.126378e+02	-7.004711e+01	7.004711e+01	1.696774e+04	3.291480e+02	-3.118757e+02	3.118757e+02	-3.874225e+04	-1.130865e+03	1.417319e+01	-1.417319e+01	1.689717e+03	5.083127e+01	2.211099e+02	-2.211099e+02	-5.375850e+04	-1.474815e+03	-9.339611e+00	9.339611e+00	2.262364e+03	-3.403719e+01
5.1900e+03	3.030188e-01	6.969812e-01	5.131605e+01	1.167905e+00	3.295955e+02	-3.295955e+02	-8.036476e+04	8.143445e+02	-6.999911e+01	6.999911e+01	1.696623e+04	3.288043e+02	-3.116661e+02	3.116661e+02	-3.879532e+04	-1.130317e+03	1.416330e+01	-1.416330e+01	1.692257e+03	5.080971e+01	2.212275e+02	-2.212275e+02	-5.381812e+04	-1.473231e+03	-9.333212e+00	9.333212e+00	2.262163e+03	-3.401974e+01
5.2000e+03	3.029294e-01	6.970706e-01	5.133709e+01	1.166960e+00	3.300200e+02	-3.300200e+02	-8.051400e+04	8.160495e+02	-6.995136e+01	6.995136e+01	1.696468e+04	3.284628e+02	-3.114577e+02	3.114577e+02	-3.884815e+04	-1.129768e+03	1.415346e+01	-1.415346e+01	1.694787e+03	5.078809e+01	2.213444e+02	-2.213444e+02	-5.387733e+04	-1.471645e+03	-9.326846e+00	9.326846e+00	2.261956e+03	-3.400228e+01
5.2100e+03	3.028409e-01	6.971591e-01	5.135794e+01	1.166018e+00	3.304437e+02	-3.304437e+02	-8.066275e+04	8.177527e+02	-6.990386e+01	6.990386e+01	1.696308e+04	3.281233e+02	-3.112502e+02	3.112502e+02	-3.890074e+04	-1.129218e+03	1.414367e+01	-1.414367e+01	1.697305e+03	5.076639e+01	2.214608e+02	-2.214608e+02	-5.393612e+04	-1.470057e+03	-9.320512e+00	9.320512e+00	2.261743e+03	-3.398479e+01
5.2200e+03	3.027534e-01	6.972466e-01	5.137858e+01	1.165081e+00	3.308668e+02	-3.308668e+02	-8.081101e+04	8.194542e+02	-6.985661e+01	6.985661e+01	1.696143e+04	3.277860e+02	-3.110439e+02	3.110439e+02	-3.895310e+04	-1.128667e+03	1.413392e+01	-1.413392e+01	1.699813e+03	5.074464e+01	2.215765e+02	-2.215765e+02	-5.399450e+04	-1.468467e+03	-9.314211e+00	9.314211e+00	2.261523e+03	-3.396728e+01
5.2300e+03	3.026667e-01	6.973333e-01	5.139901e+01	1.164148e+00	3.312891e+02	-3.312891e+02	-8.095878e+04	8.211539e+02	-6.980959e+01	6.980959e+01	1.695974e+04	3.274507e+02	-3.108386e+02	3.108386e+02	-3.900521e+04	-1.128116e+03	1.412422e+01	-1.412422e+01	1.702310e+03	5.072282e+01	2.216915e+02	-2.216915e+02	-5.405246e+04	-1.466874e+03	-9.307943e+00	9.307943e+00	2.261298e+03	-3.394975e+01
5.2400e+03	3.025809e-01	6.974191e-01	5.141925e+01	1.163218e+00	3.317107e+02	-3.317107e+02	-8.110605e+04	8.228519e+02	-6.976282e+01	6.976282e+01	1.695800e+04	3.271175e+02	-3.106343e+02	3.106343e+02	-3.905709e+04	-1.127563e+03	1.411457e+01	-1.411457e+01	1.704797e+03	5.070093e+01	2.218060e+02	-2.218060e+02	-5.411002e+04	-1.465279e+03	-9.301707e+00	9.301707e+00	2.261066e+03	-3.393220e+01
5.2500e+03	3.024960e-01	6.975040e-01	5.143929e+01	1.162292e+00	3.321316e+02	-3.321316e+02	-8.125283e+04	8.245481e+02	-6.971629e+01	6.971629e+01	1.695622e+04	3.267864e+02	-3.104311e+02	3.104311e+02	-3.910873e+04	-1.127010e+03	1.410496e+01	-1.410496e+01	1.707273e+03	5.067899e+01	2.219198e+02	-2.219198e+02	-5.416716e+04	-1.463683e+03	-9.295503e+00	9.295503e+00	2.260828e+03	-3.391463e+01
5.2600e+03	3.024120e-01	6.975880e-01	5.145914e+01	1.161370e+00	3.325518e+02	-3.325518e+02	-8.139911e+04	8.262426e+02	-6.967000e+01	6.967000e+01	1.695439e+04	3.264573e+02	-3.102289e+02	3.102289e+02	-3.916014e+04	-1.126456e+03	1.409540e+01	-1.409540e+01	1.709738e+03	5.065698e+01	2.220329e+02	-2.220329e+02	-5.422389e+04	-1.462084e+03	-9.289331e+00	9.289331e+00	2.260585e+03	-3.389705e+01
5.2700e+03	3.023288e-01	6.976712e-01	5.147878e+01	1.160452e+00	3.329712e+02	-3.329712e+02	-8.154490e+04	8.279353e+02	-6.962395e+01	6.962395e+01	1.695252e+04	3.261303e+02	-3.100278e+02	3.100278e+02	-3.921131e+04	-1.125902e+03	1.408588e+01	-1.408588e+01	1.712192e+03	5.063492e+01	2.221454e+02	-2.221454e+02	-5.428021e+04	-1.460484e+03	-9.283191e+00	9.283191e+00	2.260336e+03	-3.387944e+01
5.2800e+03	3.022465e-01	6.977535e-01	5.149824e+01	1.159538e+00	3.333899e+02	-3.333899e+02	-8.169020e+04	8.296262e+02	-6.957813e+01	6.957813e+01	1.695061e+04	3.258054e+02	-3.098277e+02	3.098277e+02	-3.926224e+04	-1.125347e+03	1.407642e+01	-1.407642e+01	1.714636e+03	5.061280e+01	2.222573e+02	-2.222573e+02	-5.433613e+04	-1.458882e+03	-9.277081e+00	9.277081e+00	2.260080e+03	-3.386182e+01
5.2900e+03	3.021650e-01	6.978350e-01	5.151749e+01	1.158628e+00	3.338079e+02	-3.338079e+02	-8.183500e+04	8.313154e+02	-6.953254e+01	6.953254e+01	1.694865e+04	3.254825e+02	-3.096285e+02	3.096285e+02	-3.931294e+04	-1.124791e+03	1.406700e+01	-1.406700e+01	1.717069e+03	5.059062e+01	2.223685e+02	-2.223685e+02	-5.439164e+04	-1.457278e+03	-9.271003e+00	9.271003e+00	2.259820e+03	-3.384418e+01
5.3000e+03	3.020844e-01	6.979156e-01	5.153656e+01	1.157721e+00	3.342251e+02	-3.342251e+02	-8.197931e+04	8.330027e+02	-6.948719e+01	6.948719e+01	1.694665e+04	3.251616e+02	-3.094304e+02	3.094304e+02	-3.936340e+04	-1.124234e+03	1.405762e+01	-1.405762e+01	1.719492e+03	5.056839e+01	2.224791e+02	-2.224791e+02	-5.444674e+04	-1.455672e+03	-9.264956e+00	9.264956e+00	2.259553e+03	-3.382653e+01
5.3100e+03	3.020047e-01	6.979953e-01	5.155543e+01	1.156818e+00	3.346415e+02	-3.346415e+02	-8.212312e+04	8.346883e+02	-6.944207e+01	6.944207e+01	1.694461e+04	3.248427e+02	-3.092333e+02	3.092333e+02	-3.941363e+04	-1.123677e+03	1.404829e+01	-1.404829e+01	1.721904e+03	5.054611e+01	2.225891e+02	-2.225891e+02	-5.450144e+04	-1.454065e+03	-9.258940e+00	9.258940e+00	2.259281e+03	-3.380886e+01
5.3200e+03	3.019258e-01	6.980742e-01	5.157411e+01	1.155919e+00	3.350572e+02	-3.350572e+02	-8.226644e+04	8.363721e+02	-6.939718e+01	6.939718e+01	1.694253e+04	3.245259e+02	-3.090372e+02	3.090372e+02	-3.946363e+04	-1.123120e+03	1.403900e+01	-1.403900e+01	1.724306e+03	5.052377e+01	2.226984e+02	-2.226984e+02	-5.455573e+04	-1.452456e+03	-9.252955e+00	9.252955e+00	2.259003e+03	-3.379118e+01
5.3300e+03	3.018477e-01	6.981523e-01	5.159260e+01	1.155024e+00	3.354722e+02	-3.354722e+02	-8.240926e+04	8.380542e+02	-6.935252e+01	6.935252e+01	1.694040e+04	3.242111e+02	-3.088420e+02	3.088420e+02	-3.951339e+04	-1.122561e+03	1.402976e+01	-1.402976e+01	1.726697e+03	5.050138e+01	2.228070e+02	-2.228070e+02	-5.460962e+04	-1.450846e+03	-9.247000e+00	9.247000e+00	2.258720e+03	-3.377349e+01
5.3400e+03	3.017705e-01	6.982295e-01	5.161091e+01	1.154133e+00	3.358864e+02	-3.358864e+02	-8.255159e+04	8.397344e+02	-6.930808e+01	6.930808e+01	1.693824e+04	3.238982e+02	-3.086479e+02	3.086479e+02	-3.956293e+04	-1.122003e+03	1.402057e+01	-1.402057e+01	1.729078e+03	5.047895e+01	2.229151e+02	-2.229151e+02	-5.466311e+04	-1.449234e+03	-9.241075e+00	9.241075e+00	2.258431e+03	-3.375578e+01
5.3500e+03	3.016940e-01	6.983060e-01	5.162903e+01	1.153246e+00	3.362998e+02	-3.362998e+02	-8.269342e+04	8.414128e+02	-6.926387e+01	6.926387e+01	1.693603e+04	3.235874e+02	-3.084547e+02	3.084547e+02	-3.961223e+04	-1.121443e+03	1.401142e+01	-1.401142e+01	1.731448e+03	5.045646e+01	2.230225e+02	-2.230225e+02	-5.471620e+04	-1.447621e+03	-9.235180e+00	9.235180e+00	2.258137e+03	-3.373806e+01
5.3600e+03	3.016184e-01	6.983816e-01	5.164696e+01	1.152362e+00	3.367125e+02	-3.367125e+02	-8.283476e+04	8.430894e+02	-6.921989e+01	6.921989e+01	1.693379e+04	3.232785e+02	-3.082625e+02	3.082625e+02	-3.966130e+04	-1.120883e+03	1.400231e+01	-1.400231e+01	1.733808e+03	5.043393e+01	2.231292e+02	-2.231292e+02	-5.476889e+04	-1.446007e+03	-9.229316e+00	9.229316e+00	2.257837e+03	-3.372033e+01
5.3700e+03	3.015436e-01	6.984564e-01	5.166470e+01	1.151482e+00	3.371245e+02	-3.371245e+02	-8.297560e+04	8.447642e+02	-6.917614e+01	6.917614e+01	1.693150e+04	3.229716e+02	-3.080713e+02	3.080713e+02	-3.971014e+04	-1.120323e+03	1.399325e+01	-1.399325e+01	1.736157e+03	5.041135e+01	2.232354e+02	-2.232354e+02	-5.482118e+04	-1.444391e+03	-9.223483e+00	9.223483e+00	2.257533e+03	-3.370259e+01
5.3800e+03	3.014696e-01	6.985304e-01	5.168226e+01	1.150606e+00	3.375357e+02	-3.375357e+02	-8.311595e+04	8.464372e+02	-6.913262e+01	6.913262e+01	1.692918e+04	3.226667e+02	-3.078812e+02	3.078812e+02	-3.975876e+04	-1.119762e+03	1.398423e+01	-1.398423e+01	1.738496e+03	5.038872e+01	2.233409e+02	-2.233409e+02	-5.487307e+04	-1.442775e+03	-9.217681e+00	9.217681e+00	2.257223e+03	-3.368484e+01
5.3900e+03	3.013964e-01	6.986036e-01	5.169964e+01	1.149733e+00	3.379462e+02	-3.379462e+02	-8.325580e+04	8.481084e+02	-6.908933e+01	6.908933e+01	1.692681e+04	3.223637e+02	-3.076919e+02	3.076919e+02	-3.980714e+04	-1.119201e+03	1.397525e+01	-1.397525e+01	1.740825e+03	5.036605e+01	2.234458e+02	-2.234458e+02	-5.492456e+04	-1.441157e+03	-9.211908e+00	9.211908e+00	2.256908e+03	-3.366708e+01
5.4000e+03	3.013240e-01	6.986760e-01	5.171684e+01	1.148865e+00	3.383560e+02	-3.383560e+02	-8.339515e+04	8.497778e+02	-6.904626e+01	6.904626e+01	1.692441e+04	3.220626e+02	-3.075037e+02	3.075037e+02	-3.985530e+04	-1.118640e+03	1.396632e+01	-1.396632e+01	1.743143e+03	5.034334e+01	2.235501e+02	-2.235501e+02	-5.497566e+04	-1.439537e+03	-9.206165e+00	9.206165e+00	2.256587e+03	-3.364931e+01
5.4100e+03	3.012523e-01	6.987477e-01	5.173386e+01	1.148000e+00	3.387650e+02	-3.387650e+02	-8.353401e+04	8.514453e+02	-6.900342e+01	6.900342e+01	1.692197e+04	3.217635e+02	-3.073165e+02	3.073165e+02	-3.990323e+04	-1.118078e+03	1.395743e+01	-1.395743e+01	1.745451e+03	5.032059e+01	2.236538e+02	-2.236538e+02	-5.502636e+04	-1.437917e+03	-9.200453e+00	9.200453e+00	2.256262e+03	-3.363154e+01
5.4200e+03	3.011815e-01	6.988185e-01	5.175070e+01	1.147139e+00	3.391732e+02	-3.391732e+02	-8.367237e+04	8.531110e+02	-6.896080e+01	6.896080e+01	1.691949e+04	3.214664e+02	-3.071302e+02	3.071302e+02	-3.995093e+04	-1.117515e+03	1.394858e+01	-1.394858e+01	1.747749e+03	5.029779e+01	2.237568e+02	-2.237568e+02	-5.507667e+04	-1.436296e+03	-9.194770e+00	9.194770e+00	2.255932e+03	-3.361375e+01
5.4300e+03	3.011114e-01	6.988886e-01	5.176735e+01	1.146282e+00	3.395807e+02	-3.395807e+02	-8.381024e+04	8.547749e+02	-6.891840e+01	6.891840e+01	1.691698e+04	3.211711e+02	-3.069449e+02	3.069449e+02	-3.999840e+04	-1.116953e+03	1.393977e+01	-1.393977e+01	1.750036e+03	5.027496e+01	2.238593e+02	-2.238593e+02	-5.512658e+04	-1.434674e+03	-9.189118e+00	9.189118e+00	2.255597e+03	-3.359596e+01
5.4400e+03	3.010421e-01	6.989579e-01	5.178384e+01	1.145428e+00	3.399875e+02	-3.399875e+02	-8.394761e+04	8.564370e+02	-6.887623e+01	6.887623e+01	1.691443e+04	3.208778e+02	-3.067605e+02	3.067605e+02	-4.004565e+04	-1.116390e+03	1.393100e+01	-1.393100e+01	1.752313e+03	5.025208e+01	2.239611e+02	-2.239611e+02	-5.517611e+04	-1.433052e+03	-9.183495e+00	9.183495e+00	2.255256e+03	-3.357817e+01
5.4500e+03	3.009735e-01	6.990265e-01	5.180014e+01	1.144578e+00	3.403934e+02	-3.403934e+02	-8.408449e+04	8.580972e+02	-6.883427e+01	6.883427e+01	1.691184e+04	3.205864e+02	-3.065771e+02	3.065771e+02	-4.009268e+04	-1.115827e+03	1.392227e+01	-1.392227e+01	1.754580e+03	5.022917e+01	2.240623e+02	-2.240623e+02	-5.522524e+04	-1.431428e+03	-9.177900e+00	9.177900e+00	2.254911e+03	-3.356037e+01
5.4600e+03	3.009057e-01	6.990943e-01	5.181627e+01	1.143732e+00	3.407986e+02	-3.407986e+02	-8.422087e+04	8.597555e+02	-6.879252e+01	6.879252e+01	1.690922e+04	3.202969e+02	-3.063946e+02	3.063946e+02	-4.013948e+04	-1.115263e+03	1.391359e+01	-1.391359e+01	1.756837e+03	5.020622e+01	2.241629e+02	-2.241629e+02	-5.527398e+04	-1.429803e+03	-9.172333e+00	9.172333e+00	2.254562e+03	-3.354256e+01
5.4700e+03	3.008387e-01	6.991613e-01	5.183223e+01	1.142890e+00	3.412030e+02	-3.412030e+02	-8.435675e+04	8.614120e+02	-6.875099e+01	6.875099e+01	1.690656e+04	3.200093e+02	-3.062130e+02	3.062130e+02	-4.018606e+04	-1.114699e+03	1.390496e+01	-1.390496e+01	1.759084e+03	5.018324e+01	2.242628e+02	-2.242628e+02	-5.532234e+04	-1.428178e+03	-9.166795e+00	9.166795e+00	2.254207e+03	-3.352475e+01
5.4800e+03	3.007724e-01	6.992276e-01	5.184801e+01	1.142051e+00	3.416066e+02	-3.416066e+02	-8.449214e+04	8.630667e+02	-6.870966e+01	6.870966e+01	1.690386e+04	3.197235e+02	-3.060324e+02	3.060324e+02	-4.023241e+04	-1.114135e+03	1.389636e+01	-1.389636e+01	1.761320e+03	5.016022e+01	2.243621e+02	-2.243621e+02	-5.537030e+04	-1.426553e+03	-9.161286e+00	9.161286e+00	2.253848e+03	-3.350693e+01
5.4900e+03	3.007068e-01	6.992932e-01	5.186363e+01	1.141216e+00	3.420094e+02	-3.420094e+02	-8.462703e+04	8.647195e+02	-6.866855e+01	6.866855e+01	1.690113e+04	3.194396e+02	-3.058526e+02	3.058526e+02	-4.027854e+04	-1.113571e+03	1.388780e+01	-1.388780e+01	1.763547e+03	5.013717e+01	2.244607e+02	-2.244607e+02	-5.541788e+04	-1.424926e+03	-9.155804e+00	9.155804e+00	2.253484e+03	-3.348912e+01
5.5000e+03	3.006420e-01	6.993580e-01	5.187907e+01	1.140385e+00	3.424115e+02	-3.424115e+02	-8.476143e+04	8.663704e+02	-6.862765e+01	6.862765e+01	1.689837e+04	3.191576e+02	-3.056738e+02	3.056738e+02	-4.032445e+04	-1.113006e+03	1.387929e+01	-1.387929e+01	1.765763e+03	5.011409e+01	2.245588e+02	-2.245588e+02	-5.546508e+04	-1.423299e+03	-9.150350e+00	9.150350e+00	2.253115e+03	-3.347130e+01
5.5100e+03	3.005779e-01	6.994221e-01	5.189434e+01	1.139557e+00	3.428127e+02	-3.428127e+02	-8.489533e+04	8.680195e+02	-6.858695e+01	6.858695e+01	1.689557e+04	3.188775e+02	-3.054958e+02	3.054958e+02	-4.037014e+04	-1.112442e+03	1.387082e+01	-1.387082e+01	1.767970e+03	5.009098e+01	2.246562e+02	-2.246562e+02	-5.551189e+04	-1.421672e+03	-9.144924e+00	9.144924e+00	2.252742e+03	-3.345348e+01
5.5200e+03	3.005146e-01	6.994854e-01	5.190944e+01	1.138733e+00	3.432131e+02	-3.432131e+02	-8.502874e+04	8.696667e+02	-6.854646e+01	6.854646e+01	1.689274e+04	3.185992e+02	-3.053188e+02	3.053188e+02	-4.041561e+04	-1.111877e+03	1.386239e+01	-1.386239e+01	1.770166e+03	5.006783e+01	2.247529e+02	-2.247529e+02	-5.555831e+04	-1.420044e+03	-9.139526e+00	9.139526e+00	2.252365e+03	-3.343565e+01
5.5300e+03	3.004519e-01	6.995481e-01	5.192438e+01	1.137913e+00	3.436128e+02	-3.436128e+02	-8.516165e+04	8.713120e+02	-6.850618e+01	6.850618e+01	1.688988e+04	3.183227e+02	-3.051426e+02	3.051426e+02	-4.046086e+04	-1.111312e+03	1.385400e+01	-1.385400e+01	1.772352e+03	5.004466e+01	2.248491e+02	-2.248491e+02	-5.560436e+04	-1.418416e+03	-9.134154e+00	9.134154e+00	2.251983e+03	-3.341783e+01
5.5400e+03	3.003900e-01	6.996100e-01	5.193914e+01	1.137096e+00	3.440116e+02	-3.440116e+02	-8.529406e+04	8.729555e+02	-6.846610e+01	6.846610e+01	1.688698e+04	3.180481e+02	-3.049673e+02	3.049673e+02	-4.050589e+04	-1.110747e+03	1.384566e+01	-1.384566e+01	1.774528e+03	5.002146e+01	2.249446e+02	-2.249446e+02	-5.565002e+04	-1.416788e+03	-9.128811e+00	9.128811e+00	2.251597e+03	-3.340000e+01
5.5500e+03	3.003288e-01	6.996712e-01	5.195375e+01	1.136283e+00	3.444097e+02	-3.444097e+02	-8.542598e+04	8.745970e+02	-6.842624e+01	6.842624e+01	1.688405e+04	3.177753e+02	-3.047930e+02	3.047930e+02	-4.055070e+04	-1.110182e+03	1.383735e+01	-1.383735e+01	1.776695e+03	4.999823e+01	2.250395e+02	-2.250395e+02	-5.569530e+04	-1.415159e+03	-9.123496e+00	9.123496e+00	2.251206e+03	-3.338218e+01
5.5600e+03	3.002683e-01	6.997317e-01	5.196819e+01	1.135474e+00	3.448069e+02	-3.448069e+02	-8.555741e+04	8.762367e+02	-6.838657e+01	6.838657e+01	1.688109e+04	3.175043e+02	-3.046195e+02	3.046195e+02	-4.059529e+04	-1.109616e+03	1.382908e+01	-1.382908e+01	1.778851e+03	4.997497e+01	2.251338e+02	-2.251338e+02	-5.574021e+04	-1.413530e+03	-9.118207e+00	9.118207e+00	2.250811e+03	-3.336436e+01
5.5700e+03	3.002085e-01	6.997915e-01	5.198246e+01	1.134668e+00	3.452034e+02	-3.452034e+02	-8.568834e+04	8.778744e+02	-6.834711e+01	6.834711e+01	1.687809e+04	3.172351e+02	-3.044469e+02	3.044469e+02	-4.063966e+04	-1.109051e+03	1.382086e+01	-1.382086e+01	1.780998e+03	4.995169e+01	2.252275e+02	-2.252275e+02	-5.578473e+04	-1.411901e+03	-9.112946e+00	9.112946e+00	2.250412e+03	-3.334654e+01
5.5800e+03	3.001494e-01	6.998506e-01	5.199657e+01	1.133866e+00	3.455991e+02	-3.455991e+02	-8.581877e+04	8.795103e+02	-6.830786e+01	6.830786e+01	1.687507e+04	3.169678e+02	-3.042752e+02	3.042752e+02	-4.068382e+04	-1.108486e+03	1.381267e+01	-1.381267e+01	1.783134e+03	4.992839e+01	2.253205e+02	-2.253205e+02	-5.582888e+04	-1.410271e+03	-9.107712e+00	9.107712e+00	2.250008e+03	-3.332872e+01
5.5900e+03	3.000910e-01	6.999090e-01	5.201052e+01	1.133068e+00	3.459939e+02	-3.459939e+02	-8.594871e+04	8.811443e+02	-6.826880e+01	6.826880e+01	1.687201e+04	3.167022e+02	-3.041043e+02	3.041043e+02	-4.072776e+04	-1.107920e+03	1.380452e+01	-1.380452e+01	1.785261e+03	4.990506e+01	2.254129e+02	-2.254129e+02	-5.587266e+04	-1.408642e+03	-9.102504e+00	9.102504e+00	2.249601e+03	-3.331090e+01
5.6000e+03	3.000332e-01	6.999668e-01	5.202431e+01	1.132273e+00	3.463879e+02	-3.463879e+02	-8.607816e+04	8.827763e+02	-6.822994e+01	6.822994e+01	1.686892e+04	3.164384e+02	-3.039343e+02	3.039343e+02	-4.077149e+04	-1.107355e+03	1.379642e+01	-1.379642e+01	1.787378e+03	4.988171e+01	2.255047e+02	-2.255047e+02	-5.591605e+04	-1.407012e+03	-9.097323e+00	9.097323e+00	2.249189e+03	-3.329309e+01
5.6100e+03	2.999762e-01	7.000238e-01	5.203795e+01	1.131482e+00	3.467812e+02	-3.467812e+02	-8.620711e+04	8.844065e+02	-6.819128e+01	6.819128e+01	1.686581e+04	3.161764e+02	-3.037652e+02	3.037652e+02	-4.081500e+04	-1.106789e+03	1.378835e+01	-1.378835e+01	1.789485e+03	4.985834e+01	2.255959e+02	-2.255959e+02	-5.595908e+04	-1.405383e+03	-9.092169e+00	9.092169e+00	2.248774e+03	-3.327528e+01
5.6200e+03	2.999198e-01	7.000802e-01	5.205142e+01	1.130694e+00	3.471736e+02	-3.471736e+02	-8.633557e+04	8.860347e+02	-6.815282e+01	6.815282e+01	1.686266e+04	3.159162e+02	-3.035969e+02	3.035969e+02	-4.085830e+04	-1.106224e+03	1.378032e+01	-1.378032e+01	1.791582e+03	4.983494e+01	2.256865e+02	-2.256865e+02	-5.600173e+04	-1.403754e+03	-9.087041e+00	9.087041e+00	2.248354e+03	-3.325747e+01
5.6300e+03	2.998641e-01	7.001359e-01	5.206473e+01	1.129910e+00	3.475652e+02	-3.475652e+02	-8.646353e+04	8.876610e+02	-6.811456e+01	6.811456e+01	1.685948e+04	3.156577e+02	-3.034295e+02	3.034295e+02	-4.090138e+04	-1.105659e+03	1.377233e+01	-1.377233e+01	1.793670e+03	4.981153e+01	2.257765e+02	-2.257765e+02	-5.604402e+04	-1.402124e+03	-9.081939e+00	9.081939e+00	2.247930e+03	-3.323967e+01
5.6400e+03	2.998090e-01	7.001910e-01	5.207789e+01	1.129130e+00	3.479560e+02	-3.479560e+02	-8.659100e+04	8.892854e+02	-6.807650e+01	6.807650e+01	1.685628e+04	3.154010e+02	-3.032630e+02	3.032630e+02	-4.094426e+04	-1.105093e+03	1.376438e+01	-1.376438e+01	1.795748e+03	4.978810e+01	2.258658e+02	-2.258658e+02	-5.608593e+04	-1.400495e+03	-9.076865e+00	9.076865e+00	2.247503e+03	-3.322187e+01
5.6500e+03	2.997546e-01	7.002454e-01	5.209090e+01	1.128353e+00	3.483461e+02	-3.483461e+02	-8.671797e+04	8.909078e+02	-6.803864e+01	6.803864e+01	1.685304e+04	3.151460e+02	-3.030973e+02	3.030973e+02	-4.098692e+04	-1.104528e+03	1.375647e+01	-1.375647e+01	1.797816e+03	4.976465e+01	2.259546e+02	-2.259546e+02	-5.612747e+04	-1.398866e+03	-9.071816e+00	9.071816e+00	2.247072e+03	-3.320408e+01
5.6600e+03	2.997009e-01	7.002991e-01	5.210375e+01	1.127580e+00	3.487353e+02	-3.487353e+02	-8.684446e+04	8.925283e+02	-6.800098e+01	6.800098e+01	1.684978e+04	3.148928e+02	-3.029325e+02	3.029325e+02	-4.102936e+04	-1.103963e+03	1.374859e+01	-1.374859e+01	1.799875e+03	4.974118e+01	2.260427e+02	-2.260427e+02	-5.616865e+04	-1.397238e+03	-9.066794e+00	9.066794e+00	2.246636e+03	-3.318630e+01
5.6700e+03	2.996478e-01	7.003522e-01	5.211644e+01	1.126810e+00	3.491237e+02	-3.491237e+02	-8.697045e+04	8.941469e+02	-6.796351e+01	6.796351e+01	1.684649e+04	3.146413e+02	-3.027685e+02	3.027685e+02	-4.107160e+04	-1.103398e+03	1.374075e+01	-1.374075e+01	1.801924e+03	4.971770e+01	2.261302e+02	-2.261302e+02	-5.620945e+04	-1.395610e+03	-9.061798e+00	9.061798e+00	2.246198e+03	-3.316852e+01
5.6800e+03	2.995954e-01	7.004046e-01	5.212898e+01	1.126044e+00	3.495113e+02	-3.495113e+02	-8.709594e+04	8.957635e+02	-6.792623e+01	6.792623e+01	1.684317e+04	3.143915e+02	-3.026054e+02	3.026054e+02	-4.111363e+04	-1.102833e+03	1.373295e+01	-1.373295e+01	1.803963e+03	4.969420e+01	2.262172e+02	-2.262172e+02	-5.624990e+04	-1.393982e+03	-9.056829e+00	9.056829e+00	2.245755e+03	-3.315075e+01
5.6900e+03	2.995436e-01	7.004564e-01	5.214138e+01	1.125282e+00	3.498980e+02	-3.498980e+02	-8.722095e+04	8.973782e+02	-6.788916e+01	6.788916e+01	1.683982e+04	3.141434e+02	-3.024432e+02	3.024432e+02	-4.115544e+04	-1.102268e+03	1.372519e+01	-1.372519e+01	1.805992e+03	4.967069e+01	2.263035e+02	-2.263035e+02	-5.628998e+04	-1.392354e+03	-9.051885e+00	9.051885e+00	2.245309e+03	-3.313298e+01
5.7000e+03	2.994924e-01	7.005076e-01	5.215362e+01	1.124522e+00	3.502840e+02	-3.502840e+02	-8.734546e+04	8.989909e+02	-6.785227e+01	6.785227e+01	1.683644e+04	3.138971e+02	-3.022817e+02	3.022817e+02	-4.119705e+04	-1.101703e+03	1.371746e+01	-1.371746e+01	1.808013e+03	4.964716e+01	2.263892e+02	-2.263892e+02	-5.632969e+04	-1.390727e+03	-9.046967e+00	9.046967e+00	2.244859e+03	-3.311523e+01
5.7100e+03	2.994419e-01	7.005581e-01	5.216571e+01	1.123767e+00	3.506692e+02	-3.506692e+02	-8.746948e+04	9.006017e+02	-6.781559e+01	6.781559e+01	1.683304e+04	3.136524e+02	-3.021212e+02	3.021212e+02	-4.123845e+04	-1.101139e+03	1.370977e+01	-1.370977e+01	1.810023e+03	4.962362e+01	2.264743e+02	-2.264743e+02	-5.636905e+04	-1.389100e+03	-9.042076e+00	9.042076e+00	2.244405e+03	-3.309748e+01
5.7200e+03	2.993920e-01	7.006080e-01	5.217765e+01	1.123015e+00	3.510535e+02	-3.510535e+02	-8.759301e+04	9.022105e+02	-6.777908e+01	6.777908e+01	1.682962e+04	3.134094e+02	-3.019614e+02	3.019614e+02	-4.127964e+04	-1.100575e+03	1.370212e+01	-1.370212e+01	1.812024e+03	4.960007e+01	2.265589e+02	-2.265589e+02	-5.640804e+04	-1.387474e+03	-9.037209e+00	9.037209e+00	2.243948e+03	-3.307974e+01
5.7300e+03	2.993427e-01	7.006573e-01	5.218945e+01	1.122266e+00	3.514370e+02	-3.514370e+02	-8.771604e+04	9.038173e+02	-6.774277e+01	6.774277e+01	1.682616e+04	3.131682e+02	-3.018024e+02	3.018024e+02	-4.132063e+04	-1.100011e+03	1.369451e+01	-1.369451e+01	1.814016e+03	4.957650e+01	2.266428e+02	-2.266428e+02	-5.644667e+04	-1.385848e+03	-9.032367e+00	9.032367e+00	2.243488e+03	-3.306201e+01
5.7400e+03	2.992940e-01	7.007060e-01	5.220110e+01	1.121521e+00	3.518197e+02	-3.518197e+02	-8.783859e+04	9.054221e+02	-6.770664e+01	6.770664e+01	1.682268e+04	3.129286e+02	-3.016443e+02	3.016443e+02	-4.136140e+04	-1.099447e+03	1.368693e+01	-1.368693e+01	1.815998e+03	4.955293e+01	2.267261e+02	-2.267261e+02	-5.648495e+04	-1.384223e+03	-9.027550e+00	9.027550e+00	2.243024e+03	-3.304429e+01
5.7500e+03	2.992460e-01	7.007540e-01	5.221260e+01	1.120780e+00	3.522015e+02	-3.522015e+02	-8.796064e+04	9.070250e+02	-6.767070e+01	6.767070e+01	1.681918e+04	3.126906e+02	-3.014870e+02	3.014870e+02	-4.140198e+04	-1.098883e+03	1.367939e+01	-1.367939e+01	1.817971e+03	4.952935e+01	2.268088e+02	-2.268088e+02	-5.652286e+04	-1.382599e+03	-9.022758e+00	9.022758e+00	2.242556e+03	-3.302658e+01
5.7600e+03	2.991985e-01	7.008015e-01	5.222396e+01	1.120042e+00	3.525825e+02	-3.525825e+02	-8.808220e+04	9.086259e+02	-6.763495e+01	6.763495e+01	1.681565e+04	3.124544e+02	-3.013304e+02	3.013304e+02	-4.144234e+04	-1.098319e+03	1.367189e+01	-1.367189e+01	1.819934e+03	4.950575e+01	2.268908e+02	-2.268908e+02	-5.656042e+04	-1.380976e+03	-9.017990e+00	9.017990e+00	2.242085e+03	-3.300888e+01
5.7700e+03	2.991517e-01	7.008483e-01	5.223518e+01	1.119307e+00	3.529627e+02	-3.529627e+02	-8.820328e+04	9.102248e+02	-6.759937e+01	6.759937e+01	1.681209e+04	3.122198e+02	-3.011747e+02	3.011747e+02	-4.148250e+04	-1.097756e+03	1.366442e+01	-1.366442e+01	1.821888e+03	4.948215e+01	2.269723e+02	-2.269723e+02	-5.659763e+04	-1.379353e+03	-9.013248e+00	9.013248e+00	2.241611e+03	-3.299120e+01
5.7800e+03	2.991055e-01	7.008945e-01	5.224625e+01	1.118576e+00	3.533420e+02	-3.533420e+02	-8.832386e+04	9.118217e+02	-6.756399e+01	6.756399e+01	1.680851e+04	3.119868e+02	-3.010198e+02	3.010198e+02	-4.152246e+04	-1.097193e+03	1.365699e+01	-1.365699e+01	1.823832e+03	4.945854e+01	2.270532e+02	-2.270532e+02	-5.663448e+04	-1.377731e+03	-9.008529e+00	9.008529e+00	2.241134e+03	-3.297352e+01
5.7900e+03	2.990598e-01	7.009402e-01	5.225718e+01	1.117849e+00	3.537204e+02	-3.537204e+02	-8.844396e+04	9.134166e+02	-6.752878e+01	6.752878e+01	1.680491e+04	3.117555e+02	-3.008656e+02	3.008656e+02	-4.156222e+04	-1.096631e+03	1.364960e+01	-1.364960e+01	1.825767e+03	4.943493e+01	2.271335e+02	-2.271335e+02	-5.667098e+04	-1.376109e+03	-9.003835e+00	9.003835e+00	2.240653e+03	-3.295586e+01
5.8000e+03	2.990148e-01	7.009852e-01	5.226797e+01	1.117125e+00	3.540980e+02	-3.540980e+02	-8.856356e+04	9.150095e+02	-6.749376e+01	6.749376e+01	1.680128e+04	3.115258e+02	-3.007123e+02	3.007123e+02	-4.160177e+04	-1.096068e+03	1.364224e+01	-1.364224e+01	1.827693e+03	4.941131e+01	2.272131e+02	-2.272131e+02	-5.670713e+04	-1.374489e+03	-8.999165e+00	8.999165e+00	2.240170e+03	-3.293820e+01
5.8100e+03	2.989703e-01	7.010297e-01	5.227862e+01	1.116404e+00	3.544748e+02	-3.544748e+02	-8.868268e+04	9.166004e+02	-6.745892e+01	6.745892e+01	1.679763e+04	3.112977e+02	-3.005597e+02	3.005597e+02	-4.164112e+04	-1.095506e+03	1.363491e+01	-1.363491e+01	1.829610e+03	4.938768e+01	2.272922e+02	-2.272922e+02	-5.674293e+04	-1.372869e+03	-8.994520e+00	8.994520e+00	2.239683e+03	-3.292056e+01
5.8200e+03	2.989265e-01	7.010735e-01	5.228913e+01	1.115687e+00	3.548507e+02	-3.548507e+02	-8.880130e+04	9.181893e+02	-6.742426e+01	6.742426e+01	1.679395e+04	3.110713e+02	-3.004079e+02	3.004079e+02	-4.168027e+04	-1.094945e+03	1.362763e+01	-1.362763e+01	1.831517e+03	4.936405e+01	2.273707e+02	-2.273707e+02	-5.677838e+04	-1.371251e+03	-8.989899e+00	8.989899e+00	2.239193e+03	-3.290294e+01
5.8300e+03	2.988832e-01	7.011168e-01	5.229951e+01	1.114973e+00	3.552258e+02	-3.552258e+02	-8.891944e+04	9.197761e+02	-6.738978e+01	6.738978e+01	1.679025e+04	3.108464e+02	-3.002569e+02	3.002569e+02	-4.171922e+04	-1.094383e+03	1.362038e+01	-1.362038e+01	1.833416e+03	4.934042e+01	2.274486e+02	-2.274486e+02	-5.681348e+04	-1.369633e+03	-8.985301e+00	8.985301e+00	2.238700e+03	-3.288533e+01
5.8400e+03	2.988404e-01	7.011596e-01	5.230974e+01	1.114262e+00	3.556001e+02	-3.556001e+02	-8.903710e+04	9.213610e+02	-6.735548e+01	6.735548e+01	1.678653e+04	3.106232e+02	-3.001067e+02	3.001067e+02	-4.175797e+04	-1.093822e+03	1.361316e+01	-1.361316e+01	1.835305e+03	4.931678e+01	2.275258e+02	-2.275258e+02	-5.684823e+04	-1.368017e+03	-8.980728e+00	8.980728e+00	2.238204e+03	-3.286773e+01
5.8500e+03	2.987983e-01	7.012017e-01	5.231984e+01	1.113555e+00	3.559735e+02	-3.559735e+02	-8.915426e+04	9.229438e+02	-6.732135e+01	6.732135e+01	1.678279e+04	3.104015e+02	-2.999572e+02	2.999572e+02	-4.179652e+04	-1.093262e+03	1.360598e+01	-1.360598e+01	1.837184e+03	4.929315e+01	2.276025e+02	-2.276025e+02	-5.688264e+04	-1.366401e+03	-8.976178e+00	8.976178e+00	2.237705e+03	-3.285014e+01
5.8600e+03	2.987567e-01	7.012433e-01	5.232981e+01	1.112851e+00	3.563460e+02	-3.563460e+02	-8.927094e+04	9.245246e+02	-6.728741e+01	6.728741e+01	1.677902e+04	3.101815e+02	-2.998086e+02	2.998086e+02	-4.183487e+04	-1.092702e+03	1.359883e+01	-1.359883e+01	1.839055e+03	4.926951e+01	2.276786e+02	-2.276786e+02	-5.691670e+04	-1.364787e+03	-8.971652e+00	8.971652e+00	2.237203e+03	-3.283257e+01
5.8700e+03	2.987157e-01	7.012843e-01	5.233964e+01	1.112151e+00	3.567177e+02	-3.567177e+02	-8.938713e+04	9.261033e+02	-6.725364e+01	6.725364e+01	1.677524e+04	3.099630e+02	-2.996606e+02	2.996606e+02	-4.187303e+04	-1.092142e+03	1.359172e+01	-1.359172e+01	1.840917e+03	4.924587e+01	2.277541e+02	-2.277541e+02	-5.695042e+04	-1.363174e+03	-8.967149e+00	8.967149e+00	2.236698e+03	-3.281502e+01
5.8800e+03	2.986752e-01	7.013248e-01	5.234933e+01	1.111454e+00	3.570885e+02	-3.570885e+02	-8.950283e+04	9.276801e+02	-6.722004e+01	6.722004e+01	1.677143e+04	3.097461e+02	-2.995135e+02	2.995135e+02	-4.191098e+04	-1.091582e+03	1.358464e+01	-1.358464e+01	1.842769e+03	4.922223e+01	2.278290e+02	-2.278290e+02	-5.698380e+04	-1.361562e+03	-8.962670e+00	8.962670e+00	2.236190e+03	-3.279748e+01
5.8900e+03	2.986353e-01	7.013647e-01	5.235890e+01	1.110761e+00	3.574584e+02	-3.574584e+02	-8.961805e+04	9.292547e+02	-6.718662e+01	6.718662e+01	1.676760e+04	3.095307e+02	-2.993671e+02	2.993671e+02	-4.194874e+04	-1.091023e+03	1.357760e+01	-1.357760e+01	1.844613e+03	4.919859e+01	2.279033e+02	-2.279033e+02	-5.701684e+04	-1.359951e+03	-8.958213e+00	8.958213e+00	2.235679e+03	-3.277995e+01
5.9000e+03	2.985959e-01	7.014041e-01	5.236833e+01	1.110071e+00	3.578275e+02	-3.578275e+02	-8.973279e+04	9.308273e+02	-6.715337e+01	6.715337e+01	1.676375e+04	3.093169e+02	-2.992214e+02	2.992214e+02	-4.198631e+04	-1.090465e+03	1.357059e+01	-1.357059e+01	1.846447e+03	4.917495e+01	2.279770e+02	-2.279770e+02	-5.704954e+04	-1.358342e+03	-8.953780e+00	8.953780e+00	2.235166e+03	-3.276245e+01
5.9100e+03	2.985571e-01	7.014429e-01	5.237763e+01	1.109384e+00	3.581957e+02	-3.581957e+02	-8.984704e+04	9.323979e+02	-6.712029e+01	6.712029e+01	1.675988e+04	3.091047e+02	-2.990765e+02	2.990765e+02	-4.202367e+04	-1.089907e+03	1.356362e+01	-1.356362e+01	1.848272e+03	4.915131e+01	2.280501e+02	-2.280501e+02	-5.708190e+04	-1.356733e+03	-8.949370e+00	8.949370e+00	2.234650e+03	-3.274496e+01
5.9200e+03	2.985188e-01	7.014812e-01	5.238680e+01	1.108700e+00	3.585631e+02	-3.585631e+02	-8.996080e+04	9.339664e+02	-6.708739e+01	6.708739e+01	1.675599e+04	3.088940e+02	-2.989323e+02	2.989323e+02	-4.206085e+04	-1.089349e+03	1.355668e+01	-1.355668e+01	1.850089e+03	4.912768e+01	2.281226e+02	-2.281226e+02	-5.711392e+04	-1.355126e+03	-8.944983e+00	8.944983e+00	2.234131e+03	-3.272748e+01
5.9300e+03	2.984811e-01	7.015189e-01	5.239584e+01	1.108020e+00	3.589296e+02	-3.589296e+02	-9.007409e+04	9.355328e+02	-6.705465e+01	6.705465e+01	1.675208e+04	3.086849e+02	-2.987889e+02	2.987889e+02	-4.209783e+04	-1.088792e+03	1.354978e+01	-1.354978e+01	1.851896e+03	4.910405e+01	2.281945e+02	-2.281945e+02	-5.714561e+04	-1.353521e+03	-8.940618e+00	8.940618e+00	2.233610e+03	-3.271003e+01
5.9400e+03	2.984439e-01	7.015561e-01	5.240476e+01	1.107343e+00	3.592952e+02	-3.592952e+02	-9.018688e+04	9.370972e+02	-6.702209e+01	6.702209e+01	1.674815e+04	3.084772e+02	-2.986462e+02	2.986462e+02	-4.213461e+04	-1.088235e+03	1.354290e+01	-1.354290e+01	1.853695e+03	4.908042e+01	2.282658e+02	-2.282658e+02	-5.717696e+04	-1.351917e+03	-8.936276e+00	8.936276e+00	2.233086e+03	-3.269259e+01
5.9500e+03	2.984072e-01	7.015928e-01	5.241354e+01	1.106670e+00	3.596599e+02	-3.596599e+02	-9.029920e+04	9.386595e+02	-6.698969e+01	6.698969e+01	1.674420e+04	3.082711e+02	-2.985042e+02	2.985042e+02	-4.217120e+04	-1.087679e+03	1.353607e+01	-1.353607e+01	1.855485e+03	4.905680e+01	2.283366e+02	-2.283366e+02	-5.720798e+04	-1.350314e+03	-8.931956e+00	8.931956e+00	2.232559e+03	-3.267517e+01
5.9600e+03	2.983710e-01	7.016290e-01	5.242220e+01	1.105999e+00	3.600237e+02	-3.600237e+02	-9.041103e+04	9.402197e+02	-6.695746e+01	6.695746e+01	1.674023e+04	3.080665e+02	-2.983630e+02	2.983630e+02	-4.220760e+04	-1.087123e+03	1.352926e+01	-1.352926e+01	1.857265e+03	4.903318e+01	2.284067e+02	-2.284067e+02	-5.723867e+04	-1.348713e+03	-8.927659e+00	8.927659e+00	2.232030e+03	-3.265776e+01
5.9700e+03	2.983354e-01	7.016646e-01	5.243074e+01	1.105333e+00	3.603867e+02	-3.603867e+02	-9.052238e+04	9.417778e+02	-6.692540e+01	6.692540e+01	1.673624e+04	3.078634e+02	-2.982225e+02	2.982225e+02	-4.224381e+04	-1.086568e+03	1.352249e+01	-1.352249e+01	1.859037e+03	4.900957e+01	2.284762e+02	-2.284762e+02	-5.726902e+04	-1.347113e+03	-8.923384e+00	8.923384e+00	2.231498e+03	-3.264038e+01
5.9800e+03	2.983003e-01	7.016997e-01	5.243915e+01	1.104669e+00	3.607488e+02	-3.607488e+02	-9.063326e+04	9.433338e+02	-6.689350e+01	6.689350e+01	1.673223e+04	3.076619e+02	-2.980827e+02	2.980827e+02	-4.227983e+04	-1.086013e+03	1.351576e+01	-1.351576e+01	1.860801e+03	4.898597e+01	2.285452e+02	-2.285452e+02	-5.729905e+04	-1.345515e+03	-8.919131e+00	8.919131e+00	2.230964e+03	-3.262301e+01
5.9900e+03	2.982657e-01	7.017343e-01	5.244744e+01	1.104009e+00	3.611100e+02	-3.611100e+02	-9.074364e+04	9.448877e+02	-6.686177e+01	6.686177e+01	1.672821e+04	3.074618e+02	-2.979436e+02	2.979436e+02	-4.231566e+04	-1.085459e+03	1.350905e+01	-1.350905e+01	1.862555e+03	4.896237e+01	2.286136e+02	-2.286136e+02	-5.732875e+04	-1.343919e+03	-8.914900e+00	8.914900e+00	2.230427e+03	-3.260567e+01
6.0000e+03	2.982316e-01	7.017684e-01	5.245560e+01	1.103351e+00	3.614703e+02	-3.614703e+02	-9.085355e+04	9.464395e+02	-6.683021e+01	6.683021e+01	1.672417e+04	3.072632e+02	-2.978053e+02	2.978053e+02	-4.235130e+04	-1.084905e+03	1.350238e+01	-1.350238e+01	1.864301e+03	4.893878e+01	2.286814e+02	-2.286814e+02	-5.735811e+04	-1.342324e+03	-8.910692e+00	8.910692e+00	2.229888e+03	-3.258834e+01
6.0100e+03	2.981980e-01	7.018020e-01	5.246364e+01	1.102698e+00	3.618298e+02	-3.618298e+02	-9.096298e+04	9.479893e+02	-6.679881e+01	6.679881e+01	1.672011e+04	3.070660e+02	-2.976677e+02	2.976677e+02	-4.238675e+04	-1.084352e+03	1.349574e+01	-1.349574e+01	1.866037e+03	4.891520e+01	2.287486e+02	-2.287486e+02	-5.738716e+04	-1.340731e+03	-8.906505e+00	8.906505e+00	2.229347e+03	-3.257104e+01
6.0200e+03	2.981649e-01	7.018351e-01	5.247156e+01	1.102047e+00	3.621884e+02	-3.621884e+02	-9.107193e+04	9.495369e+02	-6.676757e+01	6.676757e+01	1.671603e+04	3.068704e+02	-2.975308e+02	2.975308e+02	-4.242201e+04	-1.083800e+03	1.348914e+01	-1.348914e+01	1.867766e+03	4.889163e+01	2.288152e+02	-2.288152e+02	-5.741588e+04	-1.339139e+03	-8.902341e+00	8.902341e+00	2.228803e+03	-3.255375e+01
6.0300e+03	2.981323e-01	7.018677e-01	5.247936e+01	1.101400e+00	3.625461e+02	-3.625461e+02	-9.118041e+04	9.510824e+02	-6.673650e+01	6.673650e+01	1.671193e+04	3.066762e+02	-2.973946e+02	2.973946e+02	-4.245708e+04	-1.083248e+03	1.348256e+01	-1.348256e+01	1.869485e+03	4.886807e+01	2.288813e+02	-2.288813e+02	-5.744427e+04	-1.337549e+03	-8.898198e+00	8.898198e+00	2.228257e+03	-3.253649e+01
6.0400e+03	2.981002e-01	7.018998e-01	5.248704e+01	1.100755e+00	3.629029e+02	-3.629029e+02	-9.128840e+04	9.526257e+02	-6.670559e+01	6.670559e+01	1.670782e+04	3.064834e+02	-2.972591e+02	2.972591e+02	-4.249197e+04	-1.082697e+03	1.347602e+01	-1.347602e+01	1.871196e+03	4.884451e+01	2.289468e+02	-2.289468e+02	-5.747234e+04	-1.335961e+03	-8.894077e+00	8.894077e+00	2.227709e+03	-3.251924e+01
6.0500e+03	2.980686e-01	7.019314e-01	5.249460e+01	1.100115e+00	3.632588e+02	-3.632588e+02	-9.139591e+04	9.541670e+02	-6.667485e+01	6.667485e+01	1.670369e+04	3.062922e+02	-2.971243e+02	2.971243e+02	-4.252667e+04	-1.082146e+03	1.346951e+01	-1.346951e+01	1.872898e+03	4.882097e+01	2.290117e+02	-2.290117e+02	-5.750010e+04	-1.334375e+03	-8.889977e+00	8.889977e+00	2.227158e+03	-3.250202e+01
6.0600e+03	2.980375e-01	7.019625e-01	5.250204e+01	1.099477e+00	3.636139e+02	-3.636139e+02	-9.150295e+04	9.557061e+02	-6.664426e+01	6.664426e+01	1.669955e+04	3.061023e+02	-2.969902e+02	2.969902e+02	-4.256118e+04	-1.081596e+03	1.346303e+01	-1.346303e+01	1.874592e+03	4.879744e+01	2.290760e+02	-2.290760e+02	-5.752753e+04	-1.332791e+03	-8.885899e+00	8.885899e+00	2.226606e+03	-3.248482e+01
6.0700e+03	2.980069e-01	7.019931e-01	5.250937e+01	1.098842e+00	3.639680e+02	-3.639680e+02	-9.160952e+04	9.572431e+02	-6.661383e+01	6.661383e+01	1.669539e+04	3.059139e+02	-2.968568e+02	2.968568e+02	-4.259551e+04	-1.081046e+03	1.345658e+01	-1.345658e+01	1.876277e+03	4.877392e+01	2.291397e+02	-2.291397e+02	-5.755464e+04	-1.331208e+03	-8.881842e+00	8.881842e+00	2.226051e+03	-3.246764e+01
6.0800e+03	2.979767e-01	7.020233e-01	5.251658e+01	1.098211e+00	3.643213e+02	-3.643213e+02	-9.171560e+04	9.587779e+02	-6.658357e+01	6.658357e+01	1.669121e+04	3.057269e+02	-2.967241e+02	2.967241e+02	-4.262966e+04	-1.080498e+03	1.345017e+01	-1.345017e+01	1.877954e+03	4.875042e+01	2.292029e+02	-2.292029e+02	-5.758143e+04	-1.329627e+03	-8.877807e+00	8.877807e+00	2.225494e+03	-3.245048e+01
6.0900e+03	2.979471e-01	7.020529e-01	5.252367e+01	1.097583e+00	3.646736e+02	-3.646736e+02	-9.182121e+04	9.603106e+02	-6.655346e+01	6.655346e+01	1.668702e+04	3.055414e+02	-2.965920e+02	2.965920e+02	-4.266362e+04	-1.079950e+03	1.344379e+01	-1.344379e+01	1.879622e+03	4.872693e+01	2.292655e+02	-2.292655e+02	-5.760791e+04	-1.328049e+03	-8.873793e+00	8.873793e+00	2.224935e+03	-3.243334e+01
6.1000e+03	2.979179e-01	7.020821e-01	5.253065e+01	1.096958e+00	3.650251e+02	-3.650251e+02	-9.192635e+04	9.618411e+02	-6.652351e+01	6.652351e+01	1.668281e+04	3.053572e+02	-2.964607e+02	2.964607e+02	-4.269740e+04	-1.079402e+03	1.343743e+01	-1.343743e+01	1.881281e+03	4.870345e+01	2.293275e+02	-2.293275e+02	-5.763408e+04	-1.326472e+03	-8.869800e+00	8.869800e+00	2.224374e+03	-3.241623e+01
6.1100e+03	2.978891e-01	7.021109e-01	5.253752e+01	1.096336e+00	3.653757e+02	-3.653757e+02	-9.203102e+04	9.633695e+02	-6.649372e+01	6.649372e+01	1.667859e+04	3.051745e+02	-2.963301e+02	2.963301e+02	-4.273099e+04	-1.078855e+03	1.343111e+01	-1.343111e+01	1.882932e+03	4.867998e+01	2.293889e+02	-2.293889e+02	-5.765993e+04	-1.324897e+03	-8.865827e+00	8.865827e+00	2.223811e+03	-3.239914e+01
6.1200e+03	2.978609e-01	7.021391e-01	5.254427e+01	1.095717e+00	3.657254e+02	-3.657254e+02	-9.213521e+04	9.648957e+02	-6.646409e+01	6.646409e+01	1.667435e+04	3.049932e+02	-2.962001e+02	2.962001e+02	-4.276441e+04	-1.078309e+03	1.342482e+01	-1.342482e+01	1.884575e+03	4.865653e+01	2.294498e+02	-2.294498e+02	-5.768546e+04	-1.323324e+03	-8.861876e+00	8.861876e+00	2.223246e+03	-3.238208e+01
6.1300e+03	2.978331e-01	7.021669e-01	5.255091e+01	1.095102e+00	3.660742e+02	-3.660742e+02	-9.223892e+04	9.664198e+02	-6.643461e+01	6.643461e+01	1.667010e+04	3.048132e+02	-2.960708e+02	2.960708e+02	-4.279764e+04	-1.077763e+03	1.341856e+01	-1.341856e+01	1.886209e+03	4.863310e+01	2.295101e+02	-2.295101e+02	-5.771069e+04	-1.321754e+03	-8.857946e+00	8.857946e+00	2.222679e+03	-3.236503e+01
6.1400e+03	2.978057e-01	7.021943e-01	5.255744e+01	1.094490e+00	3.664220e+02	-3.664220e+02	-9.234217e+04	9.679417e+02	-6.640529e+01	6.640529e+01	1.666583e+04	3.046347e+02	-2.959422e+02	2.959422e+02	-4.283069e+04	-1.077219e+03	1.341233e+01	-1.341233e+01	1.887835e+03	4.860968e+01	2.295699e+02	-2.295699e+02	-5.773561e+04	-1.320185e+03	-8.854036e+00	8.854036e+00	2.222111e+03	-3.234801e+01
6.1500e+03	2.977788e-01	7.022212e-01	5.256386e+01	1.093880e+00	3.667690e+02	-3.667690e+02	-9.244494e+04	9.694614e+02	-6.637612e+01	6.637612e+01	1.666155e+04	3.044575e+02	-2.958143e+02	2.958143e+02	-4.286357e+04	-1.076675e+03	1.340614e+01	-1.340614e+01	1.889453e+03	4.858628e+01	2.296290e+02	-2.296290e+02	-5.776021e+04	-1.318618e+03	-8.850147e+00	8.850147e+00	2.221540e+03	-3.233102e+01
6.1600e+03	2.977524e-01	7.022476e-01	5.257017e+01	1.093274e+00	3.671151e+02	-3.671151e+02	-9.254724e+04	9.709789e+02	-6.634710e+01	6.634710e+01	1.665726e+04	3.042817e+02	-2.956870e+02	2.956870e+02	-4.289626e+04	-1.076131e+03	1.339997e+01	-1.339997e+01	1.891062e+03	4.856289e+01	2.296876e+02	-2.296876e+02	-5.778451e+04	-1.317054e+03	-8.846278e+00	8.846278e+00	2.220967e+03	-3.231405e+01
6.1700e+03	2.977264e-01	7.022736e-01	5.257637e+01	1.092671e+00	3.674603e+02	-3.674603e+02	-9.264907e+04	9.724942e+02	-6.631824e+01	6.631824e+01	1.665295e+04	3.041073e+02	-2.955604e+02	2.955604e+02	-4.292877e+04	-1.075588e+03	1.339383e+01	-1.339383e+01	1.892663e+03	4.853952e+01	2.297456e+02	-2.297456e+02	-5.780850e+04	-1.315492e+03	-8.842430e+00	8.842430e+00	2.220393e+03	-3.229710e+01
6.1800e+03	2.977009e-01	7.022991e-01	5.258246e+01	1.092071e+00	3.678046e+02	-3.678046e+02	-9.275044e+04	9.740074e+02	-6.628953e+01	6.628953e+01	1.664863e+04	3.039342e+02	-2.954345e+02	2.954345e+02	-4.296111e+04	-1.075047e+03	1.338772e+01	-1.338772e+01	1.894256e+03	4.851617e+01	2.298031e+02	-2.298031e+02	-5.783219e+04	-1.313932e+03	-8.838602e+00	8.838602e+00	2.219817e+03	-3.228018e+01
6.1900e+03	2.976758e-01	7.023242e-01	5.258845e+01	1.091474e+00	3.681479e+02	-3.681479e+02	-9.285133e+04	9.755184e+02	-6.626097e+01	6.626097e+01	1.664430e+04	3.037625e+02	-2.953092e+02	2.953092e+02	-4.299327e+04	-1.074505e+03	1.338165e+01	-1.338165e+01	1.895840e+03	4.849284e+01	2.298600e+02	-2.298600e+02	-5.785558e+04	-1.312374e+03	-8.834794e+00	8.834794e+00	2.219239e+03	-3.226329e+01
6.2000e+03	2.976511e-01	7.023489e-01	5.259433e+01	1.090880e+00	3.684904e+02	-3.684904e+02	-9.295175e+04	9.770271e+02	-6.623257e+01	6.623257e+01	1.663995e+04	3.035922e+02	-2.951845e+02	2.951845e+02	-4.302525e+04	-1.073965e+03	1.337560e+01	-1.337560e+01	1.897416e+03	4.846952e+01	2.299163e+02	-2.299163e+02	-5.787866e+04	-1.310818e+03	-8.831007e+00	8.831007e+00	2.218660e+03	-3.224641e+01
6.2100e+03	2.976268e-01	7.023732e-01	5.260010e+01	1.090290e+00	3.688319e+02	-3.688319e+02	-9.305171e+04	9.785336e+02	-6.620431e+01	6.620431e+01	1.663559e+04	3.034231e+02	-2.950606e+02	2.950606e+02	-4.305706e+04	-1.073425e+03	1.336958e+01	-1.336958e+01	1.898984e+03	4.844623e+01	2.299721e+02	-2.299721e+02	-5.790144e+04	-1.309265e+03	-8.827239e+00	8.827239e+00	2.218079e+03	-3.222957e+01
6.2200e+03	2.976030e-01	7.023970e-01	5.260576e+01	1.089702e+00	3.691726e+02	-3.691726e+02	-9.315120e+04	9.800380e+02	-6.617620e+01	6.617620e+01	1.663122e+04	3.032554e+02	-2.949372e+02	2.949372e+02	-4.308869e+04	-1.072886e+03	1.336359e+01	-1.336359e+01	1.900544e+03	4.842295e+01	2.300273e+02	-2.300273e+02	-5.792392e+04	-1.307714e+03	-8.823492e+00	8.823492e+00	2.217496e+03	-3.221275e+01
6.2300e+03	2.975797e-01	7.024203e-01	5.261133e+01	1.089117e+00	3.695123e+02	-3.695123e+02	-9.325023e+04	9.815401e+02	-6.614825e+01	6.614825e+01	1.662684e+04	3.030891e+02	-2.948146e+02	2.948146e+02	-4.312015e+04	-1.072348e+03	1.335764e+01	-1.335764e+01	1.902096e+03	4.839970e+01	2.300820e+02	-2.300820e+02	-5.794610e+04	-1.306165e+03	-8.819764e+00	8.819764e+00	2.216911e+03	-3.219596e+01
6.2400e+03	2.975567e-01	7.024433e-01	5.261679e+01	1.088536e+00	3.698511e+02	-3.698511e+02	-9.334879e+04	9.830400e+02	-6.612044e+01	6.612044e+01	1.662244e+04	3.029240e+02	-2.946925e+02	2.946925e+02	-4.315143e+04	-1.071811e+03	1.335171e+01	-1.335171e+01	1.903640e+03	4.837646e+01	2.301361e+02	-2.301361e+02	-5.796798e+04	-1.304619e+03	-8.816056e+00	8.816056e+00	2.216325e+03	-3.217919e+01
6.2500e+03	2.975342e-01	7.024658e-01	5.262214e+01	1.087957e+00	3.701890e+02	-3.701890e+02	-9.344688e+04	9.845377e+02	-6.609278e+01	6.609278e+01	1.661804e+04	3.027603e+02	-2.945711e+02	2.945711e+02	-4.318254e+04	-1.071274e+03	1.334581e+01	-1.334581e+01	1.905175e+03	4.835325e+01	2.301896e+02	-2.301896e+02	-5.798957e+04	-1.303075e+03	-8.812368e+00	8.812368e+00	2.215738e+03	-3.216245e+01
6.2600e+03	2.975121e-01	7.024879e-01	5.262740e+01	1.087382e+00	3.705260e+02	-3.705260e+02	-9.354451e+04	9.860331e+02	-6.606526e+01	6.606526e+01	1.661362e+04	3.025979e+02	-2.944504e+02	2.944504e+02	-4.321347e+04	-1.070738e+03	1.333993e+01	-1.333993e+01	1.906703e+03	4.833005e+01	2.302426e+02	-2.302426e+02	-5.801086e+04	-1.301534e+03	-8.808699e+00	8.808699e+00	2.215149e+03	-3.214574e+01
6.2700e+03	2.974904e-01	7.025096e-01	5.263255e+01	1.086809e+00	3.708620e+02	-3.708620e+02	-9.364168e+04	9.875263e+02	-6.603789e+01	6.603789e+01	1.660919e+04	3.024368e+02	-2.943302e+02	2.943302e+02	-4.324424e+04	-1.070203e+03	1.333409e+01	-1.333409e+01	1.908222e+03	4.830688e+01	2.302950e+02	-2.302950e+02	-5.803186e+04	-1.299995e+03	-8.805050e+00	8.805050e+00	2.214558e+03	-3.212905e+01
6.2800e+03	2.974691e-01	7.025309e-01	5.263760e+01	1.086240e+00	3.711971e+02	-3.711971e+02	-9.373838e+04	9.890173e+02	-6.601066e+01	6.601066e+01	1.660475e+04	3.022769e+02	-2.942107e+02	2.942107e+02	-4.327483e+04	-1.069669e+03	1.332828e+01	-1.332828e+01	1.909734e+03	4.828374e+01	2.303468e+02	-2.303468e+02	-5.805256e+04	-1.298458e+03	-8.801419e+00	8.801419e+00	2.213966e+03	-3.211239e+01
6.2900e+03	2.974482e-01	7.025518e-01	5.264255e+01	1.085673e+00	3.715313e+02	-3.715313e+02	-9.383463e+04	9.905060e+02	-6.598358e+01	6.598358e+01	1.660030e+04	3.021184e+02	-2.940919e+02	2.940919e+02	-4.330525e+04	-1.069136e+03	1.332250e+01	-1.332250e+01	1.911237e+03	4.826061e+01	2.303981e+02	-2.303981e+02	-5.807298e+04	-1.296924e+03	-8.797808e+00	8.797808e+00	2.213373e+03	-3.209576e+01
6.3000e+03	2.974278e-01	7.025722e-01	5.264741e+01	1.085110e+00	3.718646e+02	-3.718646e+02	-9.393041e+04	9.919924e+02	-6.595664e+01	6.595664e+01	1.659584e+04	3.019611e+02	-2.939736e+02	2.939736e+02	-4.333550e+04	-1.068603e+03	1.331674e+01	-1.331674e+01	1.912733e+03	4.823751e+01	2.304489e+02	-2.304489e+02	-5.809310e+04	-1.295393e+03	-8.794216e+00	8.794216e+00	2.212778e+03	-3.207915e+01
6.3100e+03	2.974077e-01	7.025923e-01	5.265216e+01	1.084549e+00	3.721969e+02	-3.721969e+02	-9.402573e+04	9.934767e+02	-6.592984e+01	6.592984e+01	1.659137e+04	3.018052e+02	-2.938560e+02	2.938560e+02	-4.336558e+04	-1.068071e+03	1.331102e+01	-1.331102e+01	1.914221e+03	4.821443e+01	2.304991e+02	-2.304991e+02	-5.811293e+04	-1.293864e+03	-8.790643e+00	8.790643e+00	2.212182e+03	-3.206258e+01
6.3200e+03	2.973880e-01	7.026120e-01	5.265682e+01	1.083991e+00	3.725283e+02	-3.725283e+02	-9.412059e+04	9.949586e+02	-6.590318e+01	6.590318e+01	1.658689e+04	3.016504e+02	-2.937389e+02	2.937389e+02	-4.339549e+04	-1.067540e+03	1.330532e+01	-1.330532e+01	1.915701e+03	4.819138e+01	2.305487e+02	-2.305487e+02	-5.813248e+04	-1.292337e+03	-8.787089e+00	8.787089e+00	2.211584e+03	-3.204603e+01
6.3300e+03	2.973687e-01	7.026313e-01	5.266138e+01	1.083437e+00	3.728588e+02	-3.728588e+02	-9.421499e+04	9.964383e+02	-6.587667e+01	6.587667e+01	1.658239e+04	3.014970e+02	-2.936225e+02	2.936225e+02	-4.342524e+04	-1.067010e+03	1.329965e+01	-1.329965e+01	1.917173e+03	4.816835e+01	2.305978e+02	-2.305978e+02	-5.815174e+04	-1.290814e+03	-8.783553e+00	8.783553e+00	2.210985e+03	-3.202951e+01
6.3400e+03	2.973499e-01	7.026501e-01	5.266584e+01	1.082885e+00	3.731884e+02	-3.731884e+02	-9.430893e+04	9.979157e+02	-6.585029e+01	6.585029e+01	1.657789e+04	3.013448e+02	-2.935067e+02	2.935067e+02	-4.345481e+04	-1.066481e+03	1.329401e+01	-1.329401e+01	1.918637e+03	4.814535e+01	2.306463e+02	-2.306463e+02	-5.817071e+04	-1.289293e+03	-8.780036e+00	8.780036e+00	2.210385e+03	-3.201302e+01
6.3500e+03	2.973314e-01	7.026686e-01	5.267021e+01	1.082336e+00	3.735169e+02	-3.735169e+02	-9.440242e+04	9.993908e+02	-6.582405e+01	6.582405e+01	1.657338e+04	3.011938e+02	-2.933915e+02	2.933915e+02	-4.348422e+04	-1.065953e+03	1.328840e+01	-1.328840e+01	1.920093e+03	4.812237e+01	2.306943e+02	-2.306943e+02	-5.818941e+04	-1.287774e+03	-8.776538e+00	8.776538e+00	2.209784e+03	-3.199655e+01
6.3600e+03	2.973133e-01	7.026867e-01	5.267449e+01	1.081790e+00	3.738446e+02	-3.738446e+02	-9.449545e+04	1.000864e+03	-6.579795e+01	6.579795e+01	1.656886e+04	3.010441e+02	-2.932769e+02	2.932769e+02	-4.351346e+04	-1.065426e+03	1.328281e+01	-1.328281e+01	1.921542e+03	4.809942e+01	2.307417e+02	-2.307417e+02	-5.820781e+04	-1.286258e+03	-8.773058e+00	8.773058e+00	2.209181e+03	-3.198012e+01
6.3700e+03	2.972956e-01	7.027044e-01	5.267867e+01	1.081247e+00	3.741713e+02	-3.741713e+02	-9.458802e+04	1.002334e+03	-6.577199e+01	6.577199e+01	1.656434e+04	3.008956e+02	-2.931629e+02	2.931629e+02	-4.354254e+04	-1.064899e+03	1.327726e+01	-1.327726e+01	1.922983e+03	4.807649e+01	2.307886e+02	-2.307886e+02	-5.822594e+04	-1.284745e+03	-8.769596e+00	8.769596e+00	2.208577e+03	-3.196372e+01
6.3800e+03	2.972782e-01	7.027218e-01	5.268275e+01	1.080707e+00	3.744971e+02	-3.744971e+02	-9.468014e+04	1.003803e+03	-6.574617e+01	6.574617e+01	1.655980e+04	3.007484e+02	-2.930495e+02	2.930495e+02	-4.357145e+04	-1.064373e+03	1.327173e+01	-1.327173e+01	1.924416e+03	4.805359e+01	2.308349e+02	-2.308349e+02	-5.824379e+04	-1.283235e+03	-8.766153e+00	8.766153e+00	2.207972e+03	-3.194734e+01
6.3900e+03	2.972613e-01	7.027387e-01	5.268675e+01	1.080170e+00	3.748219e+02	-3.748219e+02	-9.477180e+04	1.005268e+03	-6.572048e+01	6.572048e+01	1.655525e+04	3.006024e+02	-2.929367e+02	2.929367e+02	-4.360020e+04	-1.063848e+03	1.326623e+01	-1.326623e+01	1.925841e+03	4.803072e+01	2.308807e+02	-2.308807e+02	-5.826136e+04	-1.281727e+03	-8.762728e+00	8.762728e+00	2.207366e+03	-3.193099e+01
6.4000e+03	2.972447e-01	7.027553e-01	5.269065e+01	1.079635e+00	3.751458e+02	-3.751458e+02	-9.486301e+04	1.006732e+03	-6.569492e+01	6.569492e+01	1.655070e+04	3.004576e+02	-2.928245e+02	2.928245e+02	-4.362878e+04	-1.063325e+03	1.326076e+01	-1.326076e+01	1.927259e+03	4.800787e+01	2.309259e+02	-2.309259e+02	-5.827865e+04	-1.280222e+03	-8.759321e+00	8.759321e+00	2.206759e+03	-3.191468e+01
6.4100e+03	2.972285e-01	7.027715e-01	5.269446e+01	1.079104e+00	3.754688e+02	-3.754688e+02	-9.495377e+04	1.008194e+03	-6.566951e+01	6.566951e+01	1.654614e+04	3.003140e+02	-2.927129e+02	2.927129e+02	-4.365720e+04	-1.062802e+03	1.325531e+01	-1.325531e+01	1.928669e+03	4.798505e+01	2.309706e+02	-2.309706e+02	-5.829566e+04	-1.278720e+03	-8.755933e+00	8.755933e+00	2.206151e+03	-3.189839e+01
6.4200e+03	2.972127e-01	7.027873e-01	5.269818e+01	1.078575e+00	3.757908e+02	-3.757908e+02	-9.504408e+04	1.009653e+03	-6.564424e+01	6.564424e+01	1.654157e+04	3.001716e+02	-2.926019e+02	2.926019e+02	-4.368545e+04	-1.062279e+03	1.324989e+01	-1.324989e+01	1.930072e+03	4.796226e+01	2.310148e+02	-2.310148e+02	-5.831240e+04	-1.277221e+03	-8.752563e+00	8.752563e+00	2.205542e+03	-3.188213e+01
6.4300e+03	2.971972e-01	7.028028e-01	5.270182e+01	1.078049e+00	3.761119e+02	-3.761119e+02	-9.513393e+04	1.011109e+03	-6.561909e+01	6.561909e+01	1.653699e+04	3.000304e+02	-2.924915e+02	2.924915e+02	-4.371355e+04	-1.061758e+03	1.324450e+01	-1.324450e+01	1.931466e+03	4.793950e+01	2.310584e+02	-2.310584e+02	-5.832887e+04	-1.275724e+03	-8.749210e+00	8.749210e+00	2.204931e+03	-3.186591e+01
6.4400e+03	2.971821e-01	7.028179e-01	5.270536e+01	1.077526e+00	3.764321e+02	-3.764321e+02	-9.522333e+04	1.012564e+03	-6.559409e+01	6.559409e+01	1.653240e+04	2.998904e+02	-2.923816e+02	2.923816e+02	-4.374148e+04	-1.061238e+03	1.323914e+01	-1.323914e+01	1.932854e+03	4.791677e+01	2.311015e+02	-2.311015e+02	-5.834506e+04	-1.274231e+03	-8.745876e+00	8.745876e+00	2.204320e+03	-3.184971e+01
6.4500e+03	2.971673e-01	7.028327e-01	5.270881e+01	1.077006e+00	3.767513e+02	-3.767513e+02	-9.531229e+04	1.014016e+03	-6.556922e+01	6.556922e+01	1.652781e+04	2.997516e+02	-2.922724e+02	2.922724e+02	-4.376925e+04	-1.060719e+03	1.323380e+01	-1.323380e+01	1.934234e+03	4.789407e+01	2.311441e+02	-2.311441e+02	-5.836098e+04	-1.272740e+03	-8.742560e+00	8.742560e+00	2.203708e+03	-3.183355e+01
6.4600e+03	2.971529e-01	7.028471e-01	5.271218e+01	1.076489e+00	3.770695e+02	-3.770695e+02	-9.540079e+04	1.015466e+03	-6.554448e+01	6.554448e+01	1.652321e+04	2.996140e+02	-2.921637e+02	2.921637e+02	-4.379686e+04	-1.060200e+03	1.322849e+01	-1.322849e+01	1.935606e+03	4.787139e+01	2.311861e+02	-2.311861e+02	-5.837663e+04	-1.271252e+03	-8.739261e+00	8.739261e+00	2.203094e+03	-3.181741e+01
6.4700e+03	2.971389e-01	7.028611e-01	5.271546e+01	1.075975e+00	3.773868e+02	-3.773868e+02	-9.548885e+04	1.016913e+03	-6.551987e+01	6.551987e+01	1.651861e+04	2.994775e+02	-2.920556e+02	2.920556e+02	-4.382431e+04	-1.059683e+03	1.322320e+01	-1.322320e+01	1.936971e+03	4.784875e+01	2.312276e+02	-2.312276e+02	-5.839201e+04	-1.269767e+03	-8.735980e+00	8.735980e+00	2.202480e+03	-3.180131e+01
6.4800e+03	2.971252e-01	7.028748e-01	5.271865e+01	1.075463e+00	3.777032e+02	-3.777032e+02	-9.557646e+04	1.018358e+03	-6.549539e+01	6.549539e+01	1.651399e+04	2.993422e+02	-2.919481e+02	2.919481e+02	-4.385161e+04	-1.059166e+03	1.321795e+01	-1.321795e+01	1.938328e+03	4.782614e+01	2.312685e+02	-2.312685e+02	-5.840712e+04	-1.268286e+03	-8.732717e+00	8.732717e+00	2.201865e+03	-3.178524e+01
6.4900e+03	2.971119e-01	7.028881e-01	5.272176e+01	1.074954e+00	3.780187e+02	-3.780187e+02	-9.566363e+04	1.019801e+03	-6.547105e+01	6.547105e+01	1.650937e+04	2.992081e+02	-2.918411e+02	2.918411e+02	-4.387874e+04	-1.058651e+03	1.321271e+01	-1.321271e+01	1.939678e+03	4.780356e+01	2.313089e+02	-2.313089e+02	-5.842197e+04	-1.266807e+03	-8.729471e+00	8.729471e+00	2.201249e+03	-3.176920e+01
6.5000e+03	2.970989e-01	7.029011e-01	5.272478e+01	1.074448e+00	3.783331e+02	-3.783331e+02	-9.575034e+04	1.021241e+03	-6.544684e+01	6.544684e+01	1.650475e+04	2.990751e+02	-2.917347e+02	2.917347e+02	-4.390572e+04	-1.058136e+03	1.320751e+01	-1.320751e+01	1.941021e+03	4.778100e+01	2.313488e+02	-2.313488e+02	-5.843655e+04	-1.265331e+03	-8.726243e+00	8.726243e+00	2.200633e+03	-3.175319e+01
6.5100e+03	2.970862e-01	7.029138e-01	5.272772e+01	1.073945e+00	3.786467e+02	-3.786467e+02	-9.583662e+04	1.022679e+03	-6.542276e+01	6.542276e+01	1.650012e+04	2.989433e+02	-2.916289e+02	2.916289e+02	-4.393253e+04	-1.057623e+03	1.320233e+01	-1.320233e+01	1.942356e+03	4.775848e+01	2.313882e+02	-2.313882e+02	-5.845087e+04	-1.263858e+03	-8.723032e+00	8.723032e+00	2.200015e+03	-3.173721e+01
6.5200e+03	2.970739e-01	7.029261e-01	5.273057e+01	1.073444e+00	3.789593e+02	-3.789593e+02	-9.592245e+04	1.024115e+03	-6.539881e+01	6.539881e+01	1.649548e+04	2.988126e+02	-2.915237e+02	2.915237e+02	-4.395920e+04	-1.057110e+03	1.319718e+01	-1.319718e+01	1.943684e+03	4.773600e+01	2.314270e+02	-2.314270e+02	-5.846493e+04	-1.262388e+03	-8.719839e+00	8.719839e+00	2.199397e+03	-3.172126e+01
6.5300e+03	2.970619e-01	7.029381e-01	5.273334e+01	1.072946e+00	3.792709e+02	-3.792709e+02	-9.600784e+04	1.025548e+03	-6.537499e+01	6.537499e+01	1.649084e+04	2.986831e+02	-2.914190e+02	2.914190e+02	-4.398570e+04	-1.056598e+03	1.319205e+01	-1.319205e+01	1.945004e+03	4.771354e+01	2.314653e+02	-2.314653e+02	-5.847872e+04	-1.260921e+03	-8.716663e+00	8.716663e+00	2.198777e+03	-3.170535e+01
6.5400e+03	2.970503e-01	7.029497e-01	5.273603e+01	1.072451e+00	3.795816e+02	-3.795816e+02	-9.609278e+04	1.026979e+03	-6.535129e+01	6.535129e+01	1.648619e+04	2.985546e+02	-2.913149e+02	2.913149e+02	-4.401205e+04	-1.056088e+03	1.318695e+01	-1.318695e+01	1.946318e+03	4.769112e+01	2.315031e+02	-2.315031e+02	-5.849226e+04	-1.259457e+03	-8.713504e+00	8.713504e+00	2.198158e+03	-3.168946e+01
6.5500e+03	2.970390e-01	7.029610e-01	5.273864e+01	1.071959e+00	3.798914e+02	-3.798914e+02	-9.617728e+04	1.028408e+03	-6.532773e+01	6.532773e+01	1.648153e+04	2.984274e+02	-2.912113e+02	2.912113e+02	-4.403825e+04	-1.055578e+03	1.318187e+01	-1.318187e+01	1.947624e+03	4.766873e+01	2.315403e+02	-2.315403e+02	-5.850553e+04	-1.257996e+03	-8.710361e+00	8.710361e+00	2.197537e+03	-3.167361e+01
6.5600e+03	2.970280e-01	7.029720e-01	5.274117e+01	1.071469e+00	3.802001e+02	-3.802001e+02	-9.626135e+04	1.029834e+03	-6.530429e+01	6.530429e+01	1.647687e+04	2.983012e+02	-2.911083e+02	2.911083e+02	-4.406429e+04	-1.055069e+03	1.317682e+01	-1.317682e+01	1.948922e+03	4.764637e+01	2.315771e+02	-2.315771e+02	-5.851855e+04	-1.256539e+03	-8.707236e+00	8.707236e+00	2.196916e+03	-3.165780e+01
6.5700e+03	2.970174e-01	7.029826e-01	5.274361e+01	1.070982e+00	3.805080e+02	-3.805080e+02	-9.634497e+04	1.031258e+03	-6.528098e+01	6.528098e+01	1.647221e+04	2.981761e+02	-2.910058e+02	2.910058e+02	-4.409018e+04	-1.054561e+03	1.317179e+01	-1.317179e+01	1.950214e+03	4.762404e+01	2.316133e+02	-2.316133e+02	-5.853131e+04	-1.255084e+03	-8.704128e+00	8.704128e+00	2.196294e+03	-3.164201e+01
6.5800e+03	2.970070e-01	7.029930e-01	5.274598e+01	1.070498e+00	3.808148e+02	-3.808148e+02	-9.642816e+04	1.032679e+03	-6.525779e+01	6.525779e+01	1.646754e+04	2.980522e+02	-2.909039e+02	2.909039e+02	-4.411591e+04	-1.054055e+03	1.316679e+01	-1.316679e+01	1.951498e+03	4.760175e+01	2.316490e+02	-2.316490e+02	-5.854381e+04	-1.253633e+03	-8.701037e+00	8.701037e+00	2.195671e+03	-3.162626e+01
6.5900e+03	2.969970e-01	7.030030e-01	5.274827e+01	1.070017e+00	3.811208e+02	-3.811208e+02	-9.651091e+04	1.034098e+03	-6.523474e+01	6.523474e+01	1.646287e+04	2.979293e+02	-2.908025e+02	2.908025e+02	-4.414150e+04	-1.053549e+03	1.316182e+01	-1.316182e+01	1.952776e+03	4.757949e+01	2.316841e+02	-2.316841e+02	-5.855606e+04	-1.252185e+03	-8.697963e+00	8.697963e+00	2.195048e+03	-3.161054e+01
6.6000e+03	2.969874e-01	7.030126e-01	5.275048e+01	1.069538e+00	3.814257e+02	-3.814257e+02	-9.659322e+04	1.035515e+03	-6.521180e+01	6.521180e+01	1.645819e+04	2.978076e+02	-2.907017e+02	2.907017e+02	-4.416693e+04	-1.053044e+03	1.315687e+01	-1.315687e+01	1.954046e+03	4.755727e+01	2.317188e+02	-2.317188e+02	-5.856806e+04	-1.250740e+03	-8.694905e+00	8.694905e+00	2.194424e+03	-3.159485e+01
6.6100e+03	2.969780e-01	7.030220e-01	5.275261e+01	1.069062e+00	3.817298e+02	-3.817298e+02	-9.667509e+04	1.036929e+03	-6.518900e+01	6.518900e+01	1.645350e+04	2.976869e+02	-2.906014e+02	2.906014e+02	-4.419221e+04	-1.052540e+03	1.315195e+01	-1.315195e+01	1.955309e+03	4.753508e+01	2.317529e+02	-2.317529e+02	-5.857981e+04	-1.249298e+03	-8.691864e+00	8.691864e+00	2.193800e+03	-3.157920e+01
6.6200e+03	2.969689e-01	7.030311e-01	5.275466e+01	1.068588e+00	3.820328e+02	-3.820328e+02	-9.675653e+04	1.038341e+03	-6.516632e+01	6.516632e+01	1.644882e+04	2.975673e+02	-2.905017e+02	2.905017e+02	-4.421733e+04	-1.052038e+03	1.314705e+01	-1.314705e+01	1.956564e+03	4.751293e+01	2.317865e+02	-2.317865e+02	-5.859130e+04	-1.247859e+03	-8.688840e+00	8.688840e+00	2.193175e+03	-3.156358e+01
6.6300e+03	2.969602e-01	7.030398e-01	5.275664e+01	1.068117e+00	3.823349e+02	-3.823349e+02	-9.683754e+04	1.039750e+03	-6.514376e+01	6.514376e+01	1.644413e+04	2.974488e+02	-2.904025e+02	2.904025e+02	-4.424231e+04	-1.051536e+03	1.314217e+01	-1.314217e+01	1.957813e+03	4.749081e+01	2.318197e+02	-2.318197e+02	-5.860255e+04	-1.246424e+03	-8.685832e+00	8.685832e+00	2.192550e+03	-3.154799e+01
6.6400e+03	2.969517e-01	7.030483e-01	5.275854e+01	1.067649e+00	3.826361e+02	-3.826361e+02	-9.691811e+04	1.041157e+03	-6.512132e+01	6.512132e+01	1.643943e+04	2.973314e+02	-2.903038e+02	2.903038e+02	-4.426714e+04	-1.051035e+03	1.313732e+01	-1.313732e+01	1.959055e+03	4.746873e+01	2.318523e+02	-2.318523e+02	-5.861355e+04	-1.244992e+03	-8.682841e+00	8.682841e+00	2.191924e+03	-3.153243e+01
6.6500e+03	2.969436e-01	7.030564e-01	5.276037e+01	1.067184e+00	3.829363e+02	-3.829363e+02	-9.699825e+04	1.042562e+03	-6.509901e+01	6.509901e+01	1.643473e+04	2.972150e+02	-2.902057e+02	2.902057e+02	-4.429183e+04	-1.050536e+03	1.313249e+01	-1.313249e+01	1.960290e+03	4.744668e+01	2.318843e+02	-2.318843e+02	-5.862430e+04	-1.243563e+03	-8.679866e+00	8.679866e+00	2.191297e+03	-3.151691e+01
6.6600e+03	2.969358e-01	7.030642e-01	5.276212e+01	1.066721e+00	3.832355e+02	-3.832355e+02	-9.707796e+04	1.043964e+03	-6.507682e+01	6.507682e+01	1.643003e+04	2.970997e+02	-2.901081e+02	2.901081e+02	-4.431636e+04	-1.050037e+03	1.312769e+01	-1.312769e+01	1.961518e+03	4.742467e+01	2.319159e+02	-2.319159e+02	-5.863481e+04	-1.242137e+03	-8.676907e+00	8.676907e+00	2.190671e+03	-3.150143e+01
6.6700e+03	2.969282e-01	7.030718e-01	5.276379e+01	1.066261e+00	3.835338e+02	-3.835338e+02	-9.715724e+04	1.045364e+03	-6.505476e+01	6.505476e+01	1.642533e+04	2.969855e+02	-2.900111e+02	2.900111e+02	-4.434074e+04	-1.049540e+03	1.312291e+01	-1.312291e+01	1.962739e+03	4.740269e+01	2.319470e+02	-2.319470e+02	-5.864507e+04	-1.240715e+03	-8.673965e+00	8.673965e+00	2.190043e+03	-3.148597e+01
6.6800e+03	2.969210e-01	7.030790e-01	5.276540e+01	1.065803e+00	3.838311e+02	-3.838311e+02	-9.723609e+04	1.046761e+03	-6.503281e+01	6.503281e+01	1.642062e+04	2.968723e+02	-2.899145e+02	2.899145e+02	-4.436498e+04	-1.049043e+03	1.311816e+01	-1.311816e+01	1.963953e+03	4.738075e+01	2.319776e+02	-2.319776e+02	-5.865509e+04	-1.239296e+03	-8.671039e+00	8.671039e+00	2.189416e+03	-3.147055e+01
6.6900e+03	2.969141e-01	7.030859e-01	5.276693e+01	1.065348e+00	3.841274e+02	-3.841274e+02	-9.731451e+04	1.048156e+03	-6.501098e+01	6.501098e+01	1.641591e+04	2.967601e+02	-2.898185e+02	2.898185e+02	-4.438907e+04	-1.048548e+03	1.311343e+01	-1.311343e+01	1.965160e+03	4.735885e+01	2.320076e+02	-2.320076e+02	-5.866487e+04	-1.237880e+03	-8.668128e+00	8.668128e+00	2.188788e+03	-3.145517e+01
6.7000e+03	2.969074e-01	7.030926e-01	5.276839e+01	1.064895e+00	3.844228e+02	-3.844228e+02	-9.739250e+04	1.049548e+03	-6.498927e+01	6.498927e+01	1.641120e+04	2.966490e+02	-2.897230e+02	2.897230e+02	-4.441302e+04	-1.048053e+03	1.310873e+01	-1.310873e+01	1.966360e+03	4.733698e+01	2.320372e+02	-2.320372e+02	-5.867441e+04	-1.236468e+03	-8.665234e+00	8.665234e+00	2.188159e+03	-3.143982e+01
6.7100e+03	2.969011e-01	7.030989e-01	5.276977e+01	1.064445e+00	3.847172e+02	-3.847172e+02	-9.747007e+04	1.050938e+03	-6.496768e+01	6.496768e+01	1.640648e+04	2.965389e+02	-2.896280e+02	2.896280e+02	-4.443682e+04	-1.047560e+03	1.310405e+01	-1.310405e+01	1.967553e+03	4.731515e+01	2.320662e+02	-2.320662e+02	-5.868370e+04	-1.235059e+03	-8.662355e+00	8.662355e+00	2.187530e+03	-3.142450e+01
6.7200e+03	2.968950e-01	7.031050e-01	5.277109e+01	1.063998e+00	3.850106e+02	-3.850106e+02	-9.754721e+04	1.052326e+03	-6.494621e+01	6.494621e+01	1.640176e+04	2.964298e+02	-2.895335e+02	2.895335e+02	-4.446048e+04	-1.047068e+03	1.309939e+01	-1.309939e+01	1.968740e+03	4.729336e+01	2.320947e+02	-2.320947e+02	-5.869276e+04	-1.233654e+03	-8.659492e+00	8.659492e+00	2.186901e+03	-3.140922e+01
6.7300e+03	2.968893e-01	7.031107e-01	5.277234e+01	1.063553e+00	3.853031e+02	-3.853031e+02	-9.762392e+04	1.053711e+03	-6.492485e+01	6.492485e+01	1.639704e+04	2.963218e+02	-2.894396e+02	2.894396e+02	-4.448399e+04	-1.046577e+03	1.309476e+01	-1.309476e+01	1.969919e+03	4.727161e+01	2.321228e+02	-2.321228e+02	-5.870159e+04	-1.232252e+03	-8.656645e+00	8.656645e+00	2.186272e+03	-3.139397e+01
6.7400e+03	2.968838e-01	7.031162e-01	5.277351e+01	1.063111e+00	3.855946e+02	-3.855946e+02	-9.770021e+04	1.055093e+03	-6.490362e+01	6.490362e+01	1.639232e+04	2.962148e+02	-2.893461e+02	2.893461e+02	-4.450736e+04	-1.046086e+03	1.309015e+01	-1.309015e+01	1.971092e+03	4.724989e+01	2.321503e+02	-2.321503e+02	-5.871017e+04	-1.230853e+03	-8.653813e+00	8.653813e+00	2.185642e+03	-3.137876e+01
6.7500e+03	2.968786e-01	7.031214e-01	5.277462e+01	1.062671e+00	3.858851e+02	-3.858851e+02	-9.777608e+04	1.056473e+03	-6.488249e+01	6.488249e+01	1.638760e+04	2.961087e+02	-2.892532e+02	2.892532e+02	-4.453059e+04	-1.045597e+03	1.308556e+01	-1.308556e+01	1.972259e+03	4.722822e+01	2.321774e+02	-2.321774e+02	-5.871853e+04	-1.229458e+03	-8.650997e+00	8.650997e+00	2.185012e+03	-3.136358e+01
6.7600e+03	2.968736e-01	7.031264e-01	5.277566e+01	1.062234e+00	3.861747e+02	-3.861747e+02	-9.785152e+04	1.057851e+03	-6.486149e+01	6.486149e+01	1.638287e+04	2.960037e+02	-2.891608e+02	2.891608e+02	-4.455367e+04	-1.045109e+03	1.308100e+01	-1.308100e+01	1.973418e+03	4.720658e+01	2.322039e+02	-2.322039e+02	-5.872665e+04	-1.228066e+03	-8.648196e+00	8.648196e+00	2.184382e+03	-3.134843e+01
6.7700e+03	2.968690e-01	7.031310e-01	5.277662e+01	1.061799e+00	3.864633e+02	-3.864633e+02	-9.792655e+04	1.059226e+03	-6.484060e+01	6.484060e+01	1.637814e+04	2.958997e+02	-2.890688e+02	2.890688e+02	-4.457661e+04	-1.044623e+03	1.307646e+01	-1.307646e+01	1.974571e+03	4.718498e+01	2.322299e+02	-2.322299e+02	-5.873453e+04	-1.226677e+03	-8.645410e+00	8.645410e+00	2.183752e+03	-3.133332e+01
6.7800e+03	2.968646e-01	7.031354e-01	5.277753e+01	1.061367e+00	3.867509e+02	-3.867509e+02	-9.800115e+04	1.060599e+03	-6.481982e+01	6.481982e+01	1.637341e+04	2.957967e+02	-2.889774e+02	2.889774e+02	-4.459941e+04	-1.044137e+03	1.307195e+01	-1.307195e+01	1.975717e+03	4.716342e+01	2.322555e+02	-2.322555e+02	-5.874219e+04	-1.225292e+03	-8.642640e+00	8.642640e+00	2.183121e+03	-3.131825e+01
6.7900e+03	2.968605e-01	7.031395e-01	5.277836e+01	1.060937e+00	3.870376e+02	-3.870376e+02	-9.807534e+04	1.061969e+03	-6.479916e+01	6.479916e+01	1.636868e+04	2.956946e+02	-2.888865e+02	2.888865e+02	-4.462207e+04	-1.043652e+03	1.306745e+01	-1.306745e+01	1.976857e+03	4.714190e+01	2.322805e+02	-2.322805e+02	-5.874962e+04	-1.223911e+03	-8.639885e+00	8.639885e+00	2.182490e+03	-3.130321e+01
6.8000e+03	2.968566e-01	7.031434e-01	5.277913e+01	1.060510e+00	3.873232e+02	-3.873232e+02	-9.814910e+04	1.063337e+03	-6.477861e+01	6.477861e+01	1.636395e+04	2.955936e+02	-2.887960e+02	2.887960e+02	-4.464460e+04	-1.043168e+03	1.306298e+01	-1.306298e+01	1.977990e+03	4.712041e+01	2.323051e+02	-2.323051e+02	-5.875682e+04	-1.222533e+03	-8.637145e+00	8.637145e+00	2.181859e+03	-3.128821e+01
6.8100e+03	2.968531e-01	7.031469e-01	5.277983e+01	1.060086e+00	3.876079e+02	-3.876079e+02	-9.822245e+04	1.064702e+03	-6.475817e+01	6.475817e+01	1.635922e+04	2.954935e+02	-2.887061e+02	2.887061e+02	-4.466698e+04	-1.042686e+03	1.305854e+01	-1.305854e+01	1.979116e+03	4.709897e+01	2.323292e+02	-2.323292e+02	-5.876379e+04	-1.221159e+03	-8.634421e+00	8.634421e+00	2.181228e+03	-3.127324e+01
6.8200e+03	2.968498e-01	7.031502e-01	5.278047e+01	1.059663e+00	3.878917e+02	-3.878917e+02	-9.829539e+04	1.066065e+03	-6.473785e+01	6.473785e+01	1.635448e+04	2.953944e+02	-2.886166e+02	2.886166e+02	-4.468922e+04	-1.042204e+03	1.305412e+01	-1.305412e+01	1.980236e+03	4.707757e+01	2.323528e+02	-2.323528e+02	-5.877053e+04	-1.219788e+03	-8.631711e+00	8.631711e+00	2.180597e+03	-3.125830e+01
6.8300e+03	2.968467e-01	7.031533e-01	5.278104e+01	1.059244e+00	3.881744e+02	-3.881744e+02	-9.836791e+04	1.067425e+03	-6.471764e+01	6.471764e+01	1.634975e+04	2.952963e+02	-2.885277e+02	2.885277e+02	-4.471133e+04	-1.041724e+03	1.304972e+01	-1.304972e+01	1.981349e+03	4.705621e+01	2.323758e+02	-2.323758e+02	-5.877706e+04	-1.218420e+03	-8.629017e+00	8.629017e+00	2.179966e+03	-3.124341e+01
6.8400e+03	2.968440e-01	7.031560e-01	5.278155e+01	1.058826e+00	3.884562e+02	-3.884562e+02	-9.844001e+04	1.068783e+03	-6.469755e+01	6.469755e+01	1.634502e+04	2.951991e+02	-2.884392e+02	2.884392e+02	-4.473329e+04	-1.041245e+03	1.304534e+01	-1.304534e+01	1.982456e+03	4.703488e+01	2.323985e+02	-2.323985e+02	-5.878335e+04	-1.217056e+03	-8.626337e+00	8.626337e+00	2.179335e+03	-3.122854e+01
6.8500e+03	2.968414e-01	7.031586e-01	5.278200e+01	1.058411e+00	3.887370e+02	-3.887370e+02	-9.851170e+04	1.070138e+03	-6.467756e+01	6.467756e+01	1.634028e+04	2.951028e+02	-2.883512e+02	2.883512e+02	-4.475512e+04	-1.040767e+03	1.304098e+01	-1.304098e+01	1.983556e+03	4.701360e+01	2.324206e+02	-2.324206e+02	-5.878943e+04	-1.215696e+03	-8.623673e+00	8.623673e+00	2.178703e+03	-3.121372e+01
6.8600e+03	2.968392e-01	7.031608e-01	5.278238e+01	1.057999e+00	3.890168e+02	-3.890168e+02	-9.858298e+04	1.071490e+03	-6.465769e+01	6.465769e+01	1.633554e+04	2.950076e+02	-2.882637e+02	2.882637e+02	-4.477682e+04	-1.040290e+03	1.303665e+01	-1.303665e+01	1.984650e+03	4.699236e+01	2.324422e+02	-2.324422e+02	-5.879528e+04	-1.214340e+03	-8.621023e+00	8.621023e+00	2.178072e+03	-3.119893e+01
6.8700e+03	2.968371e-01	7.031629e-01	5.278270e+01	1.057589e+00	3.892957e+02	-3.892957e+02	-9.865384e+04	1.072840e+03	-6.463793e+01	6.463793e+01	1.633081e+04	2.949132e+02	-2.881767e+02	2.881767e+02	-4.479837e+04	-1.039814e+03	1.303234e+01	-1.303234e+01	1.985737e+03	4.697116e+01	2.324634e+02	-2.324634e+02	-5.880091e+04	-1.212986e+03	-8.618388e+00	8.618388e+00	2.177441e+03	-3.118417e+01
6.8800e+03	2.968354e-01	7.031646e-01	5.278296e+01	1.057181e+00	3.895736e+02	-3.895736e+02	-9.872430e+04	1.074188e+03	-6.461828e+01	6.461828e+01	1.632607e+04	2.948198e+02	-2.880901e+02	2.880901e+02	-4.481980e+04	-1.039339e+03	1.302805e+01	-1.302805e+01	1.986818e+03	4.695000e+01	2.324840e+02	-2.324840e+02	-5.880633e+04	-1.211637e+03	-8.615767e+00	8.615767e+00	2.176809e+03	-3.116945e+01
6.8900e+03	2.968339e-01	7.031661e-01	5.278315e+01	1.056776e+00	3.898505e+02	-3.898505e+02	-9.879434e+04	1.075533e+03	-6.459873e+01	6.459873e+01	1.632134e+04	2.947274e+02	-2.880041e+02	2.880041e+02	-4.484108e+04	-1.038865e+03	1.302379e+01	-1.302379e+01	1.987893e+03	4.692888e+01	2.325042e+02	-2.325042e+02	-5.881153e+04	-1.210291e+03	-8.613162e+00	8.613162e+00	2.176178e+03	-3.115477e+01
6.9000e+03	2.968326e-01	7.031674e-01	5.278329e+01	1.056374e+00	3.901264e+02	-3.901264e+02	-9.886398e+04	1.076876e+03	-6.457930e+01	6.457930e+01	1.631660e+04	2.946358e+02	-2.879185e+02	2.879185e+02	-4.486224e+04	-1.038393e+03	1.301955e+01	-1.301955e+01	1.988961e+03	4.690781e+01	2.325239e+02	-2.325239e+02	-5.881651e+04	-1.208949e+03	-8.610570e+00	8.610570e+00	2.175546e+03	-3.114012e+01
6.9100e+03	2.968316e-01	7.031684e-01	5.278336e+01	1.055973e+00	3.904013e+02	-3.904013e+02	-9.893321e+04	1.078216e+03	-6.455997e+01	6.455997e+01	1.631187e+04	2.945452e+02	-2.878333e+02	2.878333e+02	-4.488326e+04	-1.037921e+03	1.301532e+01	-1.301532e+01	1.990023e+03	4.688677e+01	2.325432e+02	-2.325432e+02	-5.882127e+04	-1.207610e+03	-8.607994e+00	8.607994e+00	2.174915e+03	-3.112551e+01
6.9200e+03	2.968308e-01	7.031692e-01	5.278338e+01	1.055575e+00	3.906753e+02	-3.906753e+02	-9.900203e+04	1.079553e+03	-6.454075e+01	6.454075e+01	1.630713e+04	2.944555e+02	-2.877487e+02	2.877487e+02	-4.490415e+04	-1.037451e+03	1.301113e+01	-1.301113e+01	1.991078e+03	4.686578e+01	2.325619e+02	-2.325619e+02	-5.882583e+04	-1.206275e+03	-8.605431e+00	8.605431e+00	2.174284e+03	-3.111094e+01
6.9300e+03	2.968302e-01	7.031698e-01	5.278333e+01	1.055179e+00	3.909483e+02	-3.909483e+02	-9.907045e+04	1.080888e+03	-6.452164e+01	6.452164e+01	1.630240e+04	2.943667e+02	-2.876645e+02	2.876645e+02	-4.492490e+04	-1.036982e+03	1.300695e+01	-1.300695e+01	1.992128e+03	4.684483e+01	2.325802e+02	-2.325802e+02	-5.883016e+04	-1.204944e+03	-8.602883e+00	8.602883e+00	2.173653e+03	-3.109640e+01
6.9400e+03	2.968299e-01	7.031701e-01	5.278323e+01	1.054786e+00	3.912203e+02	-3.912203e+02	-9.913847e+04	1.082220e+03	-6.450264e+01	6.450264e+01	1.629767e+04	2.942789e+02	-2.875808e+02	2.875808e+02	-4.494552e+04	-1.036514e+03	1.300279e+01	-1.300279e+01	1.993171e+03	4.682392e+01	2.325980e+02	-2.325980e+02	-5.883429e+04	-1.203616e+03	-8.600349e+00	8.600349e+00	2.173022e+03	-3.108190e+01
6.9500e+03	2.968299e-01	7.031701e-01	5.278307e+01	1.054395e+00	3.914913e+02	-3.914913e+02	-9.920608e+04	1.083550e+03	-6.448374e+01	6.448374e+01	1.629294e+04	2.941919e+02	-2.874975e+02	2.874975e+02	-4.496601e+04	-1.036047e+03	1.299866e+01	-1.299866e+01	1.994208e+03	4.680305e+01	2.326154e+02	-2.326154e+02	-5.883821e+04	-1.202292e+03	-8.597830e+00	8.597830e+00	2.172391e+03	-3.106743e+01
6.9600e+03	2.968300e-01	7.031700e-01	5.278285e+01	1.054007e+00	3.917614e+02	-3.917614e+02	-9.927329e+04	1.084877e+03	-6.446495e+01	6.446495e+01	1.628821e+04	2.941058e+02	-2.874147e+02	2.874147e+02	-4.498637e+04	-1.035581e+03	1.299455e+01	-1.299455e+01	1.995238e+03	4.678223e+01	2.326322e+02	-2.326322e+02	-5.884192e+04	-1.200972e+03	-8.595324e+00	8.595324e+00	2.171760e+03	-3.105300e+01
6.9700e+03	2.968304e-01	7.031696e-01	5.278258e+01	1.053620e+00	3.920304e+02	-3.920304e+02	-9.934009e+04	1.086202e+03	-6.444626e+01	6.444626e+01	1.628348e+04	2.940206e+02	-2.873324e+02	2.873324e+02	-4.500660e+04	-1.035117e+03	1.299046e+01	-1.299046e+01	1.996263e+03	4.676145e+01	2.326486e+02	-2.326486e+02	-5.884542e+04	-1.199656e+03	-8.592832e+00	8.592832e+00	2.171130e+03	-3.103861e+01
6.9800e+03	2.968311e-01	7.031689e-01	5.278224e+01	1.053236e+00	3.922985e+02	-3.922985e+02	-9.940650e+04	1.087524e+03	-6.442767e+01	6.442767e+01	1.627875e+04	2.939363e+02	-2.872505e+02	2.872505e+02	-4.502671e+04	-1.034653e+03	1.298639e+01	-1.298639e+01	1.997281e+03	4.674071e+01	2.326646e+02	-2.326646e+02	-5.884871e+04	-1.198343e+03	-8.590354e+00	8.590354e+00	2.170499e+03	-3.102425e+01
6.9900e+03	2.968319e-01	7.031681e-01	5.278186e+01	1.052855e+00	3.925656e+02	-3.925656e+02	-9.947251e+04	1.088844e+03	-6.440919e+01	6.440919e+01	1.627402e+04	2.938529e+02	-2.871690e+02	2.871690e+02	-4.504668e+04	-1.034191e+03	1.298235e+01	-1.298235e+01	1.998293e+03	4.672002e+01	2.326800e+02	-2.326800e+02	-5.885179e+04	-1.197034e+03	-8.587890e+00	8.587890e+00	2.169869e+03	-3.100993e+01
7.0000e+03	2.968330e-01	7.031670e-01	5.278141e+01	1.052475e+00	3.928317e+02	-3.928317e+02	-9.953811e+04	1.090161e+03	-6.439081e+01	6.439081e+01	1.626930e+04	2.937704e+02	-2.870880e+02	2.870880e+02	-4.506652e+04	-1.033730e+03	1.297832e+01	-1.297832e+01	1.999299e+03	4.669937e+01	2.326950e+02	-2.326950e+02	-5.885468e+04	-1.195728e+03	-8.585439e+00	8.585439e+00	2.169239e+03	-3.099565e+01
7.0100e+03	2.968343e-01	7.031657e-01	5.278091e+01	1.052098e+00	3.930968e+02	-3.930968e+02	-9.960332e+04	1.091475e+03	-6.437254e+01	6.437254e+01	1.626457e+04	2.936887e+02	-2.870075e+02	2.870075e+02	-4.508624e+04	-1.033270e+03	1.297432e+01	-1.297432e+01	2.000299e+03	4.667876e+01	2.327095e+02	-2.327095e+02	-5.885735e+04	-1.194427e+03	-8.583002e+00	8.583002e+00	2.168609e+03	-3.098140e+01
7.0200e+03	2.968359e-01	7.031641e-01	5.278036e+01	1.051724e+00	3.933609e+02	-3.933609e+02	-9.966814e+04	1.092787e+03	-6.435436e+01	6.435436e+01	1.625985e+04	2.936079e+02	-2.869274e+02	2.869274e+02	-4.510582e+04	-1.032811e+03	1.297033e+01	-1.297033e+01	2.001293e+03	4.665819e+01	2.327236e+02	-2.327236e+02	-5.885983e+04	-1.193129e+03	-8.580579e+00	8.580579e+00	2.167980e+03	-3.096719e+01
7.0300e+03	2.968376e-01	7.031624e-01	5.277975e+01	1.051351e+00	3.936241e+02	-3.936241e+02	-9.973256e+04	1.094096e+03	-6.433629e+01	6.433629e+01	1.625513e+04	2.935279e+02	-2.868477e+02	2.868477e+02	-4.512528e+04	-1.032353e+03	1.296637e+01	-1.296637e+01	2.002281e+03	4.663767e+01	2.327372e+02	-2.327372e+02	-5.886211e+04	-1.191835e+03	-8.578169e+00	8.578169e+00	2.167351e+03	-3.095302e+01
7.0400e+03	2.968396e-01	7.031604e-01	5.277909e+01	1.050981e+00	3.938862e+02	-3.938862e+02	-9.979658e+04	1.095403e+03	-6.431831e+01	6.431831e+01	1.625042e+04	2.934489e+02	-2.867685e+02	2.867685e+02	-4.514462e+04	-1.031896e+03	1.296243e+01	-1.296243e+01	2.003263e+03	4.661720e+01	2.327503e+02	-2.327503e+02	-5.886418e+04	-1.190544e+03	-8.575773e+00	8.575773e+00	2.166722e+03	-3.093888e+01
7.0500e+03	2.968418e-01	7.031582e-01	5.277837e+01	1.050613e+00	3.941474e+02	-3.941474e+02	-9.986022e+04	1.096707e+03	-6.430044e+01	6.430044e+01	1.624570e+04	2.933706e+02	-2.866898e+02	2.866898e+02	-4.516383e+04	-1.031441e+03	1.295851e+01	-1.295851e+01	2.004239e+03	4.659676e+01	2.327630e+02	-2.327630e+02	-5.886606e+04	-1.189258e+03	-8.573390e+00	8.573390e+00	2.166093e+03	-3.092478e+01
7.0600e+03	2.968442e-01	7.031558e-01	5.277761e+01	1.050247e+00	3.944076e+02	-3.944076e+02	-9.992346e+04	1.098008e+03	-6.428267e+01	6.428267e+01	1.624099e+04	2.932932e+02	-2.866114e+02	2.866114e+02	-4.518291e+04	-1.030987e+03	1.295462e+01	-1.295462e+01	2.005209e+03	4.657638e+01	2.327752e+02	-2.327752e+02	-5.886774e+04	-1.187975e+03	-8.571020e+00	8.571020e+00	2.165465e+03	-3.091072e+01
7.0700e+03	2.968468e-01	7.031532e-01	5.277679e+01	1.049884e+00	3.946668e+02	-3.946668e+02	-9.998631e+04	1.099307e+03	-6.426499e+01	6.426499e+01	1.623628e+04	2.932167e+02	-2.865335e+02	2.865335e+02	-4.520187e+04	-1.030534e+03	1.295074e+01	-1.295074e+01	2.006172e+03	4.655603e+01	2.327870e+02	-2.327870e+02	-5.886922e+04	-1.186696e+03	-8.568663e+00	8.568663e+00	2.164837e+03	-3.089669e+01
7.0800e+03	2.968497e-01	7.031503e-01	5.277592e+01	1.049522e+00	3.949250e+02	-3.949250e+02	-1.000488e+05	1.100603e+03	-6.424742e+01	6.424742e+01	1.623157e+04	2.931410e+02	-2.864561e+02	2.864561e+02	-4.522070e+04	-1.030082e+03	1.294688e+01	-1.294688e+01	2.007131e+03	4.653573e+01	2.327983e+02	-2.327983e+02	-5.887051e+04	-1.185421e+03	-8.566320e+00	8.566320e+00	2.164209e+03	-3.088270e+01
7.0900e+03	2.968527e-01	7.031473e-01	5.277500e+01	1.049163e+00	3.951823e+02	-3.951823e+02	-1.001108e+05	1.101897e+03	-6.422994e+01	6.422994e+01	1.622687e+04	2.930661e+02	-2.863790e+02	2.863790e+02	-4.523942e+04	-1.029631e+03	1.294305e+01	-1.294305e+01	2.008083e+03	4.651548e+01	2.328091e+02	-2.328091e+02	-5.887160e+04	-1.184149e+03	-8.563990e+00	8.563990e+00	2.163582e+03	-3.086875e+01
7.1000e+03	2.968560e-01	7.031440e-01	5.277402e+01	1.048807e+00	3.954385e+02	-3.954385e+02	-1.001725e+05	1.103188e+03	-6.421257e+01	6.421257e+01	1.622217e+04	2.929920e+02	-2.863025e+02	2.863025e+02	-4.525800e+04	-1.029181e+03	1.293923e+01	-1.293923e+01	2.009029e+03	4.649527e+01	2.328196e+02	-2.328196e+02	-5.887250e+04	-1.182882e+03	-8.561674e+00	8.561674e+00	2.162955e+03	-3.085484e+01
7.1100e+03	2.968594e-01	7.031406e-01	5.277300e+01	1.048452e+00	3.956938e+02	-3.956938e+02	-1.002338e+05	1.104476e+03	-6.419530e+01	6.419530e+01	1.621747e+04	2.929188e+02	-2.862263e+02	2.862263e+02	-4.527647e+04	-1.028733e+03	1.293544e+01	-1.293544e+01	2.009970e+03	4.647511e+01	2.328295e+02	-2.328295e+02	-5.887321e+04	-1.181618e+03	-8.559371e+00	8.559371e+00	2.162328e+03	-3.084096e+01
7.1200e+03	2.968631e-01	7.031369e-01	5.277193e+01	1.048100e+00	3.959481e+02	-3.959481e+02	-1.002947e+05	1.105762e+03	-6.417812e+01	6.417812e+01	1.621277e+04	2.928464e+02	-2.861506e+02	2.861506e+02	-4.529481e+04	-1.028285e+03	1.293166e+01	-1.293166e+01	2.010904e+03	4.645499e+01	2.328391e+02	-2.328391e+02	-5.887373e+04	-1.180358e+03	-8.557081e+00	8.557081e+00	2.161702e+03	-3.082712e+01
7.1300e+03	2.968669e-01	7.031331e-01	5.277081e+01	1.047749e+00	3.962014e+02	-3.962014e+02	-1.003552e+05	1.107045e+03	-6.416105e+01	6.416105e+01	1.620808e+04	2.927748e+02	-2.860753e+02	2.860753e+02	-4.531304e+04	-1.027839e+03	1.292790e+01	-1.292790e+01	2.011833e+03	4.643491e+01	2.328481e+02	-2.328481e+02	-5.887406e+04	-1.179102e+03	-8.554805e+00	8.554805e+00	2.161076e+03	-3.081332e+01
7.1400e+03	2.968710e-01	7.031290e-01	5.276964e+01	1.047401e+00	3.964538e+02	-3.964538e+02	-1.004154e+05	1.108325e+03	-6.414407e+01	6.414407e+01	1.620339e+04	2.927040e+02	-2.860005e+02	2.860005e+02	-4.533114e+04	-1.027394e+03	1.292417e+01	-1.292417e+01	2.012756e+03	4.641488e+01	2.328568e+02	-2.328568e+02	-5.887420e+04	-1.177850e+03	-8.552541e+00	8.552541e+00	2.160451e+03	-3.079956e+01
7.1500e+03	2.968752e-01	7.031248e-01	5.276842e+01	1.047055e+00	3.967052e+02	-3.967052e+02	-1.004751e+05	1.109603e+03	-6.412720e+01	6.412720e+01	1.619870e+04	2.926340e+02	-2.859260e+02	2.859260e+02	-4.534912e+04	-1.026951e+03	1.292045e+01	-1.292045e+01	2.013674e+03	4.639490e+01	2.328650e+02	-2.328650e+02	-5.887415e+04	-1.176602e+03	-8.550291e+00	8.550291e+00	2.159826e+03	-3.078583e+01
7.1600e+03	2.968796e-01	7.031204e-01	5.276715e+01	1.046712e+00	3.969555e+02	-3.969555e+02	-1.005345e+05	1.110878e+03	-6.411042e+01	6.411042e+01	1.619402e+04	2.925648e+02	-2.858520e+02	2.858520e+02	-4.536698e+04	-1.026508e+03	1.291676e+01	-1.291676e+01	2.014585e+03	4.637496e+01	2.328727e+02	-2.328727e+02	-5.887392e+04	-1.175358e+03	-8.548054e+00	8.548054e+00	2.159202e+03	-3.077214e+01
7.1700e+03	2.968843e-01	7.031157e-01	5.276584e+01	1.046370e+00	3.972050e+02	-3.972050e+02	-1.005935e+05	1.112151e+03	-6.409374e+01	6.409374e+01	1.618934e+04	2.924963e+02	-2.857785e+02	2.857785e+02	-4.538472e+04	-1.026067e+03	1.291308e+01	-1.291308e+01	2.015491e+03	4.635507e+01	2.328801e+02	-2.328801e+02	-5.887350e+04	-1.174117e+03	-8.545830e+00	8.545830e+00	2.158578e+03	-3.075849e+01
7.1800e+03	2.968891e-01	7.031109e-01	5.276448e+01	1.046031e+00	3.974534e+02	-3.974534e+02	-1.006521e+05	1.113421e+03	-6.407715e+01	6.407715e+01	1.618467e+04	2.924287e+02	-2.857053e+02	2.857053e+02	-4.540234e+04	-1.025626e+03	1.290942e+01	-1.290942e+01	2.016391e+03	4.633523e+01	2.328870e+02	-2.328870e+02	-5.887290e+04	-1.172880e+03	-8.543619e+00	8.543619e+00	2.157955e+03	-3.074487e+01
7.1900e+03	2.968941e-01	7.031059e-01	5.276307e+01	1.045693e+00	3.977009e+02	-3.977009e+02	-1.007104e+05	1.114688e+03	-6.406067e+01	6.406067e+01	1.618000e+04	2.923619e+02	-2.856326e+02	2.856326e+02	-4.541985e+04	-1.025187e+03	1.290579e+01	-1.290579e+01	2.017286e+03	4.631543e+01	2.328934e+02	-2.328934e+02	-5.887211e+04	-1.171648e+03	-8.541420e+00	8.541420e+00	2.157332e+03	-3.073129e+01
7.2000e+03	2.968993e-01	7.031007e-01	5.276162e+01	1.045358e+00	3.979473e+02	-3.979473e+02	-1.007682e+05	1.115952e+03	-6.404428e+01	6.404428e+01	1.617533e+04	2.922958e+02	-2.855602e+02	2.855602e+02	-4.543724e+04	-1.024749e+03	1.290217e+01	-1.290217e+01	2.018175e+03	4.629567e+01	2.328995e+02	-2.328995e+02	-5.887115e+04	-1.170419e+03	-8.539235e+00	8.539235e+00	2.156710e+03	-3.071775e+01
7.2100e+03	2.969047e-01	7.030953e-01	5.276012e+01	1.045025e+00	3.981929e+02	-3.981929e+02	-1.008257e+05	1.117214e+03	-6.402799e+01	6.402799e+01	1.617067e+04	2.922306e+02	-2.854884e+02	2.854884e+02	-4.545451e+04	-1.024313e+03	1.289857e+01	-1.289857e+01	2.019059e+03	4.627597e+01	2.329051e+02	-2.329051e+02	-5.887000e+04	-1.169194e+03	-8.537063e+00	8.537063e+00	2.156088e+03	-3.070425e+01
7.2200e+03	2.969102e-01	7.030898e-01	5.275858e+01	1.044694e+00	3.984374e+02	-3.984374e+02	-1.008828e+05	1.118474e+03	-6.401179e+01	6.401179e+01	1.616601e+04	2.921660e+02	-2.854169e+02	2.854169e+02	-4.547166e+04	-1.023877e+03	1.289499e+01	-1.289499e+01	2.019936e+03	4.625630e+01	2.329103e+02	-2.329103e+02	-5.886867e+04	-1.167973e+03	-8.534904e+00	8.534904e+00	2.155467e+03	-3.069078e+01
7.2300e+03	2.969160e-01	7.030840e-01	5.275699e+01	1.044365e+00	3.986810e+02	-3.986810e+02	-1.009396e+05	1.119730e+03	-6.399569e+01	6.399569e+01	1.616135e+04	2.921023e+02	-2.853458e+02	2.853458e+02	-4.548870e+04	-1.023443e+03	1.289142e+01	-1.289142e+01	2.020809e+03	4.623669e+01	2.329150e+02	-2.329150e+02	-5.886717e+04	-1.166756e+03	-8.532757e+00	8.532757e+00	2.154846e+03	-3.067736e+01
7.2400e+03	2.969219e-01	7.030781e-01	5.275536e+01	1.044038e+00	3.989235e+02	-3.989235e+02	-1.009959e+05	1.120984e+03	-6.397968e+01	6.397968e+01	1.615670e+04	2.920393e+02	-2.852752e+02	2.852752e+02	-4.550562e+04	-1.023010e+03	1.288788e+01	-1.288788e+01	2.021675e+03	4.621712e+01	2.329194e+02	-2.329194e+02	-5.886549e+04	-1.165542e+03	-8.530622e+00	8.530622e+00	2.154226e+03	-3.066397e+01
7.2500e+03	2.969280e-01	7.030720e-01	5.275368e+01	1.043713e+00	3.991651e+02	-3.991651e+02	-1.010519e+05	1.122235e+03	-6.396376e+01	6.396376e+01	1.615205e+04	2.919771e+02	-2.852049e+02	2.852049e+02	-4.552243e+04	-1.022578e+03	1.288436e+01	-1.288436e+01	2.022537e+03	4.619760e+01	2.329233e+02	-2.329233e+02	-5.886363e+04	-1.164333e+03	-8.528500e+00	8.528500e+00	2.153607e+03	-3.065061e+01
7.2600e+03	2.969343e-01	7.030657e-01	5.275196e+01	1.043391e+00	3.994058e+02	-3.994058e+02	-1.011075e+05	1.123484e+03	-6.394794e+01	6.394794e+01	1.614741e+04	2.919156e+02	-2.851351e+02	2.851351e+02	-4.553912e+04	-1.022147e+03	1.288086e+01	-1.288086e+01	2.023392e+03	4.617812e+01	2.329268e+02	-2.329268e+02	-5.886160e+04	-1.163128e+03	-8.526390e+00	8.526390e+00	2.152988e+03	-3.063730e+01
7.2700e+03	2.969408e-01	7.030592e-01	5.275020e+01	1.043070e+00	3.996454e+02	-3.996454e+02	-1.011628e+05	1.124730e+03	-6.393221e+01	6.393221e+01	1.614278e+04	2.918548e+02	-2.850656e+02	2.850656e+02	-4.555570e+04	-1.021717e+03	1.287737e+01	-1.287737e+01	2.024243e+03	4.615870e+01	2.329298e+02	-2.329298e+02	-5.885939e+04	-1.161926e+03	-8.524293e+00	8.524293e+00	2.152370e+03	-3.062402e+01
7.2800e+03	2.969474e-01	7.030526e-01	5.274839e+01	1.042751e+00	3.998841e+02	-3.998841e+02	-1.012177e+05	1.125973e+03	-6.391657e+01	6.391657e+01	1.613814e+04	2.917948e+02	-2.849966e+02	2.849966e+02	-4.557216e+04	-1.021289e+03	1.287390e+01	-1.287390e+01	2.025088e+03	4.613932e+01	2.329325e+02	-2.329325e+02	-5.885702e+04	-1.160729e+03	-8.522208e+00	8.522208e+00	2.151752e+03	-3.061078e+01
7.2900e+03	2.969542e-01	7.030458e-01	5.274655e+01	1.042435e+00	4.001218e+02	-4.001218e+02	-1.012722e+05	1.127213e+03	-6.390103e+01	6.390103e+01	1.613352e+04	2.917356e+02	-2.849280e+02	2.849280e+02	-4.558851e+04	-1.020862e+03	1.287046e+01	-1.287046e+01	2.025927e+03	4.611998e+01	2.329347e+02	-2.329347e+02	-5.885447e+04	-1.159535e+03	-8.520136e+00	8.520136e+00	2.151135e+03	-3.059758e+01
7.3000e+03	2.969612e-01	7.030388e-01	5.274466e+01	1.042120e+00	4.003585e+02	-4.003585e+02	-1.013263e+05	1.128451e+03	-6.388558e+01	6.388558e+01	1.612890e+04	2.916770e+02	-2.848597e+02	2.848597e+02	-4.560475e+04	-1.020436e+03	1.286703e+01	-1.286703e+01	2.026761e+03	4.610069e+01	2.329365e+02	-2.329365e+02	-5.885175e+04	-1.158346e+03	-8.518075e+00	8.518075e+00	2.150519e+03	-3.058442e+01
7.3100e+03	2.969683e-01	7.030317e-01	5.274273e+01	1.041808e+00	4.005943e+02	-4.005943e+02	-1.013801e+05	1.129686e+03	-6.387022e+01	6.387022e+01	1.612428e+04	2.916192e+02	-2.847919e+02	2.847919e+02	-4.562088e+04	-1.020011e+03	1.286362e+01	-1.286362e+01	2.027590e+03	4.608145e+01	2.329379e+02	-2.329379e+02	-5.884886e+04	-1.157160e+03	-8.516028e+00	8.516028e+00	2.149903e+03	-3.057129e+01
7.3200e+03	2.969756e-01	7.030244e-01	5.274076e+01	1.041497e+00	4.008291e+02	-4.008291e+02	-1.014335e+05	1.130919e+03	-6.385495e+01	6.385495e+01	1.611967e+04	2.915622e+02	-2.847245e+02	2.847245e+02	-4.563689e+04	-1.019587e+03	1.286022e+01	-1.286022e+01	2.028413e+03	4.606226e+01	2.329389e+02	-2.329389e+02	-5.884580e+04	-1.155978e+03	-8.513992e+00	8.513992e+00	2.149288e+03	-3.055820e+01
7.3300e+03	2.969831e-01	7.030169e-01	5.273875e+01	1.041189e+00	4.010629e+02	-4.010629e+02	-1.014866e+05	1.132148e+03	-6.383978e+01	6.383978e+01	1.611506e+04	2.915058e+02	-2.846574e+02	2.846574e+02	-4.565280e+04	-1.019165e+03	1.285685e+01	-1.285685e+01	2.029231e+03	4.604312e+01	2.329395e+02	-2.329395e+02	-5.884257e+04	-1.154801e+03	-8.511969e+00	8.511969e+00	2.148674e+03	-3.054515e+01
7.3400e+03	2.969907e-01	7.030093e-01	5.273670e+01	1.040883e+00	4.012957e+02	-4.012957e+02	-1.015393e+05	1.133376e+03	-6.382469e+01	6.382469e+01	1.611046e+04	2.914502e+02	-2.845908e+02	2.845908e+02	-4.566859e+04	-1.018744e+03	1.285349e+01	-1.285349e+01	2.030044e+03	4.602402e+01	2.329397e+02	-2.329397e+02	-5.883918e+04	-1.153627e+03	-8.509957e+00	8.509957e+00	2.148061e+03	-3.053214e+01
7.3500e+03	2.969985e-01	7.030015e-01	5.273461e+01	1.040578e+00	4.015276e+02	-4.015276e+02	-1.015916e+05	1.134600e+03	-6.380970e+01	6.380970e+01	1.610586e+04	2.913952e+02	-2.845246e+02	2.845246e+02	-4.568428e+04	-1.018324e+03	1.285015e+01	-1.285015e+01	2.030852e+03	4.600497e+01	2.329395e+02	-2.329395e+02	-5.883563e+04	-1.152457e+03	-8.507958e+00	8.507958e+00	2.147448e+03	-3.051917e+01
7.3600e+03	2.970064e-01	7.029936e-01	5.273248e+01	1.040276e+00	4.017585e+02	-4.017585e+02	-1.016436e+05	1.135821e+03	-6.379480e+01	6.379480e+01	1.610127e+04	2.913410e+02	-2.844587e+02	2.844587e+02	-4.569985e+04	-1.017905e+03	1.284683e+01	-1.284683e+01	2.031654e+03	4.598596e+01	2.329389e+02	-2.329389e+02	-5.883191e+04	-1.151292e+03	-8.505971e+00	8.505971e+00	2.146836e+03	-3.050623e+01
7.3700e+03	2.970145e-01	7.029855e-01	5.273031e+01	1.039975e+00	4.019885e+02	-4.019885e+02	-1.016952e+05	1.137040e+03	-6.377998e+01	6.377998e+01	1.609669e+04	2.912875e+02	-2.843933e+02	2.843933e+02	-4.571532e+04	-1.017487e+03	1.284353e+01	-1.284353e+01	2.032451e+03	4.596701e+01	2.329378e+02	-2.329378e+02	-5.882802e+04	-1.150130e+03	-8.503995e+00	8.503995e+00	2.146224e+03	-3.049333e+01
7.3800e+03	2.970228e-01	7.029772e-01	5.272811e+01	1.039676e+00	4.022174e+02	-4.022174e+02	-1.017464e+05	1.138256e+03	-6.376525e+01	6.376525e+01	1.609211e+04	2.912346e+02	-2.843282e+02	2.843282e+02	-4.573068e+04	-1.017071e+03	1.284025e+01	-1.284025e+01	2.033243e+03	4.594810e+01	2.329364e+02	-2.329364e+02	-5.882398e+04	-1.148972e+03	-8.502031e+00	8.502031e+00	2.145614e+03	-3.048047e+01
7.3900e+03	2.970312e-01	7.029688e-01	5.272586e+01	1.039380e+00	4.024453e+02	-4.024453e+02	-1.017973e+05	1.139470e+03	-6.375060e+01	6.375060e+01	1.608753e+04	2.911825e+02	-2.842634e+02	2.842634e+02	-4.574593e+04	-1.016655e+03	1.283698e+01	-1.283698e+01	2.034029e+03	4.592924e+01	2.329345e+02	-2.329345e+02	-5.881978e+04	-1.147818e+03	-8.500078e+00	8.500078e+00	2.145004e+03	-3.046765e+01
7.4000e+03	2.970398e-01	7.029602e-01	5.272358e+01	1.039085e+00	4.026723e+02	-4.026723e+02	-1.018479e+05	1.140681e+03	-6.373604e+01	6.373604e+01	1.608297e+04	2.911311e+02	-2.841991e+02	2.841991e+02	-4.576107e+04	-1.016241e+03	1.283373e+01	-1.283373e+01	2.034811e+03	4.591043e+01	2.329323e+02	-2.329323e+02	-5.881541e+04	-1.146668e+03	-8.498137e+00	8.498137e+00	2.144395e+03	-3.045486e+01
7.4100e+03	2.970485e-01	7.029515e-01	5.272127e+01	1.038792e+00	4.028983e+02	-4.028983e+02	-1.018980e+05	1.141889e+03	-6.372157e+01	6.372157e+01	1.607840e+04	2.910803e+02	-2.841351e+02	2.841351e+02	-4.577610e+04	-1.015829e+03	1.283050e+01	-1.283050e+01	2.035587e+03	4.589167e+01	2.329296e+02	-2.329296e+02	-5.881089e+04	-1.145523e+03	-8.496207e+00	8.496207e+00	2.143787e+03	-3.044211e+01
7.4200e+03	2.970574e-01	7.029426e-01	5.271891e+01	1.038502e+00	4.031233e+02	-4.031233e+02	-1.019479e+05	1.143094e+03	-6.370718e+01	6.370718e+01	1.607385e+04	2.910302e+02	-2.840716e+02	2.840716e+02	-4.579103e+04	-1.015417e+03	1.282729e+01	-1.282729e+01	2.036358e+03	4.587295e+01	2.329266e+02	-2.329266e+02	-5.880621e+04	-1.144381e+03	-8.494289e+00	8.494289e+00	2.143179e+03	-3.042940e+01
7.4300e+03	2.970664e-01	7.029336e-01	5.271652e+01	1.038213e+00	4.033474e+02	-4.033474e+02	-1.019974e+05	1.144296e+03	-6.369288e+01	6.369288e+01	1.606930e+04	2.909808e+02	-2.840083e+02	2.840083e+02	-4.580586e+04	-1.015006e+03	1.282410e+01	-1.282410e+01	2.037124e+03	4.585429e+01	2.329231e+02	-2.329231e+02	-5.880137e+04	-1.143243e+03	-8.492382e+00	8.492382e+00	2.142573e+03	-3.041673e+01
7.4400e+03	2.970756e-01	7.029244e-01	5.271409e+01	1.037926e+00	4.035704e+02	-4.035704e+02	-1.020465e+05	1.145496e+03	-6.367866e+01	6.367866e+01	1.606476e+04	2.909320e+02	-2.839455e+02	2.839455e+02	-4.582057e+04	-1.014597e+03	1.282092e+01	-1.282092e+01	2.037885e+03	4.583567e+01	2.329193e+02	-2.329193e+02	-5.879638e+04	-1.142109e+03	-8.490486e+00	8.490486e+00	2.141967e+03	-3.040410e+01
7.4500e+03	2.970849e-01	7.029151e-01	5.271163e+01	1.037641e+00	4.037925e+02	-4.037925e+02	-1.020953e+05	1.146693e+03	-6.366453e+01	6.366453e+01	1.606022e+04	2.908840e+02	-2.838830e+02	2.838830e+02	-4.583519e+04	-1.014189e+03	1.281777e+01	-1.281777e+01	2.038642e+03	4.581709e+01	2.329150e+02	-2.329150e+02	-5.879123e+04	-1.140980e+03	-8.488602e+00	8.488602e+00	2.141362e+03	-3.039150e+01
7.4600e+03	2.970944e-01	7.029056e-01	5.270914e+01	1.037357e+00	4.040136e+02	-4.040136e+02	-1.021437e+05	1.147888e+03	-6.365048e+01	6.365048e+01	1.605569e+04	2.908366e+02	-2.838209e+02	2.838209e+02	-4.584970e+04	-1.013782e+03	1.281463e+01	-1.281463e+01	2.039392e+03	4.579857e+01	2.329104e+02	-2.329104e+02	-5.878594e+04	-1.139854e+03	-8.486728e+00	8.486728e+00	2.140758e+03	-3.037894e+01
7.4700e+03	2.971040e-01	7.028960e-01	5.270660e+01	1.037076e+00	4.042338e+02	-4.042338e+02	-1.021918e+05	1.149079e+03	-6.363651e+01	6.363651e+01	1.605116e+04	2.907898e+02	-2.837591e+02	2.837591e+02	-4.586410e+04	-1.013377e+03	1.281150e+01	-1.281150e+01	2.040138e+03	4.578010e+01	2.329053e+02	-2.329053e+02	-5.878049e+04	-1.138732e+03	-8.484866e+00	8.484866e+00	2.140155e+03	-3.036642e+01
7.4800e+03	2.971137e-01	7.028863e-01	5.270404e+01	1.036797e+00	4.044529e+02	-4.044529e+02	-1.022395e+05	1.150268e+03	-6.362262e+01	6.362262e+01	1.604665e+04	2.907437e+02	-2.836978e+02	2.836978e+02	-4.587840e+04	-1.012972e+03	1.280840e+01	-1.280840e+01	2.040879e+03	4.576167e+01	2.328999e+02	-2.328999e+02	-5.877488e+04	-1.137614e+03	-8.483014e+00	8.483014e+00	2.139552e+03	-3.035394e+01
7.4900e+03	2.971236e-01	7.028764e-01	5.270144e+01	1.036519e+00	4.046711e+02	-4.046711e+02	-1.022869e+05	1.151454e+03	-6.360882e+01	6.360882e+01	1.604213e+04	2.906982e+02	-2.836367e+02	2.836367e+02	-4.589260e+04	-1.012569e+03	1.280531e+01	-1.280531e+01	2.041616e+03	4.574329e+01	2.328940e+02	-2.328940e+02	-5.876913e+04	-1.136501e+03	-8.481173e+00	8.481173e+00	2.138951e+03	-3.034150e+01
7.5000e+03	2.971337e-01	7.028663e-01	5.269881e+01	1.036243e+00	4.048882e+02	-4.048882e+02	-1.023340e+05	1.152637e+03	-6.359509e+01	6.359509e+01	1.603763e+04	2.906534e+02	-2.835760e+02	2.835760e+02	-4.590669e+04	-1.012167e+03	1.280225e+01	-1.280225e+01	2.042347e+03	4.572496e+01	2.328878e+02	-2.328878e+02	-5.876323e+04	-1.135391e+03	-8.479343e+00	8.479343e+00	2.138350e+03	-3.032909e+01
7.5100e+03	2.971438e-01	7.028562e-01	5.269614e+01	1.035969e+00	4.051045e+02	-4.051045e+02	-1.023807e+05	1.153818e+03	-6.358145e+01	6.358145e+01	1.603313e+04	2.906093e+02	-2.835157e+02	2.835157e+02	-4.592069e+04	-1.011766e+03	1.279919e+01	-1.279919e+01	2.043073e+03	4.570668e+01	2.328812e+02	-2.328812e+02	-5.875718e+04	-1.134285e+03	-8.477525e+00	8.477525e+00	2.137750e+03	-3.031672e+01
7.5200e+03	2.971541e-01	7.028459e-01	5.269344e+01	1.035697e+00	4.053197e+02	-4.053197e+02	-1.024270e+05	1.154996e+03	-6.356789e+01	6.356789e+01	1.602864e+04	2.905657e+02	-2.834558e+02	2.834558e+02	-4.593458e+04	-1.011366e+03	1.279616e+01	-1.279616e+01	2.043794e+03	4.568845e+01	2.328742e+02	-2.328742e+02	-5.875099e+04	-1.133184e+03	-8.475717e+00	8.475717e+00	2.137152e+03	-3.030439e+01
7.5300e+03	2.971646e-01	7.028354e-01	5.269071e+01	1.035427e+00	4.055340e+02	-4.055340e+02	-1.024730e+05	1.156171e+03	-6.355442e+01	6.355442e+01	1.602416e+04	2.905229e+02	-2.833962e+02	2.833962e+02	-4.594837e+04	-1.010968e+03	1.279314e+01	-1.279314e+01	2.044511e+03	4.567027e+01	2.328669e+02	-2.328669e+02	-5.874465e+04	-1.132086e+03	-8.473921e+00	8.473921e+00	2.136554e+03	-3.029210e+01
7.5400e+03	2.971751e-01	7.028249e-01	5.268795e+01	1.035159e+00	4.057473e+02	-4.057473e+02	-1.025187e+05	1.157343e+03	-6.354103e+01	6.354103e+01	1.601968e+04	2.904806e+02	-2.833370e+02	2.833370e+02	-4.596206e+04	-1.010570e+03	1.279014e+01	-1.279014e+01	2.045222e+03	4.565214e+01	2.328592e+02	-2.328592e+02	-5.873816e+04	-1.130993e+03	-8.472135e+00	8.472135e+00	2.135957e+03	-3.027984e+01
7.5500e+03	2.971858e-01	7.028142e-01	5.268515e+01	1.034892e+00	4.059597e+02	-4.059597e+02	-1.025641e+05	1.158513e+03	-6.352772e+01	6.352772e+01	1.601521e+04	2.904389e+02	-2.832781e+02	2.832781e+02	-4.597565e+04	-1.010174e+03	1.278716e+01	-1.278716e+01	2.045929e+03	4.563405e+01	2.328510e+02	-2.328510e+02	-5.873153e+04	-1.129903e+03	-8.470360e+00	8.470360e+00	2.135361e+03	-3.026763e+01
7.5600e+03	2.971966e-01	7.028034e-01	5.268232e+01	1.034628e+00	4.061710e+02	-4.061710e+02	-1.026091e+05	1.159679e+03	-6.351448e+01	6.351448e+01	1.601075e+04	2.903979e+02	-2.832195e+02	2.832195e+02	-4.598914e+04	-1.009779e+03	1.278419e+01	-1.278419e+01	2.046631e+03	4.561601e+01	2.328425e+02	-2.328425e+02	-5.872476e+04	-1.128818e+03	-8.468596e+00	8.468596e+00	2.134766e+03	-3.025545e+01
7.5700e+03	2.972076e-01	7.027924e-01	5.267947e+01	1.034365e+00	4.063814e+02	-4.063814e+02	-1.026537e+05	1.160843e+03	-6.350133e+01	6.350133e+01	1.600629e+04	2.903575e+02	-2.831614e+02	2.831614e+02	-4.600253e+04	-1.009386e+03	1.278124e+01	-1.278124e+01	2.047328e+03	4.559803e+01	2.328337e+02	-2.328337e+02	-5.871784e+04	-1.127736e+03	-8.466842e+00	8.466842e+00	2.134172e+03	-3.024330e+01
7.5800e+03	2.972187e-01	7.027813e-01	5.267658e+01	1.034104e+00	4.065909e+02	-4.065909e+02	-1.026980e+05	1.162004e+03	-6.348826e+01	6.348826e+01	1.600184e+04	2.903177e+02	-2.831035e+02	2.831035e+02	-4.601583e+04	-1.008993e+03	1.277831e+01	-1.277831e+01	2.048020e+03	4.558009e+01	2.328244e+02	-2.328244e+02	-5.871079e+04	-1.126659e+03	-8.465099e+00	8.465099e+00	2.133579e+03	-3.023120e+01
7.5900e+03	2.972299e-01	7.027701e-01	5.267366e+01	1.033844e+00	4.067993e+02	-4.067993e+02	-1.027420e+05	1.163163e+03	-6.347527e+01	6.347527e+01	1.599740e+04	2.902786e+02	-2.830460e+02	2.830460e+02	-4.602902e+04	-1.008602e+03	1.277539e+01	-1.277539e+01	2.048708e+03	4.556220e+01	2.328148e+02	-2.328148e+02	-5.870360e+04	-1.125585e+03	-8.463367e+00	8.463367e+00	2.132986e+03	-3.021913e+01
7.6000e+03	2.972412e-01	7.027588e-01	5.267071e+01	1.033587e+00	4.070068e+02	-4.070068e+02	-1.027857e+05	1.164318e+03	-6.346235e+01	6.346235e+01	1.599297e+04	2.902400e+02	-2.829889e+02	2.829889e+02	-4.604212e+04	-1.008212e+03	1.277249e+01	-1.277249e+01	2.049391e+03	4.554436e+01	2.328048e+02	-2.328048e+02	-5.869626e+04	-1.124516e+03	-8.461645e+00	8.461645e+00	2.132395e+03	-3.020711e+01
7.6100e+03	2.972527e-01	7.027473e-01	5.266774e+01	1.033331e+00	4.072133e+02	-4.072133e+02	-1.028290e+05	1.165471e+03	-6.344952e+01	6.344952e+01	1.598854e+04	2.902020e+02	-2.829321e+02	2.829321e+02	-4.605512e+04	-1.007823e+03	1.276961e+01	-1.276961e+01	2.050069e+03	4.552657e+01	2.327945e+02	-2.327945e+02	-5.868879e+04	-1.123451e+03	-8.459934e+00	8.459934e+00	2.131805e+03	-3.019511e+01
7.6200e+03	2.972642e-01	7.027358e-01	5.266473e+01	1.033077e+00	4.074189e+02	-4.074189e+02	-1.028720e+05	1.166621e+03	-6.343676e+01	6.343676e+01	1.598412e+04	2.901646e+02	-2.828756e+02	2.828756e+02	-4.606802e+04	-1.007435e+03	1.276675e+01	-1.276675e+01	2.050743e+03	4.550882e+01	2.327837e+02	-2.327837e+02	-5.868119e+04	-1.122389e+03	-8.458233e+00	8.458233e+00	2.131216e+03	-3.018316e+01
7.6300e+03	2.972759e-01	7.027241e-01	5.266169e+01	1.032824e+00	4.076235e+02	-4.076235e+02	-1.029147e+05	1.167769e+03	-6.342408e+01	6.342408e+01	1.597971e+04	2.901278e+02	-2.828195e+02	2.828195e+02	-4.608083e+04	-1.007049e+03	1.276390e+01	-1.276390e+01	2.051412e+03	4.549113e+01	2.327727e+02	-2.327727e+02	-5.867345e+04	-1.121332e+03	-8.456542e+00	8.456542e+00	2.130628e+03	-3.017125e+01
7.6400e+03	2.972877e-01	7.027123e-01	5.265863e+01	1.032574e+00	4.078271e+02	-4.078271e+02	-1.029570e+05	1.168913e+03	-6.341148e+01	6.341148e+01	1.597531e+04	2.900916e+02	-2.827637e+02	2.827637e+02	-4.609354e+04	-1.006663e+03	1.276106e+01	-1.276106e+01	2.052076e+03	4.547349e+01	2.327612e+02	-2.327612e+02	-5.866557e+04	-1.120279e+03	-8.454862e+00	8.454862e+00	2.130041e+03	-3.015937e+01
7.6500e+03	2.972997e-01	7.027003e-01	5.265554e+01	1.032325e+00	4.080298e+02	-4.080298e+02	-1.029991e+05	1.170055e+03	-6.339895e+01	6.339895e+01	1.597091e+04	2.900560e+02	-2.827083e+02	2.827083e+02	-4.610616e+04	-1.006279e+03	1.275825e+01	-1.275825e+01	2.052736e+03	4.545589e+01	2.327494e+02	-2.327494e+02	-5.865756e+04	-1.119230e+03	-8.453192e+00	8.453192e+00	2.129455e+03	-3.014753e+01
7.6600e+03	2.973117e-01	7.026883e-01	5.265242e+01	1.032078e+00	4.082315e+02	-4.082315e+02	-1.030407e+05	1.171194e+03	-6.338651e+01	6.338651e+01	1.596653e+04	2.900210e+02	-2.826532e+02	2.826532e+02	-4.611868e+04	-1.005896e+03	1.275544e+01	-1.275544e+01	2.053391e+03	4.543835e+01	2.327372e+02	-2.327372e+02	-5.864942e+04	-1.118185e+03	-8.451533e+00	8.451533e+00	2.128870e+03	-3.013573e+01
7.6700e+03	2.973238e-01	7.026762e-01	5.264927e+01	1.031833e+00	4.084323e+02	-4.084323e+02	-1.030821e+05	1.172330e+03	-6.337414e+01	6.337414e+01	1.596215e+04	2.899865e+02	-2.825985e+02	2.825985e+02	-4.613110e+04	-1.005515e+03	1.275266e+01	-1.275266e+01	2.054041e+03	4.542085e+01	2.327247e+02	-2.327247e+02	-5.864114e+04	-1.117144e+03	-8.449884e+00	8.449884e+00	2.128286e+03	-3.012396e+01
7.6800e+03	2.973361e-01	7.026639e-01	5.264610e+01	1.031589e+00	4.086321e+02	-4.086321e+02	-1.031231e+05	1.173463e+03	-6.336186e+01	6.336186e+01	1.595777e+04	2.899527e+02	-2.825441e+02	2.825441e+02	-4.614343e+04	-1.005134e+03	1.274989e+01	-1.274989e+01	2.054687e+03	4.540340e+01	2.327119e+02	-2.327119e+02	-5.863274e+04	-1.116107e+03	-8.448246e+00	8.448246e+00	2.127703e+03	-3.011223e+01
7.6900e+03	2.973485e-01	7.026515e-01	5.264290e+01	1.031347e+00	4.088310e+02	-4.088310e+02	-1.031638e+05	1.174593e+03	-6.334964e+01	6.334964e+01	1.595341e+04	2.899194e+02	-2.824900e+02	2.824900e+02	-4.615567e+04	-1.004755e+03	1.274713e+01	-1.274713e+01	2.055329e+03	4.538600e+01	2.326986e+02	-2.326986e+02	-5.862421e+04	-1.115074e+03	-8.446618e+00	8.446618e+00	2.127121e+03	-3.010054e+01
7.7000e+03	2.973610e-01	7.026390e-01	5.263967e+01	1.031107e+00	4.090289e+02	-4.090289e+02	-1.032042e+05	1.175721e+03	-6.333751e+01	6.333751e+01	1.594905e+04	2.898866e+02	-2.824363e+02	2.824363e+02	-4.616782e+04	-1.004377e+03	1.274440e+01	-1.274440e+01	2.055966e+03	4.536865e+01	2.326851e+02	-2.326851e+02	-5.861554e+04	-1.114045e+03	-8.445000e+00	8.445000e+00	2.126540e+03	-3.008889e+01
7.7100e+03	2.973736e-01	7.026264e-01	5.263642e+01	1.030868e+00	4.092259e+02	-4.092259e+02	-1.032443e+05	1.176846e+03	-6.332545e+01	6.332545e+01	1.594471e+04	2.898544e+02	-2.823829e+02	2.823829e+02	-4.617987e+04	-1.004000e+03	1.274167e+01	-1.274167e+01	2.056598e+03	4.535135e+01	2.326712e+02	-2.326712e+02	-5.860675e+04	-1.113020e+03	-8.443392e+00	8.443392e+00	2.125960e+03	-3.007728e+01
7.7200e+03	2.973863e-01	7.026137e-01	5.263314e+01	1.030631e+00	4.094219e+02	-4.094219e+02	-1.032840e+05	1.177968e+03	-6.331348e+01	6.331348e+01	1.594037e+04	2.898228e+02	-2.823298e+02	2.823298e+02	-4.619183e+04	-1.003624e+03	1.273897e+01	-1.273897e+01	2.057226e+03	4.533410e+01	2.326569e+02	-2.326569e+02	-5.859784e+04	-1.111999e+03	-8.441795e+00	8.441795e+00	2.125382e+03	-3.006570e+01
7.7300e+03	2.973991e-01	7.026009e-01	5.262983e+01	1.030396e+00	4.096170e+02	-4.096170e+02	-1.033235e+05	1.179087e+03	-6.330157e+01	6.330157e+01	1.593603e+04	2.897917e+02	-2.822771e+02	2.822771e+02	-4.620370e+04	-1.003250e+03	1.273627e+01	-1.273627e+01	2.057849e+03	4.531690e+01	2.326423e+02	-2.326423e+02	-5.858879e+04	-1.110982e+03	-8.440208e+00	8.440208e+00	2.124804e+03	-3.005416e+01
7.7400e+03	2.974120e-01	7.025880e-01	5.262650e+01	1.030162e+00	4.098111e+02	-4.098111e+02	-1.033626e+05	1.180204e+03	-6.328975e+01	6.328975e+01	1.593171e+04	2.897612e+02	-2.822247e+02	2.822247e+02	-4.621548e+04	-1.002876e+03	1.273360e+01	-1.273360e+01	2.058469e+03	4.529975e+01	2.326274e+02	-2.326274e+02	-5.857963e+04	-1.109970e+03	-8.438631e+00	8.438631e+00	2.124228e+03	-3.004266e+01
7.7500e+03	2.974250e-01	7.025750e-01	5.262315e+01	1.029930e+00	4.100043e+02	-4.100043e+02	-1.034014e+05	1.181317e+03	-6.327800e+01	6.327800e+01	1.592740e+04	2.897313e+02	-2.821726e+02	2.821726e+02	-4.622717e+04	-1.002504e+03	1.273093e+01	-1.273093e+01	2.059083e+03	4.528265e+01	2.326121e+02	-2.326121e+02	-5.857034e+04	-1.108961e+03	-8.437065e+00	8.437065e+00	2.123652e+03	-3.003120e+01
7.7600e+03	2.974381e-01	7.025619e-01	5.261977e+01	1.029700e+00	4.101966e+02	-4.101966e+02	-1.034399e+05	1.182428e+03	-6.326632e+01	6.326632e+01	1.592309e+04	2.897018e+02	-2.821209e+02	2.821209e+02	-4.623877e+04	-1.002133e+03	1.272829e+01	-1.272829e+01	2.059694e+03	4.526560e+01	2.325965e+02	-2.325965e+02	-5.856093e+04	-1.107956e+03	-8.435508e+00	8.435508e+00	2.123078e+03	-3.001977e+01
7.7700e+03	2.974513e-01	7.025487e-01	5.261637e+01	1.029472e+00	4.103879e+02	-4.103879e+02	-1.034780e+05	1.183536e+03	-6.325473e+01	6.325473e+01	1.591879e+04	2.896729e+02	-2.820695e+02	2.820695e+02	-4.625027e+04	-1.001763e+03	1.272566e+01	-1.272566e+01	2.060299e+03	4.524859e+01	2.325806e+02	-2.325806e+02	-5.855139e+04	-1.106955e+03	-8.433962e+00	8.433962e+00	2.122505e+03	-3.000838e+01
7.7800e+03	2.974646e-01	7.025354e-01	5.261294e+01	1.029245e+00	4.105783e+02	-4.105783e+02	-1.035159e+05	1.184641e+03	-6.324321e+01	6.324321e+01	1.591450e+04	2.896446e+02	-2.820185e+02	2.820185e+02	-4.626169e+04	-1.001395e+03	1.272304e+01	-1.272304e+01	2.060901e+03	4.523164e+01	2.325643e+02	-2.325643e+02	-5.854174e+04	-1.105959e+03	-8.432426e+00	8.432426e+00	2.121933e+03	-2.999703e+01
7.7900e+03	2.974780e-01	7.025220e-01	5.260949e+01	1.029019e+00	4.107677e+02	-4.107677e+02	-1.035534e+05	1.185743e+03	-6.323175e+01	6.323175e+01	1.591022e+04	2.896168e+02	-2.819677e+02	2.819677e+02	-4.627302e+04	-1.001027e+03	1.272044e+01	-1.272044e+01	2.061498e+03	4.521474e+01	2.325477e+02	-2.325477e+02	-5.853196e+04	-1.104966e+03	-8.430899e+00	8.430899e+00	2.121362e+03	-2.998571e+01
7.8000e+03	2.974916e-01	7.025084e-01	5.260602e+01	1.028796e+00	4.109561e+02	-4.109561e+02	-1.035906e+05	1.186843e+03	-6.322037e+01	6.322037e+01	1.590595e+04	2.895895e+02	-2.819172e+02	2.819172e+02	-4.628426e+04	-1.000661e+03	1.271785e+01	-1.271785e+01	2.062091e+03	4.519788e+01	2.325308e+02	-2.325308e+02	-5.852207e+04	-1.103978e+03	-8.429381e+00	8.429381e+00	2.120793e+03	-2.997443e+01
7.8100e+03	2.975052e-01	7.024948e-01	5.260252e+01	1.028573e+00	4.111436e+02	-4.111436e+02	-1.036276e+05	1.187940e+03	-6.320906e+01	6.320906e+01	1.590168e+04	2.895627e+02	-2.818671e+02	2.818671e+02	-4.629541e+04	-1.000296e+03	1.271528e+01	-1.271528e+01	2.062680e+03	4.518108e+01	2.325135e+02	-2.325135e+02	-5.851206e+04	-1.102993e+03	-8.427874e+00	8.427874e+00	2.120224e+03	-2.996319e+01
7.8200e+03	2.975189e-01	7.024811e-01	5.259900e+01	1.028353e+00	4.113302e+02	-4.113302e+02	-1.036642e+05	1.189033e+03	-6.319783e+01	6.319783e+01	1.589743e+04	2.895365e+02	-2.818173e+02	2.818173e+02	-4.630648e+04	-9.999322e+02	1.271273e+01	-1.271273e+01	2.063264e+03	4.516432e+01	2.324959e+02	-2.324959e+02	-5.850193e+04	-1.102013e+03	-8.426375e+00	8.426375e+00	2.119657e+03	-2.995199e+01
7.8300e+03	2.975327e-01	7.024673e-01	5.259546e+01	1.028134e+00	4.115158e+02	-4.115158e+02	-1.037005e+05	1.190124e+03	-6.318667e+01	6.318667e+01	1.589318e+04	2.895107e+02	-2.817678e+02	2.817678e+02	-4.631745e+04	-9.995696e+02	1.271019e+01	-1.271019e+01	2.063845e+03	4.514761e+01	2.324779e+02	-2.324779e+02	-5.849169e+04	-1.101036e+03	-8.424887e+00	8.424887e+00	2.119091e+03	-2.994083e+01
7.8400e+03	2.975465e-01	7.024535e-01	5.259190e+01	1.027917e+00	4.117005e+02	-4.117005e+02	-1.037365e+05	1.191212e+03	-6.317558e+01	6.317558e+01	1.588895e+04	2.894855e+02	-2.817186e+02	2.817186e+02	-4.632834e+04	-9.992081e+02	1.270766e+01	-1.270766e+01	2.064421e+03	4.513096e+01	2.324597e+02	-2.324597e+02	-5.848133e+04	-1.100064e+03	-8.423408e+00	8.423408e+00	2.118526e+03	-2.992970e+01
7.8500e+03	2.975605e-01	7.024395e-01	5.258831e+01	1.027701e+00	4.118843e+02	-4.118843e+02	-1.037722e+05	1.192298e+03	-6.316456e+01	6.316456e+01	1.588472e+04	2.894608e+02	-2.816697e+02	2.816697e+02	-4.633915e+04	-9.988478e+02	1.270515e+01	-1.270515e+01	2.064992e+03	4.511435e+01	2.324411e+02	-2.324411e+02	-5.847085e+04	-1.099096e+03	-8.421939e+00	8.421939e+00	2.117962e+03	-2.991861e+01
7.8600e+03	2.975746e-01	7.024254e-01	5.258470e+01	1.027487e+00	4.120671e+02	-4.120671e+02	-1.038075e+05	1.193380e+03	-6.315361e+01	6.315361e+01	1.588050e+04	2.894366e+02	-2.816212e+02	2.816212e+02	-4.634987e+04	-9.984887e+02	1.270265e+01	-1.270265e+01	2.065560e+03	4.509779e+01	2.324222e+02	-2.324222e+02	-5.846027e+04	-1.098131e+03	-8.420479e+00	8.420479e+00	2.117399e+03	-2.990755e+01
7.8700e+03	2.975887e-01	7.024113e-01	5.258108e+01	1.027274e+00	4.122490e+02	-4.122490e+02	-1.038426e+05	1.194460e+03	-6.314273e+01	6.314273e+01	1.587629e+04	2.894129e+02	-2.815729e+02	2.815729e+02	-4.636050e+04	-9.981308e+02	1.270017e+01	-1.270017e+01	2.066123e+03	4.508128e+01	2.324029e+02	-2.324029e+02	-5.844957e+04	-1.097171e+03	-8.419029e+00	8.419029e+00	2.116838e+03	-2.989653e+01
7.8800e+03	2.976030e-01	7.023970e-01	5.257743e+01	1.027063e+00	4.124300e+02	-4.124300e+02	-1.038774e+05	1.195537e+03	-6.313192e+01	6.313192e+01	1.587209e+04	2.893897e+02	-2.815250e+02	2.815250e+02	-4.637105e+04	-9.977741e+02	1.269770e+01	-1.269770e+01	2.066683e+03	4.506482e+01	2.323834e+02	-2.323834e+02	-5.843876e+04	-1.096215e+03	-8.417588e+00	8.417588e+00	2.116278e+03	-2.988555e+01
7.8900e+03	2.976173e-01	7.023827e-01	5.257376e+01	1.026853e+00	4.126100e+02	-4.126100e+02	-1.039119e+05	1.196611e+03	-6.312119e+01	6.312119e+01	1.586789e+04	2.893670e+02	-2.814774e+02	2.814774e+02	-4.638151e+04	-9.974185e+02	1.269525e+01	-1.269525e+01	2.067238e+03	4.504841e+01	2.323635e+02	-2.323635e+02	-5.842784e+04	-1.095262e+03	-8.416157e+00	8.416157e+00	2.115719e+03	-2.987461e+01
7.9000e+03	2.976317e-01	7.023683e-01	5.257007e+01	1.026645e+00	4.127891e+02	-4.127891e+02	-1.039461e+05	1.197682e+03	-6.311052e+01	6.311052e+01	1.586371e+04	2.893448e+02	-2.814300e+02	2.814300e+02	-4.639189e+04	-9.970642e+02	1.269281e+01	-1.269281e+01	2.067789e+03	4.503205e+01	2.323433e+02	-2.323433e+02	-5.841681e+04	-1.094314e+03	-8.414734e+00	8.414734e+00	2.115161e+03	-2.986371e+01
7.9100e+03	2.976462e-01	7.023538e-01	5.256636e+01	1.026439e+00	4.129672e+02	-4.129672e+02	-1.039800e+05	1.198750e+03	-6.309992e+01	6.309992e+01	1.585954e+04	2.893231e+02	-2.813830e+02	2.813830e+02	-4.640218e+04	-9.967110e+02	1.269039e+01	-1.269039e+01	2.068336e+03	4.501574e+01	2.323228e+02	-2.323228e+02	-5.840567e+04	-1.093370e+03	-8.413321e+00	8.413321e+00	2.114604e+03	-2.985284e+01
7.9200e+03	2.976608e-01	7.023392e-01	5.256263e+01	1.026234e+00	4.131444e+02	-4.131444e+02	-1.040135e+05	1.199816e+03	-6.308940e+01	6.308940e+01	1.585537e+04	2.893019e+02	-2.813363e+02	2.813363e+02	-4.641240e+04	-9.963590e+02	1.268798e+01	-1.268798e+01	2.068879e+03	4.499948e+01	2.323020e+02	-2.323020e+02	-5.839443e+04	-1.092429e+03	-8.411918e+00	8.411918e+00	2.114049e+03	-2.984200e+01
7.9300e+03	2.976755e-01	7.023245e-01	5.255889e+01	1.026030e+00	4.133207e+02	-4.133207e+02	-1.040468e+05	1.200878e+03	-6.307894e+01	6.307894e+01	1.585122e+04	2.892811e+02	-2.812899e+02	2.812899e+02	-4.642252e+04	-9.960081e+02	1.268559e+01	-1.268559e+01	2.069418e+03	4.498327e+01	2.322809e+02	-2.322809e+02	-5.838308e+04	-1.091493e+03	-8.410523e+00	8.410523e+00	2.113495e+03	-2.983121e+01
7.9400e+03	2.976902e-01	7.023098e-01	5.255512e+01	1.025828e+00	4.134961e+02	-4.134961e+02	-1.040798e+05	1.201938e+03	-6.306854e+01	6.306854e+01	1.584707e+04	2.892608e+02	-2.812437e+02	2.812437e+02	-4.643257e+04	-9.956585e+02	1.268321e+01	-1.268321e+01	2.069952e+03	4.496710e+01	2.322594e+02	-2.322594e+02	-5.837162e+04	-1.090561e+03	-8.409137e+00	8.409137e+00	2.112942e+03	-2.982045e+01
7.9500e+03	2.977050e-01	7.022950e-01	5.255133e+01	1.025628e+00	4.136705e+02	-4.136705e+02	-1.041125e+05	1.202995e+03	-6.305822e+01	6.305822e+01	1.584293e+04	2.892410e+02	-2.811979e+02	2.811979e+02	-4.644253e+04	-9.953100e+02	1.268084e+01	-1.268084e+01	2.070483e+03	4.495099e+01	2.322377e+02	-2.322377e+02	-5.836006e+04	-1.089633e+03	-8.407761e+00	8.407761e+00	2.112390e+03	-2.980973e+01
7.9600e+03	2.977199e-01	7.022801e-01	5.254753e+01	1.025429e+00	4.138439e+02	-4.138439e+02	-1.041449e+05	1.204049e+03	-6.304796e+01	6.304796e+01	1.583880e+04	2.892217e+02	-2.811524e+02	2.811524e+02	-4.645242e+04	-9.949627e+02	1.267849e+01	-1.267849e+01	2.071010e+03	4.493493e+01	2.322156e+02	-2.322156e+02	-5.834840e+04	-1.088708e+03	-8.406393e+00	8.406393e+00	2.111840e+03	-2.979904e+01
7.9700e+03	2.977349e-01	7.022651e-01	5.254371e+01	1.025232e+00	4.140165e+02	-4.140165e+02	-1.041770e+05	1.205100e+03	-6.303777e+01	6.303777e+01	1.583469e+04	2.892029e+02	-2.811071e+02	2.811071e+02	-4.646222e+04	-9.946165e+02	1.267615e+01	-1.267615e+01	2.071533e+03	4.491891e+01	2.321933e+02	-2.321933e+02	-5.833663e+04	-1.087788e+03	-8.405034e+00	8.405034e+00	2.111291e+03	-2.978840e+01
7.9800e+03	2.977500e-01	7.022500e-01	5.253987e+01	1.025036e+00	4.141881e+02	-4.141881e+02	-1.042089e+05	1.206148e+03	-6.302764e+01	6.302764e+01	1.583058e+04	2.891845e+02	-2.810622e+02	2.810622e+02	-4.647194e+04	-9.942715e+02	1.267383e+01	-1.267383e+01	2.072052e+03	4.490295e+01	2.321706e+02	-2.321706e+02	-5.832476e+04	-1.086872e+03	-8.403684e+00	8.403684e+00	2.110743e+03	-2.977778e+01
7.9900e+03	2.977651e-01	7.022349e-01	5.253601e+01	1.024841e+00	4.143588e+02	-4.143588e+02	-1.042404e+05	1.207194e+03	-6.301758e+01	6.301758e+01	1.582648e+04	2.891665e+02	-2.810175e+02	2.810175e+02	-4.648158e+04	-9.939277e+02	1.267152e+01	-1.267152e+01	2.072567e+03	4.488703e+01	2.321476e+02	-2.321476e+02	-5.831279e+04	-1.085959e+03	-8.402343e+00	8.402343e+00	2.110197e+03	-2.976721e+01
8.0000e+03	2.977803e-01	7.022197e-01	5.253213e+01	1.024648e+00	4.145286e+02	-4.145286e+02	-1.042716e+05	1.208236e+03	-6.300759e+01	6.300759e+01	1.582239e+04	2.891491e+02	-2.809731e+02	2.809731e+02	-4.649114e+04	-9.935851e+02	1.266923e+01	-1.266923e+01	2.073078e+03	4.487116e+01	2.321243e+02	-2.321243e+02	-5.830072e+04	-1.085051e+03	-8.401010e+00	8.401010e+00	2.109651e+03	-2.975667e+01
8.0100e+03	2.977956e-01	7.022044e-01	5.252824e+01	1.024457e+00	4.146974e+02	-4.146974e+02	-1.043026e+05	1.209276e+03	-6.299766e+01	6.299766e+01	1.581831e+04	2.891321e+02	-2.809290e+02	2.809290e+02	-4.650062e+04	-9.932436e+02	1.266695e+01	-1.266695e+01	2.073585e+03	4.485534e+01	2.321008e+02	-2.321008e+02	-5.828854e+04	-1.084147e+03	-8.399686e+00	8.399686e+00	2.109107e+03	-2.974617e+01
8.0200e+03	2.978109e-01	7.021891e-01	5.252433e+01	1.024267e+00	4.148653e+02	-4.148653e+02	-1.043333e+05	1.210313e+03	-6.298780e+01	6.298780e+01	1.581424e+04	2.891155e+02	-2.808852e+02	2.808852e+02	-4.651002e+04	-9.929033e+02	1.266469e+01	-1.266469e+01	2.074089e+03	4.483958e+01	2.320769e+02	-2.320769e+02	-5.827628e+04	-1.083247e+03	-8.398371e+00	8.398371e+00	2.108565e+03	-2.973570e+01
8.0300e+03	2.978263e-01	7.021737e-01	5.252041e+01	1.024078e+00	4.150323e+02	-4.150323e+02	-1.043637e+05	1.211347e+03	-6.297800e+01	6.297800e+01	1.581018e+04	2.890994e+02	-2.808416e+02	2.808416e+02	-4.651934e+04	-9.925642e+02	1.266244e+01	-1.266244e+01	2.074588e+03	4.482386e+01	2.320527e+02	-2.320527e+02	-5.826391e+04	-1.082350e+03	-8.397064e+00	8.397064e+00	2.108023e+03	-2.972528e+01
8.0400e+03	2.978418e-01	7.021582e-01	5.251646e+01	1.023891e+00	4.151983e+02	-4.151983e+02	-1.043938e+05	1.212378e+03	-6.296826e+01	6.296826e+01	1.580613e+04	2.890837e+02	-2.807984e+02	2.807984e+02	-4.652859e+04	-9.922262e+02	1.266020e+01	-1.266020e+01	2.075084e+03	4.480819e+01	2.320282e+02	-2.320282e+02	-5.825145e+04	-1.081458e+03	-8.395766e+00	8.395766e+00	2.107483e+03	-2.971488e+01
8.0500e+03	2.978574e-01	7.021426e-01	5.251251e+01	1.023705e+00	4.153634e+02	-4.153634e+02	-1.044236e+05	1.213406e+03	-6.295858e+01	6.295858e+01	1.580209e+04	2.890685e+02	-2.807554e+02	2.807554e+02	-4.653775e+04	-9.918894e+02	1.265798e+01	-1.265798e+01	2.075576e+03	4.479257e+01	2.320034e+02	-2.320034e+02	-5.823889e+04	-1.080569e+03	-8.394476e+00	8.394476e+00	2.106944e+03	-2.970453e+01
8.0600e+03	2.978730e-01	7.021270e-01	5.250853e+01	1.023521e+00	4.155276e+02	-4.155276e+02	-1.044531e+05	1.214431e+03	-6.294897e+01	6.294897e+01	1.579805e+04	2.890537e+02	-2.807127e+02	2.807127e+02	-4.654684e+04	-9.915538e+02	1.265577e+01	-1.265577e+01	2.076064e+03	4.477700e+01	2.319784e+02	-2.319784e+02	-5.822623e+04	-1.079685e+03	-8.393195e+00	8.393195e+00	2.106407e+03	-2.969421e+01
8.0700e+03	2.978887e-01	7.021113e-01	5.250454e+01	1.023338e+00	4.156909e+02	-4.156909e+02	-1.044824e+05	1.215454e+03	-6.293943e+01	6.293943e+01	1.579403e+04	2.890393e+02	-2.806703e+02	2.806703e+02	-4.655585e+04	-9.912193e+02	1.265357e+01	-1.265357e+01	2.076548e+03	4.476147e+01	2.319530e+02	-2.319530e+02	-5.821349e+04	-1.078804e+03	-8.391923e+00	8.391923e+00	2.105871e+03	-2.968393e+01
8.0800e+03	2.979045e-01	7.020955e-01	5.250054e+01	1.023156e+00	4.158534e+02	-4.158534e+02	-1.045114e+05	1.216474e+03	-6.292996e+01	6.292996e+01	1.579002e+04	2.890254e+02	-2.806282e+02	2.806282e+02	-4.656479e+04	-9.908859e+02	1.265139e+01	-1.265139e+01	2.077028e+03	4.474600e+01	2.319274e+02	-2.319274e+02	-5.820065e+04	-1.077928e+03	-8.390659e+00	8.390659e+00	2.105336e+03	-2.967368e+01
8.0900e+03	2.979203e-01	7.020797e-01	5.249652e+01	1.022976e+00	4.160148e+02	-4.160148e+02	-1.045401e+05	1.217490e+03	-6.292054e+01	6.292054e+01	1.578602e+04	2.890119e+02	-2.805863e+02	2.805863e+02	-4.657365e+04	-9.905538e+02	1.264922e+01	-1.264922e+01	2.077505e+03	4.473058e+01	2.319015e+02	-2.319015e+02	-5.818771e+04	-1.077055e+03	-8.389404e+00	8.389404e+00	2.104802e+03	-2.966347e+01
8.1000e+03	2.979362e-01	7.020638e-01	5.249248e+01	1.022797e+00	4.161754e+02	-4.161754e+02	-1.045685e+05	1.218504e+03	-6.291119e+01	6.291119e+01	1.578203e+04	2.889989e+02	-2.805447e+02	2.805447e+02	-4.658243e+04	-9.902228e+02	1.264706e+01	-1.264706e+01	2.077978e+03	4.471520e+01	2.318753e+02	-2.318753e+02	-5.817469e+04	-1.076187e+03	-8.388157e+00	8.388157e+00	2.104270e+03	-2.965329e+01
8.1100e+03	2.979521e-01	7.020479e-01	5.248843e+01	1.022620e+00	4.163351e+02	-4.163351e+02	-1.045966e+05	1.219515e+03	-6.290191e+01	6.290191e+01	1.577805e+04	2.889862e+02	-2.805035e+02	2.805035e+02	-4.659114e+04	-9.898929e+02	1.264492e+01	-1.264492e+01	2.078448e+03	4.469988e+01	2.318488e+02	-2.318488e+02	-5.816157e+04	-1.075322e+03	-8.386919e+00	8.386919e+00	2.103739e+03	-2.964315e+01
8.1200e+03	2.979681e-01	7.020319e-01	5.248437e+01	1.022444e+00	4.164939e+02	-4.164939e+02	-1.046245e+05	1.220524e+03	-6.289268e+01	6.289268e+01	1.577407e+04	2.889740e+02	-2.804625e+02	2.804625e+02	-4.659977e+04	-9.895642e+02	1.264279e+01	-1.264279e+01	2.078913e+03	4.468460e+01	2.318220e+02	-2.318220e+02	-5.814837e+04	-1.074461e+03	-8.385689e+00	8.385689e+00	2.103209e+03	-2.963305e+01
8.1300e+03	2.979842e-01	7.020158e-01	5.248029e+01	1.022269e+00	4.166517e+02	-4.166517e+02	-1.046521e+05	1.221529e+03	-6.288352e+01	6.288352e+01	1.577011e+04	2.889622e+02	-2.804217e+02	2.804217e+02	-4.660832e+04	-9.892366e+02	1.264068e+01	-1.264068e+01	2.079375e+03	4.466938e+01	2.317950e+02	-2.317950e+02	-5.813508e+04	-1.073605e+03	-8.384468e+00	8.384468e+00	2.102681e+03	-2.962299e+01
8.1400e+03	2.980004e-01	7.019996e-01	5.247620e+01	1.022096e+00	4.168087e+02	-4.168087e+02	-1.046794e+05	1.222531e+03	-6.287442e+01	6.287442e+01	1.576616e+04	2.889508e+02	-2.803813e+02	2.803813e+02	-4.661681e+04	-9.889102e+02	1.263857e+01	-1.263857e+01	2.079834e+03	4.465420e+01	2.317677e+02	-2.317677e+02	-5.812169e+04	-1.072752e+03	-8.383254e+00	8.383254e+00	2.102154e+03	-2.961296e+01
8.1500e+03	2.980165e-01	7.019835e-01	5.247210e+01	1.021924e+00	4.169648e+02	-4.169648e+02	-1.047065e+05	1.223531e+03	-6.286538e+01	6.286538e+01	1.576222e+04	2.889398e+02	-2.803411e+02	2.803411e+02	-4.662522e+04	-9.885850e+02	1.263648e+01	-1.263648e+01	2.080288e+03	4.463907e+01	2.317401e+02	-2.317401e+02	-5.810823e+04	-1.071903e+03	-8.382049e+00	8.382049e+00	2.101629e+03	-2.960296e+01
8.1600e+03	2.980328e-01	7.019672e-01	5.246798e+01	1.021754e+00	4.171199e+02	-4.171199e+02	-1.047332e+05	1.224528e+03	-6.285641e+01	6.285641e+01	1.575829e+04	2.889292e+02	-2.803011e+02	2.803011e+02	-4.663355e+04	-9.882608e+02	1.263441e+01	-1.263441e+01	2.080739e+03	4.462399e+01	2.317123e+02	-2.317123e+02	-5.809467e+04	-1.071058e+03	-8.380853e+00	8.380853e+00	2.101104e+03	-2.959300e+01
8.1700e+03	2.980491e-01	7.019509e-01	5.246385e+01	1.021584e+00	4.172742e+02	-4.172742e+02	-1.047598e+05	1.225521e+03	-6.284750e+01	6.284750e+01	1.575436e+04	2.889190e+02	-2.802615e+02	2.802615e+02	-4.664181e+04	-9.879379e+02	1.263234e+01	-1.263234e+01	2.081187e+03	4.460896e+01	2.316841e+02	-2.316841e+02	-5.808103e+04	-1.070217e+03	-8.379664e+00	8.379664e+00	2.100582e+03	-2.958308e+01
8.1800e+03	2.980655e-01	7.019345e-01	5.245971e+01	1.021416e+00	4.174276e+02	-4.174276e+02	-1.047860e+05	1.226512e+03	-6.283864e+01	6.283864e+01	1.575045e+04	2.889093e+02	-2.802221e+02	2.802221e+02	-4.665000e+04	-9.876161e+02	1.263029e+01	-1.263029e+01	2.081631e+03	4.459397e+01	2.316558e+02	-2.316558e+02	-5.806731e+04	-1.069379e+03	-8.378484e+00	8.378484e+00	2.100060e+03	-2.957319e+01
8.1900e+03	2.980819e-01	7.019181e-01	5.245555e+01	1.021250e+00	4.175801e+02	-4.175801e+02	-1.048120e+05	1.227500e+03	-6.282985e+01	6.282985e+01	1.574655e+04	2.888999e+02	-2.801830e+02	2.801830e+02	-4.665812e+04	-9.872954e+02	1.262825e+01	-1.262825e+01	2.082071e+03	4.457904e+01	2.316271e+02	-2.316271e+02	-5.805350e+04	-1.068546e+03	-8.377312e+00	8.377312e+00	2.099540e+03	-2.956334e+01
8.2000e+03	2.980984e-01	7.019016e-01	5.245138e+01	1.021085e+00	4.177317e+02	-4.177317e+02	-1.048377e+05	1.228485e+03	-6.282112e+01	6.282112e+01	1.574266e+04	2.888909e+02	-2.801442e+02	2.801442e+02	-4.666617e+04	-9.869758e+02	1.262623e+01	-1.262623e+01	2.082508e+03	4.456416e+01	2.315982e+02	-2.315982e+02	-5.803961e+04	-1.067717e+03	-8.376148e+00	8.376148e+00	2.099021e+03	-2.955352e+01
8.2100e+03	2.981149e-01	7.018851e-01	5.244720e+01	1.020921e+00	4.178823e+02	-4.178823e+02	-1.048631e+05	1.229468e+03	-6.281246e+01	6.281246e+01	1.573878e+04	2.888823e+02	-2.801056e+02	2.801056e+02	-4.667414e+04	-9.866574e+02	1.262422e+01	-1.262422e+01	2.082941e+03	4.454932e+01	2.315690e+02	-2.315690e+02	-5.802563e+04	-1.066891e+03	-8.374992e+00	8.374992e+00	2.098504e+03	-2.954374e+01
8.2200e+03	2.981315e-01	7.018685e-01	5.244301e+01	1.020758e+00	4.180322e+02	-4.180322e+02	-1.048883e+05	1.230447e+03	-6.280385e+01	6.280385e+01	1.573491e+04	2.888741e+02	-2.800673e+02	2.800673e+02	-4.668204e+04	-9.863402e+02	1.262222e+01	-1.262222e+01	2.083371e+03	4.453453e+01	2.315396e+02	-2.315396e+02	-5.801158e+04	-1.066070e+03	-8.373845e+00	8.373845e+00	2.097988e+03	-2.953400e+01
8.2300e+03	2.981481e-01	7.018519e-01	5.243880e+01	1.020597e+00	4.181811e+02	-4.181811e+02	-1.049132e+05	1.231424e+03	-6.279530e+01	6.279530e+01	1.573105e+04	2.888663e+02	-2.800293e+02	2.800293e+02	-4.668987e+04	-9.860241e+02	1.262023e+01	-1.262023e+01	2.083798e+03	4.451979e+01	2.315098e+02	-2.315098e+02	-5.799745e+04	-1.065252e+03	-8.372705e+00	8.372705e+00	2.097473e+03	-2.952429e+01
8.2400e+03	2.981648e-01	7.018352e-01	5.243459e+01	1.020437e+00	4.183291e+02	-4.183291e+02	-1.049379e+05	1.232397e+03	-6.278681e+01	6.278681e+01	1.572720e+04	2.888589e+02	-2.799915e+02	2.799915e+02	-4.669763e+04	-9.857091e+02	1.261825e+01	-1.261825e+01	2.084220e+03	4.450510e+01	2.314799e+02	-2.314799e+02	-5.798323e+04	-1.064438e+03	-8.371573e+00	8.371573e+00	2.096960e+03	-2.951462e+01
8.2500e+03	2.981815e-01	7.018185e-01	5.243036e+01	1.020278e+00	4.184763e+02	-4.184763e+02	-1.049623e+05	1.233368e+03	-6.277838e+01	6.277838e+01	1.572336e+04	2.888518e+02	-2.799539e+02	2.799539e+02	-4.670532e+04	-9.853952e+02	1.261629e+01	-1.261629e+01	2.084640e+03	4.449046e+01	2.314497e+02	-2.314497e+02	-5.796894e+04	-1.063628e+03	-8.370450e+00	8.370450e+00	2.096448e+03	-2.950498e+01
8.2600e+03	2.981982e-01	7.018018e-01	5.242612e+01	1.020121e+00	4.186225e+02	-4.186225e+02	-1.049864e+05	1.234336e+03	-6.277002e+01	6.277002e+01	1.571953e+04	2.888451e+02	-2.799167e+02	2.799167e+02	-4.671295e+04	-9.850825e+02	1.261434e+01	-1.261434e+01	2.085056e+03	4.447587e+01	2.314192e+02	-2.314192e+02	-5.795457e+04	-1.062822e+03	-8.369334e+00	8.369334e+00	2.095938e+03	-2.949537e+01
8.2700e+03	2.982151e-01	7.017849e-01	5.242187e+01	1.019965e+00	4.187679e+02	-4.187679e+02	-1.050103e+05	1.235301e+03	-6.276171e+01	6.276171e+01	1.571572e+04	2.888388e+02	-2.798797e+02	2.798797e+02	-4.672050e+04	-9.847709e+02	1.261240e+01	-1.261240e+01	2.085468e+03	4.446133e+01	2.313885e+02	-2.313885e+02	-5.794012e+04	-1.062020e+03	-8.368226e+00	8.368226e+00	2.095428e+03	-2.948581e+01
8.2800e+03	2.982319e-01	7.017681e-01	5.241761e+01	1.019810e+00	4.189124e+02	-4.189124e+02	-1.050339e+05	1.236263e+03	-6.275346e+01	6.275346e+01	1.571191e+04	2.888329e+02	-2.798429e+02	2.798429e+02	-4.672798e+04	-9.844604e+02	1.261048e+01	-1.261048e+01	2.085878e+03	4.444683e+01	2.313575e+02	-2.313575e+02	-5.792559e+04	-1.061222e+03	-8.367126e+00	8.367126e+00	2.094921e+03	-2.947627e+01
8.2900e+03	2.982488e-01	7.017512e-01	5.241334e+01	1.019656e+00	4.190561e+02	-4.190561e+02	-1.050573e+05	1.237222e+03	-6.274527e+01	6.274527e+01	1.570811e+04	2.888273e+02	-2.798064e+02	2.798064e+02	-4.673539e+04	-9.841511e+02	1.260857e+01	-1.260857e+01	2.086283e+03	4.443238e+01	2.313263e+02	-2.313263e+02	-5.791099e+04	-1.060427e+03	-8.366035e+00	8.366035e+00	2.094414e+03	-2.946678e+01
8.3000e+03	2.982658e-01	7.017342e-01	5.240906e+01	1.019504e+00	4.191988e+02	-4.191988e+02	-1.050804e+05	1.238179e+03	-6.273714e+01	6.273714e+01	1.570432e+04	2.888221e+02	-2.797702e+02	2.797702e+02	-4.674274e+04	-9.838429e+02	1.260666e+01	-1.260666e+01	2.086686e+03	4.441798e+01	2.312949e+02	-2.312949e+02	-5.789632e+04	-1.059637e+03	-8.364951e+00	8.364951e+00	2.093910e+03	-2.945731e+01
8.3100e+03	2.982828e-01	7.017172e-01	5.240477e+01	1.019353e+00	4.193407e+02	-4.193407e+02	-1.051032e+05	1.239132e+03	-6.272907e+01	6.272907e+01	1.570055e+04	2.888173e+02	-2.797342e+02	2.797342e+02	-4.675002e+04	-9.835358e+02	1.260477e+01	-1.260477e+01	2.087085e+03	4.440363e+01	2.312632e+02	-2.312632e+02	-5.788157e+04	-1.058850e+03	-8.363875e+00	8.363875e+00	2.093406e+03	-2.944789e+01
8.3200e+03	2.982998e-01	7.017002e-01	5.240048e+01	1.019203e+00	4.194818e+02	-4.194818e+02	-1.051258e+05	1.240083e+03	-6.272106e+01	6.272106e+01	1.569678e+04	2.888128e+02	-2.796985e+02	2.796985e+02	-4.675723e+04	-9.832298e+02	1.260290e+01	-1.260290e+01	2.087481e+03	4.438933e+01	2.312312e+02	-2.312312e+02	-5.786675e+04	-1.058067e+03	-8.362806e+00	8.362806e+00	2.092904e+03	-2.943850e+01
8.3300e+03	2.983169e-01	7.016831e-01	5.239617e+01	1.019055e+00	4.196219e+02	-4.196219e+02	-1.051482e+05	1.241030e+03	-6.271310e+01	6.271310e+01	1.569303e+04	2.888087e+02	-2.796631e+02	2.796631e+02	-4.676437e+04	-9.829250e+02	1.260103e+01	-1.260103e+01	2.087873e+03	4.437508e+01	2.311991e+02	-2.311991e+02	-5.785185e+04	-1.057288e+03	-8.361746e+00	8.361746e+00	2.092403e+03	-2.942914e+01
8.3400e+03	2.983340e-01	7.016660e-01	5.239185e+01	1.018907e+00	4.197612e+02	-4.197612e+02	-1.051703e+05	1.241975e+03	-6.270521e+01	6.270521e+01	1.568928e+04	2.888049e+02	-2.796278e+02	2.796278e+02	-4.677145e+04	-9.826213e+02	1.259918e+01	-1.259918e+01	2.088262e+03	4.436087e+01	2.311666e+02	-2.311666e+02	-5.783689e+04	-1.056513e+03	-8.360693e+00	8.360693e+00	2.091904e+03	-2.941982e+01
8.3500e+03	2.983512e-01	7.016488e-01	5.238752e+01	1.018761e+00	4.198996e+02	-4.198996e+02	-1.051921e+05	1.242917e+03	-6.269736e+01	6.269736e+01	1.568555e+04	2.888015e+02	-2.795929e+02	2.795929e+02	-4.677846e+04	-9.823186e+02	1.259734e+01	-1.259734e+01	2.088648e+03	4.434671e+01	2.311340e+02	-2.311340e+02	-5.782185e+04	-1.055741e+03	-8.359647e+00	8.359647e+00	2.091406e+03	-2.941053e+01
8.3600e+03	2.983684e-01	7.016316e-01	5.238319e+01	1.018616e+00	4.200372e+02	-4.200372e+02	-1.052137e+05	1.243856e+03	-6.268957e+01	6.268957e+01	1.568183e+04	2.887985e+02	-2.795581e+02	2.795581e+02	-4.678541e+04	-9.820171e+02	1.259551e+01	-1.259551e+01	2.089031e+03	4.433260e+01	2.311011e+02	-2.311011e+02	-5.780675e+04	-1.054974e+03	-8.358609e+00	8.358609e+00	2.090910e+03	-2.940128e+01
8.3700e+03	2.983857e-01	7.016143e-01	5.237884e+01	1.018472e+00	4.201739e+02	-4.201739e+02	-1.052351e+05	1.244792e+03	-6.268184e+01	6.268184e+01	1.567811e+04	2.887957e+02	-2.795237e+02	2.795237e+02	-4.679228e+04	-9.817168e+02	1.259369e+01	-1.259369e+01	2.089410e+03	4.431854e+01	2.310679e+02	-2.310679e+02	-5.779157e+04	-1.054210e+03	-8.357578e+00	8.357578e+00	2.090415e+03	-2.939206e+01
8.3800e+03	2.984029e-01	7.015971e-01	5.237449e+01	1.018330e+00	4.203097e+02	-4.203097e+02	-1.052562e+05	1.245726e+03	-6.267417e+01	6.267417e+01	1.567441e+04	2.887933e+02	-2.794894e+02	2.794894e+02	-4.679910e+04	-9.814175e+02	1.259189e+01	-1.259189e+01	2.089786e+03	4.430453e+01	2.310346e+02	-2.310346e+02	-5.777633e+04	-1.053450e+03	-8.356555e+00	8.356555e+00	2.089921e+03	-2.938287e+01
8.3900e+03	2.984203e-01	7.015797e-01	5.237013e+01	1.018188e+00	4.204446e+02	-4.204446e+02	-1.052770e+05	1.246656e+03	-6.266655e+01	6.266655e+01	1.567072e+04	2.887913e+02	-2.794554e+02	2.794554e+02	-4.680585e+04	-9.811193e+02	1.259009e+01	-1.259009e+01	2.090159e+03	4.429056e+01	2.310010e+02	-2.310010e+02	-5.776101e+04	-1.052694e+03	-8.355539e+00	8.355539e+00	2.089429e+03	-2.937372e+01
8.4000e+03	2.984376e-01	7.015624e-01	5.236576e+01	1.018048e+00	4.205787e+02	-4.205787e+02	-1.052977e+05	1.247584e+03	-6.265899e+01	6.265899e+01	1.566704e+04	2.887896e+02	-2.794217e+02	2.794217e+02	-4.681253e+04	-9.808223e+02	1.258831e+01	-1.258831e+01	2.090529e+03	4.427665e+01	2.309671e+02	-2.309671e+02	-5.774564e+04	-1.051941e+03	-8.354530e+00	8.354530e+00	2.088938e+03	-2.936461e+01
8.4100e+03	2.984550e-01	7.015450e-01	5.236138e+01	1.017909e+00	4.207120e+02	-4.207120e+02	-1.053180e+05	1.248508e+03	-6.265148e+01	6.265148e+01	1.566337e+04	2.887882e+02	-2.793882e+02	2.793882e+02	-4.681915e+04	-9.805263e+02	1.258654e+01	-1.258654e+01	2.090895e+03	4.426278e+01	2.309331e+02	-2.309331e+02	-5.773019e+04	-1.051193e+03	-8.353529e+00	8.353529e+00	2.088449e+03	-2.935553e+01
8.4200e+03	2.984724e-01	7.015276e-01	5.235700e+01	1.017772e+00	4.208443e+02	-4.208443e+02	-1.053382e+05	1.249430e+03	-6.264402e+01	6.264402e+01	1.565971e+04	2.887872e+02	-2.793549e+02	2.793549e+02	-4.682571e+04	-9.802315e+02	1.258478e+01	-1.258478e+01	2.091259e+03	4.424896e+01	2.308988e+02	-2.308988e+02	-5.771468e+04	-1.050448e+03	-8.352535e+00	8.352535e+00	2.087961e+03	-2.934649e+01
8.4300e+03	2.984899e-01	7.015101e-01	5.235261e+01	1.017635e+00	4.209759e+02	-4.209759e+02	-1.053580e+05	1.250349e+03	-6.263662e+01	6.263662e+01	1.565606e+04	2.887865e+02	-2.793219e+02	2.793219e+02	-4.683220e+04	-9.799378e+02	1.258304e+01	-1.258304e+01	2.091619e+03	4.423518e+01	2.308643e+02	-2.308643e+02	-5.769911e+04	-1.049707e+03	-8.351549e+00	8.351549e+00	2.087475e+03	-2.933747e+01
8.4400e+03	2.985074e-01	7.014926e-01	5.234821e+01	1.017500e+00	4.211065e+02	-4.211065e+02	-1.053777e+05	1.251265e+03	-6.262928e+01	6.262928e+01	1.565242e+04	2.887861e+02	-2.792892e+02	2.792892e+02	-4.683863e+04	-9.796451e+02	1.258130e+01	-1.258130e+01	2.091976e+03	4.422145e+01	2.308295e+02	-2.308295e+02	-5.768347e+04	-1.048970e+03	-8.350569e+00	8.350569e+00	2.086990e+03	-2.932850e+01
8.4500e+03	2.985249e-01	7.014751e-01	5.234381e+01	1.017365e+00	4.212364e+02	-4.212364e+02	-1.053971e+05	1.252178e+03	-6.262199e+01	6.262199e+01	1.564880e+04	2.887860e+02	-2.792566e+02	2.792566e+02	-4.684500e+04	-9.793536e+02	1.257958e+01	-1.257958e+01	2.092330e+03	4.420778e+01	2.307946e+02	-2.307946e+02	-5.766777e+04	-1.048236e+03	-8.349597e+00	8.349597e+00	2.086506e+03	-2.931956e+01
8.4600e+03	2.985425e-01	7.014575e-01	5.233939e+01	1.017232e+00	4.213653e+02	-4.213653e+02	-1.054163e+05	1.253088e+03	-6.261475e+01	6.261475e+01	1.564518e+04	2.887863e+02	-2.792243e+02	2.792243e+02	-4.685130e+04	-9.790632e+02	1.257787e+01	-1.257787e+01	2.092681e+03	4.419414e+01	2.307594e+02	-2.307594e+02	-5.765200e+04	-1.047506e+03	-8.348632e+00	8.348632e+00	2.086024e+03	-2.931065e+01
8.4700e+03	2.985601e-01	7.014399e-01	5.233497e+01	1.017100e+00	4.214934e+02	-4.214934e+02	-1.054352e+05	1.253995e+03	-6.260756e+01	6.260756e+01	1.564158e+04	2.887868e+02	-2.791922e+02	2.791922e+02	-4.685754e+04	-9.787738e+02	1.257617e+01	-1.257617e+01	2.093029e+03	4.418056e+01	2.307240e+02	-2.307240e+02	-5.763618e+04	-1.046780e+03	-8.347674e+00	8.347674e+00	2.085543e+03	-2.930177e+01
8.4800e+03	2.985777e-01	7.014223e-01	5.233055e+01	1.016969e+00	4.216207e+02	-4.216207e+02	-1.054539e+05	1.254900e+03	-6.260043e+01	6.260043e+01	1.563798e+04	2.887877e+02	-2.791604e+02	2.791604e+02	-4.686372e+04	-9.784856e+02	1.257448e+01	-1.257448e+01	2.093374e+03	4.416702e+01	2.306884e+02	-2.306884e+02	-5.762029e+04	-1.046058e+03	-8.346723e+00	8.346723e+00	2.085064e+03	-2.929293e+01
8.4900e+03	2.985953e-01	7.014047e-01	5.232612e+01	1.016840e+00	4.217471e+02	-4.217471e+02	-1.054724e+05	1.255801e+03	-6.259335e+01	6.259335e+01	1.563440e+04	2.887889e+02	-2.791288e+02	2.791288e+02	-4.686984e+04	-9.781984e+02	1.257280e+01	-1.257280e+01	2.093715e+03	4.415354e+01	2.306525e+02	-2.306525e+02	-5.760434e+04	-1.045339e+03	-8.345779e+00	8.345779e+00	2.084586e+03	-2.928413e+01
8.5000e+03	2.986130e-01	7.013870e-01	5.232168e+01	1.016711e+00	4.218727e+02	-4.218727e+02	-1.054906e+05	1.256700e+03	-6.258633e+01	6.258633e+01	1.563083e+04	2.887904e+02	-2.790974e+02	2.790974e+02	-4.687590e+04	-9.779123e+02	1.257113e+01	-1.257113e+01	2.094054e+03	4.414009e+01	2.306165e+02	-2.306165e+02	-5.758834e+04	-1.044625e+03	-8.344843e+00	8.344843e+00	2.084110e+03	-2.927535e+01
8.5100e+03	2.986307e-01	7.013693e-01	5.231724e+01	1.016584e+00	4.219975e+02	-4.219975e+02	-1.055086e+05	1.257596e+03	-6.257936e+01	6.257936e+01	1.562727e+04	2.887922e+02	-2.790663e+02	2.790663e+02	-4.688190e+04	-9.776273e+02	1.256948e+01	-1.256948e+01	2.094390e+03	4.412670e+01	2.305802e+02	-2.305802e+02	-5.757227e+04	-1.043914e+03	-8.343913e+00	8.343913e+00	2.083635e+03	-2.926662e+01
8.5200e+03	2.986485e-01	7.013515e-01	5.231279e+01	1.016457e+00	4.221214e+02	-4.221214e+02	-1.055264e+05	1.258489e+03	-6.257244e+01	6.257244e+01	1.562372e+04	2.887944e+02	-2.790353e+02	2.790353e+02	-4.688784e+04	-9.773435e+02	1.256783e+01	-1.256783e+01	2.094722e+03	4.411335e+01	2.305437e+02	-2.305437e+02	-5.755615e+04	-1.043206e+03	-8.342990e+00	8.342990e+00	2.083162e+03	-2.925791e+01
8.5300e+03	2.986662e-01	7.013338e-01	5.230833e+01	1.016332e+00	4.222445e+02	-4.222445e+02	-1.055439e+05	1.259379e+03	-6.256557e+01	6.256557e+01	1.562018e+04	2.887968e+02	-2.790047e+02	2.790047e+02	-4.689371e+04	-9.770606e+02	1.256620e+01	-1.256620e+01	2.095052e+03	4.410005e+01	2.305071e+02	-2.305071e+02	-5.753997e+04	-1.042503e+03	-8.342075e+00	8.342075e+00	2.082690e+03	-2.924924e+01
8.5400e+03	2.986840e-01	7.013160e-01	5.230387e+01	1.016208e+00	4.223667e+02	-4.223667e+02	-1.055612e+05	1.260266e+03	-6.255875e+01	6.255875e+01	1.561665e+04	2.887995e+02	-2.789742e+02	2.789742e+02	-4.689953e+04	-9.767789e+02	1.256458e+01	-1.256458e+01	2.095379e+03	4.408680e+01	2.304702e+02	-2.304702e+02	-5.752374e+04	-1.041803e+03	-8.341166e+00	8.341166e+00	2.082219e+03	-2.924060e+01
8.5500e+03	2.987018e-01	7.012982e-01	5.229941e+01	1.016085e+00	4.224881e+02	-4.224881e+02	-1.055783e+05	1.261150e+03	-6.255199e+01	6.255199e+01	1.561313e+04	2.888025e+02	-2.789439e+02	2.789439e+02	-4.690529e+04	-9.764983e+02	1.256297e+01	-1.256297e+01	2.095703e+03	4.407360e+01	2.304331e+02	-2.304331e+02	-5.750745e+04	-1.041106e+03	-8.340264e+00	8.340264e+00	2.081750e+03	-2.923200e+01
8.5600e+03	2.987196e-01	7.012804e-01	5.229494e+01	1.015963e+00	4.226087e+02	-4.226087e+02	-1.055951e+05	1.262032e+03	-6.254527e+01	6.254527e+01	1.560962e+04	2.888058e+02	-2.789139e+02	2.789139e+02	-4.691099e+04	-9.762187e+02	1.256137e+01	-1.256137e+01	2.096024e+03	4.406044e+01	2.303958e+02	-2.303958e+02	-5.749110e+04	-1.040414e+03	-8.339369e+00	8.339369e+00	2.081283e+03	-2.922343e+01
8.5700e+03	2.987375e-01	7.012625e-01	5.229046e+01	1.015842e+00	4.227284e+02	-4.227284e+02	-1.056118e+05	1.262910e+03	-6.253861e+01	6.253861e+01	1.560613e+04	2.888094e+02	-2.788841e+02	2.788841e+02	-4.691663e+04	-9.759402e+02	1.255978e+01	-1.255978e+01	2.096341e+03	4.404733e+01	2.303583e+02	-2.303583e+02	-5.747470e+04	-1.039725e+03	-8.338480e+00	8.338480e+00	2.080817e+03	-2.921489e+01
8.5800e+03	2.987554e-01	7.012446e-01	5.228598e+01	1.015722e+00	4.228473e+02	-4.228473e+02	-1.056282e+05	1.263786e+03	-6.253200e+01	6.253200e+01	1.560264e+04	2.888133e+02	-2.788545e+02	2.788545e+02	-4.692221e+04	-9.756628e+02	1.255820e+01	-1.255820e+01	2.096657e+03	4.403426e+01	2.303206e+02	-2.303206e+02	-5.745824e+04	-1.039039e+03	-8.337598e+00	8.337598e+00	2.080352e+03	-2.920639e+01
8.5900e+03	2.987733e-01	7.012267e-01	5.228150e+01	1.015604e+00	4.229654e+02	-4.229654e+02	-1.056443e+05	1.264659e+03	-6.252544e+01	6.252544e+01	1.559917e+04	2.888175e+02	-2.788252e+02	2.788252e+02	-4.692774e+04	-9.753864e+02	1.255664e+01	-1.255664e+01	2.096969e+03	4.402124e+01	2.302827e+02	-2.302827e+02	-5.744174e+04	-1.038358e+03	-8.336724e+00	8.336724e+00	2.079889e+03	-2.919792e+01
8.6000e+03	2.987912e-01	7.012088e-01	5.227701e+01	1.015486e+00	4.230826e+02	-4.230826e+02	-1.056603e+05	1.265529e+03	-6.251892e+01	6.251892e+01	1.559571e+04	2.888220e+02	-2.787960e+02	2.787960e+02	-4.693320e+04	-9.751111e+02	1.255508e+01	-1.255508e+01	2.097278e+03	4.400827e+01	2.302446e+02	-2.302446e+02	-5.742518e+04	-1.037680e+03	-8.335855e+00	8.335855e+00	2.079427e+03	-2.918948e+01
8.6100e+03	2.988091e-01	7.011909e-01	5.227252e+01	1.015370e+00	4.231990e+02	-4.231990e+02	-1.056760e+05	1.266396e+03	-6.251246e+01	6.251246e+01	1.559225e+04	2.888267e+02	-2.787671e+02	2.787671e+02	-4.693861e+04	-9.748369e+02	1.255354e+01	-1.255354e+01	2.097584e+03	4.399535e+01	2.302063e+02	-2.302063e+02	-5.740857e+04	-1.037006e+03	-8.334994e+00	8.334994e+00	2.078967e+03	-2.918108e+01
8.6200e+03	2.988271e-01	7.011729e-01	5.226802e+01	1.015254e+00	4.233146e+02	-4.233146e+02	-1.056915e+05	1.267260e+03	-6.250605e+01	6.250605e+01	1.558881e+04	2.888317e+02	-2.787384e+02	2.787384e+02	-4.694397e+04	-9.745638e+02	1.255200e+01	-1.255200e+01	2.097888e+03	4.398247e+01	2.301678e+02	-2.301678e+02	-5.739190e+04	-1.036335e+03	-8.334138e+00	8.334138e+00	2.078508e+03	-2.917271e+01
8.6300e+03	2.988451e-01	7.011549e-01	5.226352e+01	1.015140e+00	4.234294e+02	-4.234294e+02	-1.057068e+05	1.268121e+03	-6.249968e+01	6.249968e+01	1.558538e+04	2.888370e+02	-2.787099e+02	2.787099e+02	-4.694926e+04	-9.742917e+02	1.255048e+01	-1.255048e+01	2.098189e+03	4.396964e+01	2.301291e+02	-2.301291e+02	-5.737519e+04	-1.035668e+03	-8.333290e+00	8.333290e+00	2.078051e+03	-2.916437e+01
8.6400e+03	2.988631e-01	7.011369e-01	5.225902e+01	1.015026e+00	4.235434e+02	-4.235434e+02	-1.057219e+05	1.268980e+03	-6.249337e+01	6.249337e+01	1.558196e+04	2.888426e+02	-2.786817e+02	2.786817e+02	-4.695450e+04	-9.740207e+02	1.254897e+01	-1.254897e+01	2.098487e+03	4.395685e+01	2.300902e+02	-2.300902e+02	-5.735843e+04	-1.035005e+03	-8.332448e+00	8.332448e+00	2.077595e+03	-2.915607e+01
8.6500e+03	2.988811e-01	7.011189e-01	5.225451e+01	1.014914e+00	4.236565e+02	-4.236565e+02	-1.057368e+05	1.269835e+03	-6.248710e+01	6.248710e+01	1.557856e+04	2.888484e+02	-2.786536e+02	2.786536e+02	-4.695968e+04	-9.737507e+02	1.254747e+01	-1.254747e+01	2.098782e+03	4.394411e+01	2.300511e+02	-2.300511e+02	-5.734162e+04	-1.034345e+03	-8.331612e+00	8.331612e+00	2.077141e+03	-2.914780e+01
8.6600e+03	2.988991e-01	7.011009e-01	5.225000e+01	1.014803e+00	4.237689e+02	-4.237689e+02	-1.057514e+05	1.270688e+03	-6.248088e+01	6.248088e+01	1.557516e+04	2.888545e+02	-2.786258e+02	2.786258e+02	-4.696481e+04	-9.734818e+02	1.254598e+01	-1.254598e+01	2.099074e+03	4.393142e+01	2.300119e+02	-2.300119e+02	-5.732476e+04	-1.033689e+03	-8.330783e+00	8.330783e+00	2.076688e+03	-2.913956e+01
8.6700e+03	2.989172e-01	7.010828e-01	5.224549e+01	1.014692e+00	4.238804e+02	-4.238804e+02	-1.057658e+05	1.271538e+03	-6.247471e+01	6.247471e+01	1.557177e+04	2.888609e+02	-2.785981e+02	2.785981e+02	-4.696988e+04	-9.732140e+02	1.254450e+01	-1.254450e+01	2.099364e+03	4.391878e+01	2.299724e+02	-2.299724e+02	-5.730786e+04	-1.033036e+03	-8.329960e+00	8.329960e+00	2.076236e+03	-2.913136e+01
8.6800e+03	2.989352e-01	7.010648e-01	5.224097e+01	1.014583e+00	4.239911e+02	-4.239911e+02	-1.057800e+05	1.272385e+03	-6.246858e+01	6.246858e+01	1.556840e+04	2.888676e+02	-2.785707e+02	2.785707e+02	-4.697490e+04	-9.729472e+02	1.254303e+01	-1.254303e+01	2.099651e+03	4.390618e+01	2.299328e+02	-2.299328e+02	-5.729091e+04	-1.032387e+03	-8.329143e+00	8.329143e+00	2.075786e+03	-2.912318e+01
8.6900e+03	2.989533e-01	7.010467e-01	5.223646e+01	1.014475e+00	4.241010e+02	-4.241010e+02	-1.057940e+05	1.273229e+03	-6.246251e+01	6.246251e+01	1.556504e+04	2.888745e+02	-2.785435e+02	2.785435e+02	-4.697987e+04	-9.726814e+02	1.254157e+01	-1.254157e+01	2.099935e+03	4.389362e+01	2.298930e+02	-2.298930e+02	-5.727391e+04	-1.031742e+03	-8.328333e+00	8.328333e+00	2.075338e+03	-2.911504e+01
8.7000e+03	2.989714e-01	7.010286e-01	5.223193e+01	1.014367e+00	4.242101e+02	-4.242101e+02	-1.058078e+05	1.274070e+03	-6.245648e+01	6.245648e+01	1.556168e+04	2.888816e+02	-2.785165e+02	2.785165e+02	-4.698477e+04	-9.724167e+02	1.254012e+01	-1.254012e+01	2.100216e+03	4.388112e+01	2.298530e+02	-2.298530e+02	-5.725687e+04	-1.031100e+03	-8.327529e+00	8.327529e+00	2.074891e+03	-2.910694e+01
8.7100e+03	2.989895e-01	7.010105e-01	5.222741e+01	1.014261e+00	4.243184e+02	-4.243184e+02	-1.058214e+05	1.274908e+03	-6.245049e+01	6.245049e+01	1.555834e+04	2.888891e+02	-2.784897e+02	2.784897e+02	-4.698963e+04	-9.721531e+02	1.253868e+01	-1.253868e+01	2.100495e+03	4.386865e+01	2.298128e+02	-2.298128e+02	-5.723978e+04	-1.030462e+03	-8.326731e+00	8.326731e+00	2.074445e+03	-2.909886e+01
8.7200e+03	2.990077e-01	7.009923e-01	5.222288e+01	1.014156e+00	4.244259e+02	-4.244259e+02	-1.058347e+05	1.275744e+03	-6.244455e+01	6.244455e+01	1.555501e+04	2.888967e+02	-2.784632e+02	2.784632e+02	-4.699443e+04	-9.718905e+02	1.253725e+01	-1.253725e+01	2.100771e+03	4.385624e+01	2.297724e+02	-2.297724e+02	-5.722265e+04	-1.029827e+03	-8.325939e+00	8.325939e+00	2.074001e+03	-2.909082e+01
8.7300e+03	2.990258e-01	7.009742e-01	5.221836e+01	1.014051e+00	4.245326e+02	-4.245326e+02	-1.058479e+05	1.276576e+03	-6.243866e+01	6.243866e+01	1.555169e+04	2.889047e+02	-2.784368e+02	2.784368e+02	-4.699918e+04	-9.716289e+02	1.253583e+01	-1.253583e+01	2.101044e+03	4.384387e+01	2.297318e+02	-2.297318e+02	-5.720547e+04	-1.029196e+03	-8.325154e+00	8.325154e+00	2.073559e+03	-2.908281e+01
8.7400e+03	2.990440e-01	7.009560e-01	5.221383e+01	1.013948e+00	4.246384e+02	-4.246384e+02	-1.058608e+05	1.277406e+03	-6.243282e+01	6.243282e+01	1.554839e+04	2.889129e+02	-2.784106e+02	2.784106e+02	-4.700387e+04	-9.713684e+02	1.253442e+01	-1.253442e+01	2.101315e+03	4.383155e+01	2.296911e+02	-2.296911e+02	-5.718825e+04	-1.028569e+03	-8.324375e+00	8.324375e+00	2.073118e+03	-2.907483e+01
8.7500e+03	2.990622e-01	7.009378e-01	5.220929e+01	1.013846e+00	4.247435e+02	-4.247435e+02	-1.058736e+05	1.278233e+03	-6.242702e+01	6.242702e+01	1.554509e+04	2.889213e+02	-2.783847e+02	2.783847e+02	-4.700851e+04	-9.711089e+02	1.253303e+01	-1.253303e+01	2.101583e+03	4.381927e+01	2.296502e+02	-2.296502e+02	-5.717099e+04	-1.027945e+03	-8.323601e+00	8.323601e+00	2.072678e+03	-2.906689e+01
8.7600e+03	2.990803e-01	7.009197e-01	5.220476e+01	1.013745e+00	4.248479e+02	-4.248479e+02	-1.058861e+05	1.279057e+03	-6.242127e+01	6.242127e+01	1.554180e+04	2.889300e+02	-2.783589e+02	2.783589e+02	-4.701310e+04	-9.708505e+02	1.253164e+01	-1.253164e+01	2.101849e+03	4.380704e+01	2.296092e+02	-2.296092e+02	-5.715369e+04	-1.027324e+03	-8.322835e+00	8.322835e+00	2.072240e+03	-2.905897e+01
8.7700e+03	2.990985e-01	7.009015e-01	5.220023e+01	1.013644e+00	4.249514e+02	-4.249514e+02	-1.058984e+05	1.279878e+03	-6.241557e+01	6.241557e+01	1.553853e+04	2.889389e+02	-2.783334e+02	2.783334e+02	-4.701764e+04	-9.705931e+02	1.253026e+01	-1.253026e+01	2.102112e+03	4.379485e+01	2.295679e+02	-2.295679e+02	-5.713635e+04	-1.026707e+03	-8.322075e+00	8.322075e+00	2.071804e+03	-2.905109e+01
8.7800e+03	2.991167e-01	7.008833e-01	5.219569e+01	1.013545e+00	4.250541e+02	-4.250541e+02	-1.059105e+05	1.280697e+03	-6.240992e+01	6.240992e+01	1.553527e+04	2.889480e+02	-2.783080e+02	2.783080e+02	-4.702212e+04	-9.703367e+02	1.252889e+01	-1.252889e+01	2.102372e+03	4.378271e+01	2.295266e+02	-2.295266e+02	-5.711897e+04	-1.026094e+03	-8.321321e+00	8.321321e+00	2.071368e+03	-2.904324e+01
8.7900e+03	2.991349e-01	7.008651e-01	5.219115e+01	1.013446e+00	4.251561e+02	-4.251561e+02	-1.059225e+05	1.281512e+03	-6.240431e+01	6.240431e+01	1.553201e+04	2.889574e+02	-2.782829e+02	2.782829e+02	-4.702655e+04	-9.700814e+02	1.252753e+01	-1.252753e+01	2.102629e+03	4.377061e+01	2.294850e+02	-2.294850e+02	-5.710155e+04	-1.025484e+03	-8.320574e+00	8.320574e+00	2.070935e+03	-2.903543e+01
8.8000e+03	2.991531e-01	7.008469e-01	5.218661e+01	1.013349e+00	4.252573e+02	-4.252573e+02	-1.059342e+05	1.282325e+03	-6.239875e+01	6.239875e+01	1.552877e+04	2.889671e+02	-2.782579e+02	2.782579e+02	-4.703094e+04	-9.698271e+02	1.252618e+01	-1.252618e+01	2.102884e+03	4.375856e+01	2.294433e+02	-2.294433e+02	-5.708409e+04	-1.024878e+03	-8.319832e+00	8.319832e+00	2.070503e+03	-2.902764e+01
8.8100e+03	2.991713e-01	7.008287e-01	5.218207e+01	1.013252e+00	4.253577e+02	-4.253577e+02	-1.059457e+05	1.283135e+03	-6.239323e+01	6.239323e+01	1.552554e+04	2.889769e+02	-2.782332e+02	2.782332e+02	-4.703527e+04	-9.695738e+02	1.252485e+01	-1.252485e+01	2.103137e+03	4.374656e+01	2.294014e+02	-2.294014e+02	-5.706659e+04	-1.024275e+03	-8.319097e+00	8.319097e+00	2.070072e+03	-2.901989e+01
8.8200e+03	2.991896e-01	7.008104e-01	5.217753e+01	1.013157e+00	4.254573e+02	-4.254573e+02	-1.059570e+05	1.283941e+03	-6.238777e+01	6.238777e+01	1.552232e+04	2.889870e+02	-2.782087e+02	2.782087e+02	-4.703955e+04	-9.693215e+02	1.252352e+01	-1.252352e+01	2.103387e+03	4.373460e+01	2.293594e+02	-2.293594e+02	-5.704906e+04	-1.023675e+03	-8.318368e+00	8.318368e+00	2.069643e+03	-2.901217e+01
8.8300e+03	2.992078e-01	7.007922e-01	5.217299e+01	1.013062e+00	4.255562e+02	-4.255562e+02	-1.059681e+05	1.284746e+03	-6.238234e+01	6.238234e+01	1.551911e+04	2.889974e+02	-2.781843e+02	2.781843e+02	-4.704378e+04	-9.690703e+02	1.252220e+01	-1.252220e+01	2.103634e+03	4.372268e+01	2.293172e+02	-2.293172e+02	-5.703148e+04	-1.023079e+03	-8.317645e+00	8.317645e+00	2.069215e+03	-2.900448e+01
8.8400e+03	2.992260e-01	7.007740e-01	5.216845e+01	1.012968e+00	4.256543e+02	-4.256543e+02	-1.059790e+05	1.285547e+03	-6.237697e+01	6.237697e+01	1.551592e+04	2.890079e+02	-2.781602e+02	2.781602e+02	-4.704796e+04	-9.688201e+02	1.252089e+01	-1.252089e+01	2.103879e+03	4.371081e+01	2.292748e+02	-2.292748e+02	-5.701388e+04	-1.022487e+03	-8.316928e+00	8.316928e+00	2.068789e+03	-2.899682e+01
8.8500e+03	2.992443e-01	7.007557e-01	5.216391e+01	1.012875e+00	4.257516e+02	-4.257516e+02	-1.059898e+05	1.286345e+03	-6.237164e+01	6.237164e+01	1.551273e+04	2.890187e+02	-2.781363e+02	2.781363e+02	-4.705209e+04	-9.685708e+02	1.251959e+01	-1.251959e+01	2.104122e+03	4.369899e+01	2.292323e+02	-2.292323e+02	-5.699623e+04	-1.021898e+03	-8.316217e+00	8.316217e+00	2.068364e+03	-2.898919e+01
8.8600e+03	2.992625e-01	7.007375e-01	5.215937e+01	1.012783e+00	4.258482e+02	-4.258482e+02	-1.060003e+05	1.287141e+03	-6.236635e+01	6.236635e+01	1.550956e+04	2.890297e+02	-2.781125e+02	2.781125e+02	-4.705617e+04	-9.683227e+02	1.251829e+01	-1.251829e+01	2.104362e+03	4.368721e+01	2.291897e+02	-2.291897e+02	-5.697855e+04	-1.021312e+03	-8.315513e+00	8.315513e+00	2.067941e+03	-2.898160e+01
8.8700e+03	2.992808e-01	7.007192e-01	5.215482e+01	1.012692e+00	4.259440e+02	-4.259440e+02	-1.060106e+05	1.287933e+03	-6.236112e+01	6.236112e+01	1.550639e+04	2.890409e+02	-2.780890e+02	2.780890e+02	-4.706020e+04	-9.680755e+02	1.251701e+01	-1.251701e+01	2.104599e+03	4.367547e+01	2.291469e+02	-2.291469e+02	-5.696084e+04	-1.020730e+03	-8.314815e+00	8.314815e+00	2.067519e+03	-2.897403e+01
8.8800e+03	2.992990e-01	7.007010e-01	5.215028e+01	1.012602e+00	4.260391e+02	-4.260391e+02	-1.060207e+05	1.288723e+03	-6.235593e+01	6.235593e+01	1.550324e+04	2.890524e+02	-2.780656e+02	2.780656e+02	-4.706418e+04	-9.678293e+02	1.251574e+01	-1.251574e+01	2.104834e+03	4.366378e+01	2.291040e+02	-2.291040e+02	-5.694309e+04	-1.020152e+03	-8.314122e+00	8.314122e+00	2.067099e+03	-2.896650e+01
8.8900e+03	2.993173e-01	7.006827e-01	5.214574e+01	1.012513e+00	4.261334e+02	-4.261334e+02	-1.060307e+05	1.289510e+03	-6.235078e+01	6.235078e+01	1.550010e+04	2.890641e+02	-2.780424e+02	2.780424e+02	-4.706812e+04	-9.675841e+02	1.251447e+01	-1.251447e+01	2.105067e+03	4.365214e+01	2.290609e+02	-2.290609e+02	-5.692531e+04	-1.019576e+03	-8.313436e+00	8.313436e+00	2.066680e+03	-2.895900e+01
8.9000e+03	2.993355e-01	7.006645e-01	5.214120e+01	1.012425e+00	4.262269e+02	-4.262269e+02	-1.060404e+05	1.290294e+03	-6.234567e+01	6.234567e+01	1.549697e+04	2.890759e+02	-2.780195e+02	2.780195e+02	-4.707200e+04	-9.673400e+02	1.251322e+01	-1.251322e+01	2.105297e+03	4.364054e+01	2.290176e+02	-2.290176e+02	-5.690750e+04	-1.019005e+03	-8.312755e+00	8.312755e+00	2.066263e+03	-2.895153e+01
8.9100e+03	2.993538e-01	7.006462e-01	5.213666e+01	1.012337e+00	4.263197e+02	-4.263197e+02	-1.060500e+05	1.291076e+03	-6.234060e+01	6.234060e+01	1.549385e+04	2.890880e+02	-2.779967e+02	2.779967e+02	-4.707584e+04	-9.670968e+02	1.251198e+01	-1.251198e+01	2.105525e+03	4.362898e+01	2.289742e+02	-2.289742e+02	-5.688966e+04	-1.018436e+03	-8.312079e+00	8.312079e+00	2.065847e+03	-2.894409e+01
8.9200e+03	2.993720e-01	7.006280e-01	5.213211e+01	1.012251e+00	4.264117e+02	-4.264117e+02	-1.060594e+05	1.291854e+03	-6.233558e+01	6.233558e+01	1.549074e+04	2.891003e+02	-2.779741e+02	2.779741e+02	-4.707963e+04	-9.668547e+02	1.251074e+01	-1.251074e+01	2.105750e+03	4.361747e+01	2.289307e+02	-2.289307e+02	-5.687178e+04	-1.017871e+03	-8.311410e+00	8.311410e+00	2.065432e+03	-2.893668e+01
8.9300e+03	2.993903e-01	7.006097e-01	5.212757e+01	1.012165e+00	4.265029e+02	-4.265029e+02	-1.060685e+05	1.292630e+03	-6.233060e+01	6.233060e+01	1.548765e+04	2.891128e+02	-2.779517e+02	2.779517e+02	-4.708338e+04	-9.666136e+02	1.250952e+01	-1.250952e+01	2.105973e+03	4.360600e+01	2.288870e+02	-2.288870e+02	-5.685388e+04	-1.017309e+03	-8.310746e+00	8.310746e+00	2.065019e+03	-2.892931e+01
8.9400e+03	2.994086e-01	7.005914e-01	5.212304e+01	1.012081e+00	4.265934e+02	-4.265934e+02	-1.060775e+05	1.293403e+03	-6.232566e+01	6.232566e+01	1.548456e+04	2.891256e+02	-2.779295e+02	2.779295e+02	-4.708707e+04	-9.663734e+02	1.250830e+01	-1.250830e+01	2.106194e+03	4.359458e+01	2.288432e+02	-2.288432e+02	-5.683594e+04	-1.016751e+03	-8.310087e+00	8.310087e+00	2.064608e+03	-2.892196e+01
8.9500e+03	2.994268e-01	7.005732e-01	5.211850e+01	1.011997e+00	4.266831e+02	-4.266831e+02	-1.060863e+05	1.294173e+03	-6.232077e+01	6.232077e+01	1.548149e+04	2.891385e+02	-2.779074e+02	2.779074e+02	-4.709072e+04	-9.661343e+02	1.250709e+01	-1.250709e+01	2.106412e+03	4.358320e+01	2.287992e+02	-2.287992e+02	-5.681797e+04	-1.016196e+03	-8.309435e+00	8.309435e+00	2.064198e+03	-2.891465e+01
8.9600e+03	2.994451e-01	7.005549e-01	5.211396e+01	1.011914e+00	4.267721e+02	-4.267721e+02	-1.060949e+05	1.294940e+03	-6.231592e+01	6.231592e+01	1.547843e+04	2.891516e+02	-2.778856e+02	2.778856e+02	-4.709432e+04	-9.658961e+02	1.250589e+01	-1.250589e+01	2.106628e+03	4.357186e+01	2.287551e+02	-2.287551e+02	-5.679998e+04	-1.015645e+03	-8.308788e+00	8.308788e+00	2.063790e+03	-2.890736e+01
8.9700e+03	2.994634e-01	7.005366e-01	5.210942e+01	1.011832e+00	4.268604e+02	-4.268604e+02	-1.061034e+05	1.295705e+03	-6.231111e+01	6.231111e+01	1.547537e+04	2.891649e+02	-2.778639e+02	2.778639e+02	-4.709788e+04	-9.656589e+02	1.250471e+01	-1.250471e+01	2.106841e+03	4.356057e+01	2.287109e+02	-2.287109e+02	-5.678196e+04	-1.015097e+03	-8.308147e+00	8.308147e+00	2.063383e+03	-2.890011e+01
8.9800e+03	2.994816e-01	7.005184e-01	5.210489e+01	1.011750e+00	4.269479e+02	-4.269479e+02	-1.061116e+05	1.296466e+03	-6.230634e+01	6.230634e+01	1.547233e+04	2.891784e+02	-2.778424e+02	2.778424e+02	-4.710139e+04	-9.654227e+02	1.250353e+01	-1.250353e+01	2.107052e+03	4.354932e+01	2.286665e+02	-2.286665e+02	-5.676390e+04	-1.014552e+03	-8.307511e+00	8.307511e+00	2.062977e+03	-2.889289e+01
8.9900e+03	2.994999e-01	7.005001e-01	5.210036e+01	1.011670e+00	4.270347e+02	-4.270347e+02	-1.061197e+05	1.297225e+03	-6.230161e+01	6.230161e+01	1.546930e+04	2.891922e+02	-2.778211e+02	2.778211e+02	-4.710486e+04	-9.651876e+02	1.250236e+01	-1.250236e+01	2.107261e+03	4.353812e+01	2.286220e+02	-2.286220e+02	-5.674583e+04	-1.014010e+03	-8.306880e+00	8.306880e+00	2.062573e+03	-2.888570e+01
9.0000e+03	2.995181e-01	7.004819e-01	5.209583e+01	1.011590e+00	4.271207e+02	-4.271207e+02	-1.061276e+05	1.297981e+03	-6.229692e+01	6.229692e+01	1.546628e+04	2.892061e+02	-2.778000e+02	2.778000e+02	-4.710828e+04	-9.649533e+02	1.250119e+01	-1.250119e+01	2.107468e+03	4.352696e+01	2.285773e+02	-2.285773e+02	-5.672772e+04	-1.013472e+03	-8.306256e+00	8.306256e+00	2.062171e+03	-2.887854e+01
9.0100e+03	2.995364e-01	7.004636e-01	5.209130e+01	1.011511e+00	4.272060e+02	-4.272060e+02	-1.061353e+05	1.298734e+03	-6.229228e+01	6.229228e+01	1.546328e+04	2.892202e+02	-2.777791e+02	2.777791e+02	-4.711165e+04	-9.647201e+02	1.250004e+01	-1.250004e+01	2.107672e+03	4.351584e+01	2.285325e+02	-2.285325e+02	-5.670959e+04	-1.012937e+03	-8.305636e+00	8.305636e+00	2.061770e+03	-2.887140e+01
9.0200e+03	2.995546e-01	7.004454e-01	5.208677e+01	1.011434e+00	4.272905e+02	-4.272905e+02	-1.061428e+05	1.299484e+03	-6.228767e+01	6.228767e+01	1.546028e+04	2.892345e+02	-2.777583e+02	2.777583e+02	-4.711498e+04	-9.644879e+02	1.249890e+01	-1.249890e+01	2.107874e+03	4.350477e+01	2.284876e+02	-2.284876e+02	-5.669144e+04	-1.012406e+03	-8.305022e+00	8.305022e+00	2.061370e+03	-2.886430e+01
9.0300e+03	2.995729e-01	7.004271e-01	5.208224e+01	1.011356e+00	4.273744e+02	-4.273744e+02	-1.061501e+05	1.300232e+03	-6.228311e+01	6.228311e+01	1.545729e+04	2.892489e+02	-2.777378e+02	2.777378e+02	-4.711827e+04	-9.642566e+02	1.249776e+01	-1.249776e+01	2.108074e+03	4.349374e+01	2.284426e+02	-2.284426e+02	-5.667326e+04	-1.011878e+03	-8.304414e+00	8.304414e+00	2.060972e+03	-2.885723e+01
9.0400e+03	2.995911e-01	7.004089e-01	5.207772e+01	1.011280e+00	4.274575e+02	-4.274575e+02	-1.061573e+05	1.300976e+03	-6.227859e+01	6.227859e+01	1.545432e+04	2.892636e+02	-2.777174e+02	2.777174e+02	-4.712151e+04	-9.640263e+02	1.249664e+01	-1.249664e+01	2.108272e+03	4.348276e+01	2.283974e+02	-2.283974e+02	-5.665505e+04	-1.011353e+03	-8.303811e+00	8.303811e+00	2.060576e+03	-2.885019e+01
9.0500e+03	2.996093e-01	7.003907e-01	5.207320e+01	1.011205e+00	4.275398e+02	-4.275398e+02	-1.061643e+05	1.301718e+03	-6.227411e+01	6.227411e+01	1.545136e+04	2.892785e+02	-2.776971e+02	2.776971e+02	-4.712470e+04	-9.637970e+02	1.249552e+01	-1.249552e+01	2.108467e+03	4.347182e+01	2.283521e+02	-2.283521e+02	-5.663682e+04	-1.010831e+03	-8.303213e+00	8.303213e+00	2.060180e+03	-2.884318e+01
9.0600e+03	2.996276e-01	7.003724e-01	5.206868e+01	1.011130e+00	4.276215e+02	-4.276215e+02	-1.061711e+05	1.302457e+03	-6.226967e+01	6.226967e+01	1.544840e+04	2.892935e+02	-2.776771e+02	2.776771e+02	-4.712786e+04	-9.635686e+02	1.249441e+01	-1.249441e+01	2.108660e+03	4.346092e+01	2.283067e+02	-2.283067e+02	-5.661857e+04	-1.010313e+03	-8.302621e+00	8.302621e+00	2.059787e+03	-2.883620e+01
9.0700e+03	2.996458e-01	7.003542e-01	5.206416e+01	1.011056e+00	4.277024e+02	-4.277024e+02	-1.061777e+05	1.303194e+03	-6.226527e+01	6.226527e+01	1.544546e+04	2.893087e+02	-2.776572e+02	2.776572e+02	-4.713097e+04	-9.633412e+02	1.249331e+01	-1.249331e+01	2.108851e+03	4.345006e+01	2.282612e+02	-2.282612e+02	-5.660030e+04	-1.009798e+03	-8.302034e+00	8.302034e+00	2.059395e+03	-2.882925e+01
9.0800e+03	2.996640e-01	7.003360e-01	5.205965e+01	1.010983e+00	4.277826e+02	-4.277826e+02	-1.061842e+05	1.303927e+03	-6.226090e+01	6.226090e+01	1.544253e+04	2.893241e+02	-2.776375e+02	2.776375e+02	-4.713404e+04	-9.631148e+02	1.249222e+01	-1.249222e+01	2.109040e+03	4.343925e+01	2.282155e+02	-2.282155e+02	-5.658200e+04	-1.009286e+03	-8.301453e+00	8.301453e+00	2.059004e+03	-2.882233e+01
9.0900e+03	2.996822e-01	7.003178e-01	5.205513e+01	1.010911e+00	4.278621e+02	-4.278621e+02	-1.061905e+05	1.304658e+03	-6.225658e+01	6.225658e+01	1.543961e+04	2.893396e+02	-2.776180e+02	2.776180e+02	-4.713706e+04	-9.628894e+02	1.249114e+01	-1.249114e+01	2.109227e+03	4.342848e+01	2.281698e+02	-2.281698e+02	-5.656368e+04	-1.008777e+03	-8.300876e+00	8.300876e+00	2.058615e+03	-2.881544e+01
9.1000e+03	2.997004e-01	7.002996e-01	5.205062e+01	1.010840e+00	4.279409e+02	-4.279409e+02	-1.061966e+05	1.305386e+03	-6.225230e+01	6.225230e+01	1.543670e+04	2.893554e+02	-2.775987e+02	2.775987e+02	-4.714004e+04	-9.626649e+02	1.249006e+01	-1.249006e+01	2.109411e+03	4.341775e+01	2.281239e+02	-2.281239e+02	-5.654534e+04	-1.008272e+03	-8.300305e+00	8.300305e+00	2.058227e+03	-2.880858e+01
9.1100e+03	2.997186e-01	7.002814e-01	5.204612e+01	1.010769e+00	4.280189e+02	-4.280189e+02	-1.062026e+05	1.306111e+03	-6.224805e+01	6.224805e+01	1.543381e+04	2.893713e+02	-2.775795e+02	2.775795e+02	-4.714298e+04	-9.624413e+02	1.248900e+01	-1.248900e+01	2.109593e+03	4.340707e+01	2.280779e+02	-2.280779e+02	-5.652698e+04	-1.007770e+03	-8.299739e+00	8.299739e+00	2.057841e+03	-2.880175e+01
9.1200e+03	2.997368e-01	7.002632e-01	5.204161e+01	1.010699e+00	4.280963e+02	-4.280963e+02	-1.062083e+05	1.306833e+03	-6.224385e+01	6.224385e+01	1.543092e+04	2.893874e+02	-2.775605e+02	2.775605e+02	-4.714588e+04	-9.622187e+02	1.248794e+01	-1.248794e+01	2.109773e+03	4.339643e+01	2.280317e+02	-2.280317e+02	-5.650860e+04	-1.007271e+03	-8.299179e+00	8.299179e+00	2.057456e+03	-2.879495e+01
9.1300e+03	2.997550e-01	7.002450e-01	5.203711e+01	1.010630e+00	4.281729e+02	-4.281729e+02	-1.062139e+05	1.307553e+03	-6.223968e+01	6.223968e+01	1.542805e+04	2.894036e+02	-2.775417e+02	2.775417e+02	-4.714873e+04	-9.619971e+02	1.248689e+01	-1.248689e+01	2.109952e+03	4.338583e+01	2.279855e+02	-2.279855e+02	-5.649020e+04	-1.006775e+03	-8.298623e+00	8.298623e+00	2.057073e+03	-2.878818e+01
9.1400e+03	2.997731e-01	7.002269e-01	5.203262e+01	1.010562e+00	4.282488e+02	-4.282488e+02	-1.062194e+05	1.308269e+03	-6.223555e+01	6.223555e+01	1.542518e+04	2.894201e+02	-2.775230e+02	2.775230e+02	-4.715155e+04	-9.617764e+02	1.248585e+01	-1.248585e+01	2.110127e+03	4.337527e+01	2.279391e+02	-2.279391e+02	-5.647179e+04	-1.006283e+03	-8.298072e+00	8.298072e+00	2.056691e+03	-2.878144e+01
9.1500e+03	2.997913e-01	7.002087e-01	5.202812e+01	1.010494e+00	4.283240e+02	-4.283240e+02	-1.062246e+05	1.308983e+03	-6.223146e+01	6.223146e+01	1.542233e+04	2.894366e+02	-2.775045e+02	2.775045e+02	-4.715432e+04	-9.615567e+02	1.248482e+01	-1.248482e+01	2.110301e+03	4.336476e+01	2.278927e+02	-2.278927e+02	-5.645335e+04	-1.005794e+03	-8.297527e+00	8.297527e+00	2.056310e+03	-2.877473e+01
9.1600e+03	2.998095e-01	7.001905e-01	5.202363e+01	1.010427e+00	4.283986e+02	-4.283986e+02	-1.062297e+05	1.309695e+03	-6.222741e+01	6.222741e+01	1.541949e+04	2.894534e+02	-2.774862e+02	2.774862e+02	-4.715705e+04	-9.613379e+02	1.248380e+01	-1.248380e+01	2.110473e+03	4.335429e+01	2.278461e+02	-2.278461e+02	-5.643490e+04	-1.005308e+03	-8.296986e+00	8.296986e+00	2.055932e+03	-2.876804e+01
9.1700e+03	2.998276e-01	7.001724e-01	5.201915e+01	1.010361e+00	4.284724e+02	-4.284724e+02	-1.062347e+05	1.310403e+03	-6.222339e+01	6.222339e+01	1.541666e+04	2.894703e+02	-2.774681e+02	2.774681e+02	-4.715974e+04	-9.611201e+02	1.248278e+01	-1.248278e+01	2.110643e+03	4.334386e+01	2.277994e+02	-2.277994e+02	-5.641643e+04	-1.004825e+03	-8.296451e+00	8.296451e+00	2.055554e+03	-2.876139e+01
9.1800e+03	2.998457e-01	7.001543e-01	5.201466e+01	1.010296e+00	4.285455e+02	-4.285455e+02	-1.062394e+05	1.311109e+03	-6.221941e+01	6.221941e+01	1.541384e+04	2.894874e+02	-2.774501e+02	2.774501e+02	-4.716239e+04	-9.609032e+02	1.248178e+01	-1.248178e+01	2.110810e+03	4.333347e+01	2.277526e+02	-2.277526e+02	-5.639794e+04	-1.004345e+03	-8.295921e+00	8.295921e+00	2.055178e+03	-2.875477e+01
9.1900e+03	2.998638e-01	7.001362e-01	5.201018e+01	1.010232e+00	4.286179e+02	-4.286179e+02	-1.062441e+05	1.311812e+03	-6.221547e+01	6.221547e+01	1.541103e+04	2.895046e+02	-2.774322e+02	2.774322e+02	-4.716500e+04	-9.606873e+02	1.248078e+01	-1.248078e+01	2.110976e+03	4.332313e+01	2.277058e+02	-2.277058e+02	-5.637944e+04	-1.003868e+03	-8.295395e+00	8.295395e+00	2.054804e+03	-2.874817e+01
9.2000e+03	2.998819e-01	7.001181e-01	5.200571e+01	1.010168e+00	4.286897e+02	-4.286897e+02	-1.062485e+05	1.312512e+03	-6.221157e+01	6.221157e+01	1.540823e+04	2.895220e+02	-2.774146e+02	2.774146e+02	-4.716757e+04	-9.604723e+02	1.247979e+01	-1.247979e+01	2.111139e+03	4.331283e+01	2.276588e+02	-2.276588e+02	-5.636092e+04	-1.003395e+03	-8.294875e+00	8.294875e+00	2.054430e+03	-2.874160e+01
9.2100e+03	2.999000e-01	7.001000e-01	5.200124e+01	1.010105e+00	4.287607e+02	-4.287607e+02	-1.062528e+05	1.313209e+03	-6.220771e+01	6.220771e+01	1.540544e+04	2.895395e+02	-2.773971e+02	2.773971e+02	-4.717010e+04	-9.602582e+02	1.247881e+01	-1.247881e+01	2.111301e+03	4.330257e+01	2.276117e+02	-2.276117e+02	-5.634239e+04	-1.002925e+03	-8.294360e+00	8.294360e+00	2.054059e+03	-2.873507e+01
9.2200e+03	2.999181e-01	7.000819e-01	5.199677e+01	1.010043e+00	4.288311e+02	-4.288311e+02	-1.062569e+05	1.313904e+03	-6.220388e+01	6.220388e+01	1.540267e+04	2.895572e+02	-2.773797e+02	2.773797e+02	-4.717260e+04	-9.600451e+02	1.247783e+01	-1.247783e+01	2.111460e+03	4.329235e+01	2.275645e+02	-2.275645e+02	-5.632384e+04	-1.002458e+03	-8.293849e+00	8.293849e+00	2.053689e+03	-2.872856e+01
9.2300e+03	2.999362e-01	7.000638e-01	5.199230e+01	1.009981e+00	4.289007e+02	-4.289007e+02	-1.062609e+05	1.314595e+03	-6.220009e+01	6.220009e+01	1.539990e+04	2.895750e+02	-2.773626e+02	2.773626e+02	-4.717505e+04	-9.598328e+02	1.247687e+01	-1.247687e+01	2.111618e+03	4.328217e+01	2.275172e+02	-2.275172e+02	-5.630527e+04	-1.001994e+03	-8.293344e+00	8.293344e+00	2.053320e+03	-2.872208e+01
9.2400e+03	2.999542e-01	7.000458e-01	5.198785e+01	1.009920e+00	4.289697e+02	-4.289697e+02	-1.062647e+05	1.315284e+03	-6.219633e+01	6.219633e+01	1.539715e+04	2.895930e+02	-2.773456e+02	2.773456e+02	-4.717746e+04	-9.596216e+02	1.247591e+01	-1.247591e+01	2.111773e+03	4.327204e+01	2.274698e+02	-2.274698e+02	-5.628670e+04	-1.001533e+03	-8.292843e+00	8.292843e+00	2.052953e+03	-2.871563e+01
9.2500e+03	2.999723e-01	7.000277e-01	5.198339e+01	1.009860e+00	4.290380e+02	-4.290380e+02	-1.062683e+05	1.315971e+03	-6.219261e+01	6.219261e+01	1.539440e+04	2.896111e+02	-2.773287e+02	2.773287e+02	-4.717984e+04	-9.594112e+02	1.247496e+01	-1.247496e+01	2.111927e+03	4.326194e+01	2.274223e+02	-2.274223e+02	-5.626811e+04	-1.001075e+03	-8.292347e+00	8.292347e+00	2.052587e+03	-2.870920e+01
9.2600e+03	2.999903e-01	7.000097e-01	5.197894e+01	1.009801e+00	4.291056e+02	-4.291056e+02	-1.062718e+05	1.316654e+03	-6.218893e+01	6.218893e+01	1.539167e+04	2.896294e+02	-2.773120e+02	2.773120e+02	-4.718217e+04	-9.592018e+02	1.247402e+01	-1.247402e+01	2.112079e+03	4.325189e+01	2.273747e+02	-2.273747e+02	-5.624951e+04	-1.000620e+03	-8.291856e+00	8.291856e+00	2.052223e+03	-2.870281e+01
9.2700e+03	3.000083e-01	6.999917e-01	5.197449e+01	1.009742e+00	4.291726e+02	-4.291726e+02	-1.062751e+05	1.317335e+03	-6.218528e+01	6.218528e+01	1.538895e+04	2.896478e+02	-2.772955e+02	2.772955e+02	-4.718447e+04	-9.589933e+02	1.247308e+01	-1.247308e+01	2.112228e+03	4.324188e+01	2.273271e+02	-2.273271e+02	-5.623089e+04	-1.000168e+03	-8.291370e+00	8.291370e+00	2.051860e+03	-2.869644e+01
9.2800e+03	3.000263e-01	6.999737e-01	5.197005e+01	1.009684e+00	4.292389e+02	-4.292389e+02	-1.062783e+05	1.318013e+03	-6.218167e+01	6.218167e+01	1.538624e+04	2.896664e+02	-2.772791e+02	2.772791e+02	-4.718673e+04	-9.587857e+02	1.247216e+01	-1.247216e+01	2.112376e+03	4.323191e+01	2.272793e+02	-2.272793e+02	-5.621227e+04	-9.997198e+02	-8.290889e+00	8.290889e+00	2.051498e+03	-2.869011e+01
9.2900e+03	3.000443e-01	6.999557e-01	5.196561e+01	1.009627e+00	4.293045e+02	-4.293045e+02	-1.062813e+05	1.318689e+03	-6.217810e+01	6.217810e+01	1.538354e+04	2.896851e+02	-2.772629e+02	2.772629e+02	-4.718895e+04	-9.585790e+02	1.247124e+01	-1.247124e+01	2.112522e+03	4.322199e+01	2.272315e+02	-2.272315e+02	-5.619363e+04	-9.992742e+02	-8.290412e+00	8.290412e+00	2.051139e+03	-2.868380e+01
9.3000e+03	3.000622e-01	6.999378e-01	5.196118e+01	1.009571e+00	4.293694e+02	-4.293694e+02	-1.062842e+05	1.319361e+03	-6.217456e+01	6.217456e+01	1.538085e+04	2.897039e+02	-2.772468e+02	2.772468e+02	-4.719114e+04	-9.583733e+02	1.247033e+01	-1.247033e+01	2.112666e+03	4.321210e+01	2.271835e+02	-2.271835e+02	-5.617498e+04	-9.988317e+02	-8.289940e+00	8.289940e+00	2.050780e+03	-2.867752e+01
9.3100e+03	3.000802e-01	6.999198e-01	5.195675e+01	1.009515e+00	4.294337e+02	-4.294337e+02	-1.062869e+05	1.320031e+03	-6.217105e+01	6.217105e+01	1.537817e+04	2.897229e+02	-2.772309e+02	2.772309e+02	-4.719329e+04	-9.581684e+02	1.246943e+01	-1.246943e+01	2.112808e+03	4.320225e+01	2.271355e+02	-2.271355e+02	-5.615633e+04	-9.983923e+02	-8.289473e+00	8.289473e+00	2.050423e+03	-2.867126e+01
9.3200e+03	3.000981e-01	6.999019e-01	5.195233e+01	1.009460e+00	4.294973e+02	-4.294973e+02	-1.062895e+05	1.320698e+03	-6.216758e+01	6.216758e+01	1.537551e+04	2.897420e+02	-2.772151e+02	2.772151e+02	-4.719540e+04	-9.579645e+02	1.246853e+01	-1.246853e+01	2.112948e+03	4.319245e+01	2.270874e+02	-2.270874e+02	-5.613766e+04	-9.979559e+02	-8.289010e+00	8.289010e+00	2.050067e+03	-2.866504e+01
9.3300e+03	3.001160e-01	6.998840e-01	5.194791e+01	1.009405e+00	4.295602e+02	-4.295602e+02	-1.062919e+05	1.321362e+03	-6.216415e+01	6.216415e+01	1.537285e+04	2.897613e+02	-2.771995e+02	2.771995e+02	-4.719747e+04	-9.577614e+02	1.246764e+01	-1.246764e+01	2.113086e+03	4.318269e+01	2.270392e+02	-2.270392e+02	-5.611898e+04	-9.975225e+02	-8.288552e+00	8.288552e+00	2.049713e+03	-2.865884e+01
9.3400e+03	3.001339e-01	6.998661e-01	5.194350e+01	1.009351e+00	4.296225e+02	-4.296225e+02	-1.062941e+05	1.322024e+03	-6.216074e+01	6.216074e+01	1.537020e+04	2.897806e+02	-2.771841e+02	2.771841e+02	-4.719951e+04	-9.575593e+02	1.246676e+01	-1.246676e+01	2.113222e+03	4.317296e+01	2.269909e+02	-2.269909e+02	-5.610030e+04	-9.970922e+02	-8.288098e+00	8.288098e+00	2.049360e+03	-2.865268e+01
9.3500e+03	3.001518e-01	6.998482e-01	5.193909e+01	1.009298e+00	4.296841e+02	-4.296841e+02	-1.062963e+05	1.322683e+03	-6.215738e+01	6.215738e+01	1.536757e+04	2.898001e+02	-2.771688e+02	2.771688e+02	-4.720151e+04	-9.573581e+02	1.246589e+01	-1.246589e+01	2.113357e+03	4.316328e+01	2.269425e+02	-2.269425e+02	-5.608161e+04	-9.966648e+02	-8.287649e+00	8.287649e+00	2.049009e+03	-2.864654e+01
9.3600e+03	3.001696e-01	6.998304e-01	5.193469e+01	1.009246e+00	4.297450e+02	-4.297450e+02	-1.062982e+05	1.323339e+03	-6.215405e+01	6.215405e+01	1.536495e+04	2.898198e+02	-2.771536e+02	2.771536e+02	-4.720348e+04	-9.571578e+02	1.246503e+01	-1.246503e+01	2.113489e+03	4.315364e+01	2.268941e+02	-2.268941e+02	-5.606291e+04	-9.962405e+02	-8.287205e+00	8.287205e+00	2.048659e+03	-2.864042e+01
9.3700e+03	3.001875e-01	6.998125e-01	5.193030e+01	1.009194e+00	4.298054e+02	-4.298054e+02	-1.063000e+05	1.323993e+03	-6.215075e+01	6.215075e+01	1.536233e+04	2.898395e+02	-2.771386e+02	2.771386e+02	-4.720541e+04	-9.569583e+02	1.246417e+01	-1.246417e+01	2.113620e+03	4.314404e+01	2.268455e+02	-2.268455e+02	-5.604420e+04	-9.958191e+02	-8.286765e+00	8.286765e+00	2.048311e+03	-2.863434e+01
9.3800e+03	3.002053e-01	6.997947e-01	5.192590e+01	1.009143e+00	4.298650e+02	-4.298650e+02	-1.063017e+05	1.324644e+03	-6.214748e+01	6.214748e+01	1.535973e+04	2.898594e+02	-2.771238e+02	2.771238e+02	-4.720730e+04	-9.567598e+02	1.246332e+01	-1.246332e+01	2.113749e+03	4.313448e+01	2.267969e+02	-2.267969e+02	-5.602549e+04	-9.954007e+02	-8.286330e+00	8.286330e+00	2.047964e+03	-2.862828e+01
9.3900e+03	3.002231e-01	6.997769e-01	5.192152e+01	1.009093e+00	4.299240e+02	-4.299240e+02	-1.063032e+05	1.325292e+03	-6.214425e+01	6.214425e+01	1.535714e+04	2.898794e+02	-2.771091e+02	2.771091e+02	-4.720916e+04	-9.565622e+02	1.246248e+01	-1.246248e+01	2.113876e+03	4.312496e+01	2.267483e+02	-2.267483e+02	-5.600676e+04	-9.949853e+02	-8.285899e+00	8.285899e+00	2.047618e+03	-2.862225e+01
9.4000e+03	3.002409e-01	6.997591e-01	5.191714e+01	1.009043e+00	4.299824e+02	-4.299824e+02	-1.063046e+05	1.325937e+03	-6.214106e+01	6.214106e+01	1.535456e+04	2.898996e+02	-2.770945e+02	2.770945e+02	-4.721099e+04	-9.563654e+02	1.246165e+01	-1.246165e+01	2.114002e+03	4.311548e+01	2.266995e+02	-2.266995e+02	-5.598804e+04	-9.945728e+02	-8.285473e+00	8.285473e+00	2.047274e+03	-2.861625e+01
9.4100e+03	3.002586e-01	6.997414e-01	5.191276e+01	1.008994e+00	4.300401e+02	-4.300401e+02	-1.063058e+05	1.326580e+03	-6.213789e+01	6.213789e+01	1.535199e+04	2.899198e+02	-2.770801e+02	2.770801e+02	-4.721278e+04	-9.561696e+02	1.246082e+01	-1.246082e+01	2.114125e+03	4.310604e+01	2.266507e+02	-2.266507e+02	-5.596931e+04	-9.941633e+02	-8.285051e+00	8.285051e+00	2.046931e+03	-2.861028e+01
9.4200e+03	3.002764e-01	6.997236e-01	5.190840e+01	1.008945e+00	4.300972e+02	-4.300972e+02	-1.063069e+05	1.327220e+03	-6.213476e+01	6.213476e+01	1.534943e+04	2.899402e+02	-2.770659e+02	2.770659e+02	-4.721453e+04	-9.559746e+02	1.246000e+01	-1.246000e+01	2.114247e+03	4.309664e+01	2.266018e+02	-2.266018e+02	-5.595057e+04	-9.937567e+02	-8.284634e+00	8.284634e+00	2.046590e+03	-2.860433e+01
9.4300e+03	3.002941e-01	6.997059e-01	5.190403e+01	1.008897e+00	4.301536e+02	-4.301536e+02	-1.063079e+05	1.327857e+03	-6.213166e+01	6.213166e+01	1.534688e+04	2.899607e+02	-2.770517e+02	2.770517e+02	-4.721626e+04	-9.557805e+02	1.245919e+01	-1.245919e+01	2.114367e+03	4.308728e+01	2.265528e+02	-2.265528e+02	-5.593183e+04	-9.933531e+02	-8.284221e+00	8.284221e+00	2.046250e+03	-2.859841e+01
9.4400e+03	3.003118e-01	6.996882e-01	5.189968e+01	1.008850e+00	4.302094e+02	-4.302094e+02	-1.063087e+05	1.328492e+03	-6.212860e+01	6.212860e+01	1.534434e+04	2.899813e+02	-2.770378e+02	2.770378e+02	-4.721794e+04	-9.555873e+02	1.245839e+01	-1.245839e+01	2.114485e+03	4.307796e+01	2.265038e+02	-2.265038e+02	-5.591308e+04	-9.929523e+02	-8.283812e+00	8.283812e+00	2.045912e+03	-2.859252e+01
9.4500e+03	3.003295e-01	6.996705e-01	5.189533e+01	1.008804e+00	4.302646e+02	-4.302646e+02	-1.063094e+05	1.329123e+03	-6.212557e+01	6.212557e+01	1.534181e+04	2.900020e+02	-2.770239e+02	2.770239e+02	-4.721960e+04	-9.553950e+02	1.245759e+01	-1.245759e+01	2.114602e+03	4.306868e+01	2.264547e+02	-2.264547e+02	-5.589433e+04	-9.925545e+02	-8.283408e+00	8.283408e+00	2.045575e+03	-2.858665e+01
9.4600e+03	3.003471e-01	6.996529e-01	5.189098e+01	1.008758e+00	4.303192e+02	-4.303192e+02	-1.063099e+05	1.329753e+03	-6.212257e+01	6.212257e+01	1.533930e+04	2.900228e+02	-2.770102e+02	2.770102e+02	-4.722122e+04	-9.552035e+02	1.245680e+01	-1.245680e+01	2.114717e+03	4.305944e+01	2.264055e+02	-2.264055e+02	-5.587558e+04	-9.921596e+02	-8.283008e+00	8.283008e+00	2.045239e+03	-2.858082e+01
9.4700e+03	3.003648e-01	6.996352e-01	5.188664e+01	1.008713e+00	4.303731e+02	-4.303731e+02	-1.063103e+05	1.330379e+03	-6.211960e+01	6.211960e+01	1.533679e+04	2.900437e+02	-2.769967e+02	2.769967e+02	-4.722280e+04	-9.550130e+02	1.245601e+01	-1.245601e+01	2.114830e+03	4.305024e+01	2.263563e+02	-2.263563e+02	-5.585683e+04	-9.917675e+02	-8.282613e+00	8.282613e+00	2.044905e+03	-2.857500e+01
9.4800e+03	3.003824e-01	6.996176e-01	5.188231e+01	1.008668e+00	4.304264e+02	-4.304264e+02	-1.063106e+05	1.331003e+03	-6.211667e+01	6.211667e+01	1.533430e+04	2.900648e+02	-2.769833e+02	2.769833e+02	-4.722436e+04	-9.548232e+02	1.245524e+01	-1.245524e+01	2.114941e+03	4.304108e+01	2.263070e+02	-2.263070e+02	-5.583807e+04	-9.913783e+02	-8.282221e+00	8.282221e+00	2.044573e+03	-2.856922e+01
9.4900e+03	3.004000e-01	6.996000e-01	5.187798e+01	1.008624e+00	4.304790e+02	-4.304790e+02	-1.063107e+05	1.331624e+03	-6.211377e+01	6.211377e+01	1.533181e+04	2.900859e+02	-2.769701e+02	2.769701e+02	-4.722588e+04	-9.546344e+02	1.245447e+01	-1.245447e+01	2.115051e+03	4.303195e+01	2.262576e+02	-2.262576e+02	-5.581931e+04	-9.909920e+02	-8.281835e+00	8.281835e+00	2.044241e+03	-2.856346e+01
9.5000e+03	3.004175e-01	6.995825e-01	5.187367e+01	1.008580e+00	4.305311e+02	-4.305311e+02	-1.063107e+05	1.332243e+03	-6.211090e+01	6.211090e+01	1.532934e+04	2.901072e+02	-2.769569e+02	2.769569e+02	-4.722737e+04	-9.544464e+02	1.245371e+01	-1.245371e+01	2.115159e+03	4.302287e+01	2.262082e+02	-2.262082e+02	-5.580055e+04	-9.906086e+02	-8.281452e+00	8.281452e+00	2.043911e+03	-2.855773e+01
9.5100e+03	3.004351e-01	6.995649e-01	5.186935e+01	1.008538e+00	4.305825e+02	-4.305825e+02	-1.063105e+05	1.332859e+03	-6.210806e+01	6.210806e+01	1.532687e+04	2.901286e+02	-2.769440e+02	2.769440e+02	-4.722882e+04	-9.542593e+02	1.245295e+01	-1.245295e+01	2.115265e+03	4.301383e+01	2.261587e+02	-2.261587e+02	-5.578179e+04	-9.902280e+02	-8.281073e+00	8.281073e+00	2.043583e+03	-2.855203e+01
9.5200e+03	3.004526e-01	6.995474e-01	5.186505e+01	1.008495e+00	4.306333e+02	-4.306333e+02	-1.063102e+05	1.333472e+03	-6.210525e+01	6.210525e+01	1.532442e+04	2.901500e+02	-2.769311e+02	2.769311e+02	-4.723024e+04	-9.540731e+02	1.245220e+01	-1.245220e+01	2.115370e+03	4.300482e+01	2.261092e+02	-2.261092e+02	-5.576303e+04	-9.898503e+02	-8.280699e+00	8.280699e+00	2.043256e+03	-2.854635e+01
9.5300e+03	3.004701e-01	6.995299e-01	5.186075e+01	1.008454e+00	4.306835e+02	-4.306835e+02	-1.063098e+05	1.334082e+03	-6.210248e+01	6.210248e+01	1.532198e+04	2.901716e+02	-2.769184e+02	2.769184e+02	-4.723164e+04	-9.538877e+02	1.245146e+01	-1.245146e+01	2.115473e+03	4.299586e+01	2.260596e+02	-2.260596e+02	-5.574426e+04	-9.894754e+02	-8.280329e+00	8.280329e+00	2.042930e+03	-2.854070e+01
9.5400e+03	3.004876e-01	6.995124e-01	5.185645e+01	1.008413e+00	4.307331e+02	-4.307331e+02	-1.063093e+05	1.334690e+03	-6.209973e+01	6.209973e+01	1.531954e+04	2.901933e+02	-2.769059e+02	2.769059e+02	-4.723300e+04	-9.537032e+02	1.245073e+01	-1.245073e+01	2.115575e+03	4.298693e+01	2.260099e+02	-2.260099e+02	-5.572550e+04	-9.891033e+02	-8.279963e+00	8.279963e+00	2.042606e+03	-2.853507e+01
9.5500e+03	3.005050e-01	6.994950e-01	5.185217e+01	1.008372e+00	4.307821e+02	-4.307821e+02	-1.063086e+05	1.335295e+03	-6.209702e+01	6.209702e+01	1.531712e+04	2.902151e+02	-2.768934e+02	2.768934e+02	-4.723432e+04	-9.535195e+02	1.245000e+01	-1.245000e+01	2.115674e+03	4.297804e+01	2.259602e+02	-2.259602e+02	-5.570674e+04	-9.887340e+02	-8.279602e+00	8.279602e+00	2.042283e+03	-2.852948e+01
9.5600e+03	3.005225e-01	6.994775e-01	5.184789e+01	1.008332e+00	4.308305e+02	-4.308305e+02	-1.063078e+05	1.335898e+03	-6.209434e+01	6.209434e+01	1.531471e+04	2.902369e+02	-2.768812e+02	2.768812e+02	-4.723562e+04	-9.533367e+02	1.244928e+01	-1.244928e+01	2.115773e+03	4.296920e+01	2.259105e+02	-2.259105e+02	-5.568798e+04	-9.883675e+02	-8.279244e+00	8.279244e+00	2.041961e+03	-2.852391e+01
9.5700e+03	3.005399e-01	6.994601e-01	5.184361e+01	1.008293e+00	4.308783e+02	-4.308783e+02	-1.063068e+05	1.336498e+03	-6.209169e+01	6.209169e+01	1.531231e+04	2.902589e+02	-2.768690e+02	2.768690e+02	-4.723689e+04	-9.531547e+02	1.244857e+01	-1.244857e+01	2.115869e+03	4.296039e+01	2.258607e+02	-2.258607e+02	-5.566922e+04	-9.880038e+02	-8.278891e+00	8.278891e+00	2.041641e+03	-2.851836e+01
9.5800e+03	3.005572e-01	6.994428e-01	5.183935e+01	1.008255e+00	4.309255e+02	-4.309255e+02	-1.063058e+05	1.337095e+03	-6.208907e+01	6.208907e+01	1.530992e+04	2.902809e+02	-2.768570e+02	2.768570e+02	-4.723812e+04	-9.529736e+02	1.244786e+01	-1.244786e+01	2.115964e+03	4.295161e+01	2.258108e+02	-2.258108e+02	-5.565047e+04	-9.876429e+02	-8.278541e+00	8.278541e+00	2.041323e+03	-2.851284e+01
9.5900e+03	3.005746e-01	6.994254e-01	5.183509e+01	1.008216e+00	4.309721e+02	-4.309721e+02	-1.063046e+05	1.337690e+03	-6.208648e+01	6.208648e+01	1.530754e+04	2.903031e+02	-2.768451e+02	2.768451e+02	-4.723933e+04	-9.527933e+02	1.244716e+01	-1.244716e+01	2.116057e+03	4.294288e+01	2.257609e+02	-2.257609e+02	-5.563171e+04	-9.872848e+02	-8.278196e+00	8.278196e+00	2.041005e+03	-2.850735e+01
9.6000e+03	3.005919e-01	6.994081e-01	5.183084e+01	1.008179e+00	4.310180e+02	-4.310180e+02	-1.063032e+05	1.338282e+03	-6.208392e+01	6.208392e+01	1.530517e+04	2.903253e+02	-2.768334e+02	2.768334e+02	-4.724050e+04	-9.526139e+02	1.244647e+01	-1.244647e+01	2.116149e+03	4.293419e+01	2.257109e+02	-2.257109e+02	-5.561296e+04	-9.869294e+02	-8.277855e+00	8.277855e+00	2.040689e+03	-2.850188e+01
9.6100e+03	3.006092e-01	6.993908e-01	5.182659e+01	1.008142e+00	4.310634e+02	-4.310634e+02	-1.063018e+05	1.338871e+03	-6.208139e+01	6.208139e+01	1.530281e+04	2.903477e+02	-2.768218e+02	2.768218e+02	-4.724164e+04	-9.524353e+02	1.244578e+01	-1.244578e+01	2.116239e+03	4.292553e+01	2.256609e+02	-2.256609e+02	-5.559422e+04	-9.865767e+02	-8.277517e+00	8.277517e+00	2.040375e+03	-2.849644e+01
9.6200e+03	3.006265e-01	6.993735e-01	5.182235e+01	1.008106e+00	4.311082e+02	-4.311082e+02	-1.063002e+05	1.339458e+03	-6.207889e+01	6.207889e+01	1.530046e+04	2.903701e+02	-2.768103e+02	2.768103e+02	-4.724276e+04	-9.522575e+02	1.244510e+01	-1.244510e+01	2.116328e+03	4.291691e+01	2.256109e+02	-2.256109e+02	-5.557547e+04	-9.862269e+02	-8.277184e+00	8.277184e+00	2.040062e+03	-2.849102e+01
9.6300e+03	3.006437e-01	6.993563e-01	5.181812e+01	1.008070e+00	4.311524e+02	-4.311524e+02	-1.062985e+05	1.340042e+03	-6.207642e+01	6.207642e+01	1.529813e+04	2.903926e+02	-2.767989e+02	2.767989e+02	-4.724384e+04	-9.520806e+02	1.244442e+01	-1.244442e+01	2.116415e+03	4.290833e+01	2.255608e+02	-2.255608e+02	-5.555673e+04	-9.858797e+02	-8.276854e+00	8.276854e+00	2.039750e+03	-2.848563e+01
9.6400e+03	3.006609e-01	6.993391e-01	5.181390e+01	1.008034e+00	4.311961e+02	-4.311961e+02	-1.062967e+05	1.340623e+03	-6.207397e+01	6.207397e+01	1.529580e+04	2.904152e+02	-2.767877e+02	2.767877e+02	-4.724490e+04	-9.519045e+02	1.244376e+01	-1.244376e+01	2.116501e+03	4.289979e+01	2.255107e+02	-2.255107e+02	-5.553800e+04	-9.855353e+02	-8.276529e+00	8.276529e+00	2.039440e+03	-2.848027e+01
9.6500e+03	3.006781e-01	6.993219e-01	5.180968e+01	1.008000e+00	4.312391e+02	-4.312391e+02	-1.062947e+05	1.341202e+03	-6.207156e+01	6.207156e+01	1.529348e+04	2.904379e+02	-2.767766e+02	2.767766e+02	-4.724592e+04	-9.517293e+02	1.244310e+01	-1.244310e+01	2.116585e+03	4.289128e+01	2.254605e+02	-2.254605e+02	-5.551926e+04	-9.851935e+02	-8.276207e+00	8.276207e+00	2.039131e+03	-2.847493e+01
9.6600e+03	3.006953e-01	6.993047e-01	5.180548e+01	1.007966e+00	4.312816e+02	-4.312816e+02	-1.062926e+05	1.341778e+03	-6.206918e+01	6.206918e+01	1.529117e+04	2.904606e+02	-2.767656e+02	2.767656e+02	-4.724692e+04	-9.515548e+02	1.244244e+01	-1.244244e+01	2.116667e+03	4.288282e+01	2.254103e+02	-2.254103e+02	-5.550054e+04	-9.848545e+02	-8.275890e+00	8.275890e+00	2.038823e+03	-2.846962e+01
9.6700e+03	3.007124e-01	6.992876e-01	5.180128e+01	1.007932e+00	4.313235e+02	-4.313235e+02	-1.062905e+05	1.342352e+03	-6.206683e+01	6.206683e+01	1.528888e+04	2.904835e+02	-2.767548e+02	2.767548e+02	-4.724789e+04	-9.513812e+02	1.244179e+01	-1.244179e+01	2.116748e+03	4.287439e+01	2.253600e+02	-2.253600e+02	-5.548182e+04	-9.845182e+02	-8.275576e+00	8.275576e+00	2.038517e+03	-2.846433e+01
9.6800e+03	3.007295e-01	6.992705e-01	5.179708e+01	1.007899e+00	4.313648e+02	-4.313648e+02	-1.062881e+05	1.342923e+03	-6.206450e+01	6.206450e+01	1.528659e+04	2.905064e+02	-2.767441e+02	2.767441e+02	-4.724882e+04	-9.512084e+02	1.244115e+01	-1.244115e+01	2.116828e+03	4.286600e+01	2.253097e+02	-2.253097e+02	-5.546310e+04	-9.841845e+02	-8.275266e+00	8.275266e+00	2.038212e+03	-2.845907e+01
9.6900e+03	3.007466e-01	6.992534e-01	5.179290e+01	1.007866e+00	4.314055e+02	-4.314055e+02	-1.062857e+05	1.343492e+03	-6.206221e+01	6.206221e+01	1.528431e+04	2.905294e+02	-2.767335e+02	2.767335e+02	-4.724973e+04	-9.510365e+02	1.244052e+01	-1.244052e+01	2.116906e+03	4.285764e+01	2.252594e+02	-2.252594e+02	-5.544440e+04	-9.838536e+02	-8.274960e+00	8.274960e+00	2.037908e+03	-2.845383e+01
9.7000e+03	3.007636e-01	6.992364e-01	5.178872e+01	1.007834e+00	4.314456e+02	-4.314456e+02	-1.062832e+05	1.344057e+03	-6.205994e+01	6.205994e+01	1.528205e+04	2.905525e+02	-2.767231e+02	2.767231e+02	-4.725062e+04	-9.508653e+02	1.243989e+01	-1.243989e+01	2.116982e+03	4.284932e+01	2.252091e+02	-2.252091e+02	-5.542569e+04	-9.835252e+02	-8.274658e+00	8.274658e+00	2.037606e+03	-2.844862e+01
9.7100e+03	3.007807e-01	6.992193e-01	5.178455e+01	1.007803e+00	4.314852e+02	-4.314852e+02	-1.062805e+05	1.344621e+03	-6.205770e+01	6.205770e+01	1.527979e+04	2.905757e+02	-2.767127e+02	2.767127e+02	-4.725147e+04	-9.506950e+02	1.243927e+01	-1.243927e+01	2.117057e+03	4.284104e+01	2.251587e+02	-2.251587e+02	-5.540700e+04	-9.831996e+02	-8.274359e+00	8.274359e+00	2.037305e+03	-2.844344e+01
9.7200e+03	3.007976e-01	6.992024e-01	5.178039e+01	1.007772e+00	4.315243e+02	-4.315243e+02	-1.062777e+05	1.345181e+03	-6.205549e+01	6.205549e+01	1.527755e+04	2.905989e+02	-2.767025e+02	2.767025e+02	-4.725229e+04	-9.505255e+02	1.243865e+01	-1.243865e+01	2.117131e+03	4.283280e+01	2.251082e+02	-2.251082e+02	-5.538831e+04	-9.828766e+02	-8.274064e+00	8.274064e+00	2.037006e+03	-2.843828e+01
9.7300e+03	3.008146e-01	6.991854e-01	5.177623e+01	1.007742e+00	4.315627e+02	-4.315627e+02	-1.062748e+05	1.345739e+03	-6.205331e+01	6.205331e+01	1.527531e+04	2.906222e+02	-2.766925e+02	2.766925e+02	-4.725309e+04	-9.503568e+02	1.243804e+01	-1.243804e+01	2.117203e+03	4.282460e+01	2.250578e+02	-2.250578e+02	-5.536963e+04	-9.825562e+02	-8.273773e+00	8.273773e+00	2.036708e+03	-2.843314e+01
9.7400e+03	3.008315e-01	6.991685e-01	5.177209e+01	1.007712e+00	4.316006e+02	-4.316006e+02	-1.062718e+05	1.346295e+03	-6.205115e+01	6.205115e+01	1.527308e+04	2.906456e+02	-2.766825e+02	2.766825e+02	-4.725386e+04	-9.501889e+02	1.243744e+01	-1.243744e+01	2.117274e+03	4.281643e+01	2.250073e+02	-2.250073e+02	-5.535096e+04	-9.822384e+02	-8.273486e+00	8.273486e+00	2.036411e+03	-2.842803e+01
9.7500e+03	3.008484e-01	6.991516e-01	5.176795e+01	1.007682e+00	4.316379e+02	-4.316379e+02	-1.062686e+05	1.346848e+03	-6.204902e+01	6.204902e+01	1.527087e+04	2.906690e+02	-2.766727e+02	2.766727e+02	-4.725461e+04	-9.500219e+02	1.243684e+01	-1.243684e+01	2.117343e+03	4.280830e+01	2.249568e+02	-2.249568e+02	-5.533230e+04	-9.819233e+02	-8.273202e+00	8.273202e+00	2.036116e+03	-2.842294e+01
9.7600e+03	3.008653e-01	6.991347e-01	5.176382e+01	1.007653e+00	4.316747e+02	-4.316747e+02	-1.062654e+05	1.347398e+03	-6.204692e+01	6.204692e+01	1.526866e+04	2.906926e+02	-2.766629e+02	2.766629e+02	-4.725532e+04	-9.498556e+02	1.243625e+01	-1.243625e+01	2.117411e+03	4.280020e+01	2.249062e+02	-2.249062e+02	-5.531365e+04	-9.816107e+02	-8.272922e+00	8.272922e+00	2.035822e+03	-2.841788e+01
9.7700e+03	3.008822e-01	6.991178e-01	5.175969e+01	1.007625e+00	4.317109e+02	-4.317109e+02	-1.062620e+05	1.347946e+03	-6.204485e+01	6.204485e+01	1.526647e+04	2.907162e+02	-2.766533e+02	2.766533e+02	-4.725601e+04	-9.496901e+02	1.243566e+01	-1.243566e+01	2.117478e+03	4.279215e+01	2.248556e+02	-2.248556e+02	-5.529500e+04	-9.813008e+02	-8.272646e+00	8.272646e+00	2.035529e+03	-2.841285e+01
9.7800e+03	3.008990e-01	6.991010e-01	5.175558e+01	1.007597e+00	4.317466e+02	-4.317466e+02	-1.062586e+05	1.348491e+03	-6.204280e+01	6.204280e+01	1.526428e+04	2.907398e+02	-2.766439e+02	2.766439e+02	-4.725668e+04	-9.495254e+02	1.243509e+01	-1.243509e+01	2.117543e+03	4.278412e+01	2.248050e+02	-2.248050e+02	-5.527637e+04	-9.809934e+02	-8.272373e+00	8.272373e+00	2.035238e+03	-2.840783e+01
9.7900e+03	3.009158e-01	6.990842e-01	5.175147e+01	1.007570e+00	4.317817e+02	-4.317817e+02	-1.062550e+05	1.349034e+03	-6.204078e+01	6.204078e+01	1.526211e+04	2.907636e+02	-2.766345e+02	2.766345e+02	-4.725731e+04	-9.493616e+02	1.243451e+01	-1.243451e+01	2.117607e+03	4.277614e+01	2.247544e+02	-2.247544e+02	-5.525775e+04	-9.806886e+02	-8.272104e+00	8.272104e+00	2.034948e+03	-2.840285e+01
9.8000e+03	3.009325e-01	6.990675e-01	5.174738e+01	1.007543e+00	4.318163e+02	-4.318163e+02	-1.062513e+05	1.349574e+03	-6.203879e+01	6.203879e+01	1.525995e+04	2.907873e+02	-2.766253e+02	2.766253e+02	-4.725792e+04	-9.491985e+02	1.243395e+01	-1.243395e+01	2.117669e+03	4.276819e+01	2.247038e+02	-2.247038e+02	-5.523913e+04	-9.803863e+02	-8.271838e+00	8.271838e+00	2.034659e+03	-2.839788e+01
9.8100e+03	3.009492e-01	6.990508e-01	5.174329e+01	1.007517e+00	4.318503e+02	-4.318503e+02	-1.062475e+05	1.350112e+03	-6.203683e+01	6.203683e+01	1.525779e+04	2.908112e+02	-2.766162e+02	2.766162e+02	-4.725851e+04	-9.490362e+02	1.243339e+01	-1.243339e+01	2.117730e+03	4.276028e+01	2.246531e+02	-2.246531e+02	-5.522053e+04	-9.800867e+02	-8.271576e+00	8.271576e+00	2.034372e+03	-2.839294e+01
9.8200e+03	3.009659e-01	6.990341e-01	5.173920e+01	1.007491e+00	4.318838e+02	-4.318838e+02	-1.062436e+05	1.350647e+03	-6.203489e+01	6.203489e+01	1.525565e+04	2.908351e+02	-2.766071e+02	2.766071e+02	-4.725906e+04	-9.488747e+02	1.243283e+01	-1.243283e+01	2.117790e+03	4.275240e+01	2.246024e+02	-2.246024e+02	-5.520194e+04	-9.797895e+02	-8.271317e+00	8.271317e+00	2.034086e+03	-2.838803e+01
9.8300e+03	3.009826e-01	6.990174e-01	5.173513e+01	1.007465e+00	4.319167e+02	-4.319167e+02	-1.062395e+05	1.351179e+03	-6.203297e+01	6.203297e+01	1.525351e+04	2.908591e+02	-2.765983e+02	2.765983e+02	-4.725960e+04	-9.487140e+02	1.243228e+01	-1.243228e+01	2.117848e+03	4.274456e+01	2.245517e+02	-2.245517e+02	-5.518335e+04	-9.794949e+02	-8.271062e+00	8.271062e+00	2.033801e+03	-2.838314e+01
9.8400e+03	3.009992e-01	6.990008e-01	5.173107e+01	1.007440e+00	4.319491e+02	-4.319491e+02	-1.062354e+05	1.351709e+03	-6.203109e+01	6.203109e+01	1.525139e+04	2.908831e+02	-2.765895e+02	2.765895e+02	-4.726010e+04	-9.485540e+02	1.243174e+01	-1.243174e+01	2.117905e+03	4.273676e+01	2.245009e+02	-2.245009e+02	-5.516479e+04	-9.792028e+02	-8.270811e+00	8.270811e+00	2.033518e+03	-2.837828e+01
9.8500e+03	3.010158e-01	6.989842e-01	5.172701e+01	1.007416e+00	4.319810e+02	-4.319810e+02	-1.062312e+05	1.352237e+03	-6.202923e+01	6.202923e+01	1.524927e+04	2.909072e+02	-2.765808e+02	2.765808e+02	-4.726058e+04	-9.483949e+02	1.243120e+01	-1.243120e+01	2.117960e+03	4.272899e+01	2.244502e+02	-2.244502e+02	-5.514623e+04	-9.789132e+02	-8.270563e+00	8.270563e+00	2.033236e+03	-2.837343e+01
9.8600e+03	3.010324e-01	6.989676e-01	5.172296e+01	1.007392e+00	4.320123e+02	-4.320123e+02	-1.062268e+05	1.352762e+03	-6.202739e+01	6.202739e+01	1.524717e+04	2.909314e+02	-2.765723e+02	2.765723e+02	-4.726104e+04	-9.482365e+02	1.243067e+01	-1.243067e+01	2.118015e+03	4.272126e+01	2.243994e+02	-2.243994e+02	-5.512768e+04	-9.786262e+02	-8.270318e+00	8.270318e+00	2.032955e+03	-2.836862e+01
9.8700e+03	3.010489e-01	6.989511e-01	5.171892e+01	1.007369e+00	4.320431e+02	-4.320431e+02	-1.062224e+05	1.353284e+03	-6.202558e+01	6.202558e+01	1.524507e+04	2.909556e+02	-2.765638e+02	2.765638e+02	-4.726147e+04	-9.480790e+02	1.243015e+01	-1.243015e+01	2.118068e+03	4.271356e+01	2.243486e+02	-2.243486e+02	-5.510915e+04	-9.783416e+02	-8.270077e+00	8.270077e+00	2.032676e+03	-2.836382e+01
9.8800e+03	3.010654e-01	6.989346e-01	5.171489e+01	1.007346e+00	4.320734e+02	-4.320734e+02	-1.062178e+05	1.353804e+03	-6.202380e+01	6.202380e+01	1.524299e+04	2.909799e+02	-2.765555e+02	2.765555e+02	-4.726188e+04	-9.479221e+02	1.242963e+01	-1.242963e+01	2.118119e+03	4.270590e+01	2.242978e+02	-2.242978e+02	-5.509063e+04	-9.780595e+02	-8.269839e+00	8.269839e+00	2.032398e+03	-2.835905e+01
9.8900e+03	3.010818e-01	6.989182e-01	5.171087e+01	1.007323e+00	4.321032e+02	-4.321032e+02	-1.062132e+05	1.354322e+03	-6.202204e+01	6.202204e+01	1.524091e+04	2.910042e+02	-2.765473e+02	2.765473e+02	-4.726226e+04	-9.477661e+02	1.242911e+01	-1.242911e+01	2.118170e+03	4.269828e+01	2.242470e+02	-2.242470e+02	-5.507213e+04	-9.777799e+02	-8.269605e+00	8.269605e+00	2.032121e+03	-2.835431e+01
9.9000e+03	3.010983e-01	6.989017e-01	5.170686e+01	1.007301e+00	4.321324e+02	-4.321324e+02	-1.062084e+05	1.354836e+03	-6.202031e+01	6.202031e+01	1.523885e+04	2.910286e+02	-2.765392e+02	2.765392e+02	-4.726262e+04	-9.476108e+02	1.242861e+01	-1.242861e+01	2.118219e+03	4.269069e+01	2.241962e+02	-2.241962e+02	-5.505364e+04	-9.775027e+02	-8.269374e+00	8.269374e+00	2.031846e+03	-2.834959e+01
9.9100e+03	3.011147e-01	6.988853e-01	5.170285e+01	1.007279e+00	4.321611e+02	-4.321611e+02	-1.062035e+05	1.355349e+03	-6.201860e+01	6.201860e+01	1.523679e+04	2.910530e+02	-2.765313e+02	2.765313e+02	-4.726295e+04	-9.474564e+02	1.242810e+01	-1.242810e+01	2.118267e+03	4.268313e+01	2.241453e+02	-2.241453e+02	-5.503516e+04	-9.772280e+02	-8.269146e+00	8.269146e+00	2.031572e+03	-2.834489e+01
9.9200e+03	3.011310e-01	6.988690e-01	5.169886e+01	1.007258e+00	4.321893e+02	-4.321893e+02	-1.061986e+05	1.355859e+03	-6.201692e+01	6.201692e+01	1.523474e+04	2.910775e+02	-2.765234e+02	2.765234e+02	-4.726326e+04	-9.473026e+02	1.242761e+01	-1.242761e+01	2.118313e+03	4.267561e+01	2.240945e+02	-2.240945e+02	-5.501670e+04	-9.769558e+02	-8.268922e+00	8.268922e+00	2.031299e+03	-2.834021e+01
9.9300e+03	3.011474e-01	6.988526e-01	5.169487e+01	1.007238e+00	4.322170e+02	-4.322170e+02	-1.061935e+05	1.356366e+03	-6.201526e+01	6.201526e+01	1.523271e+04	2.911020e+02	-2.765156e+02	2.765156e+02	-4.726355e+04	-9.471497e+02	1.242712e+01	-1.242712e+01	2.118358e+03	4.266813e+01	2.240436e+02	-2.240436e+02	-5.499825e+04	-9.766859e+02	-8.268701e+00	8.268701e+00	2.031028e+03	-2.833556e+01
9.9400e+03	3.011637e-01	6.988363e-01	5.169089e+01	1.007217e+00	4.322441e+02	-4.322441e+02	-1.061884e+05	1.356871e+03	-6.201363e+01	6.201363e+01	1.523068e+04	2.911266e+02	-2.765080e+02	2.765080e+02	-4.726381e+04	-9.469975e+02	1.242663e+01	-1.242663e+01	2.118402e+03	4.266068e+01	2.239928e+02	-2.239928e+02	-5.497981e+04	-9.764185e+02	-8.268483e+00	8.268483e+00	2.030757e+03	-2.833094e+01
9.9500e+03	3.011799e-01	6.988201e-01	5.168692e+01	1.007197e+00	4.322708e+02	-4.322708e+02	-1.061831e+05	1.357373e+03	-6.201202e+01	6.201202e+01	1.522867e+04	2.911512e+02	-2.765004e+02	2.765004e+02	-4.726405e+04	-9.468460e+02	1.242615e+01	-1.242615e+01	2.118445e+03	4.265327e+01	2.239419e+02	-2.239419e+02	-5.496140e+04	-9.761536e+02	-8.268268e+00	8.268268e+00	2.030489e+03	-2.832633e+01
9.9600e+03	3.011962e-01	6.988038e-01	5.168296e+01	1.007178e+00	4.322969e+02	-4.322969e+02	-1.061777e+05	1.357873e+03	-6.201043e+01	6.201043e+01	1.522666e+04	2.911759e+02	-2.764930e+02	2.764930e+02	-4.726426e+04	-9.466953e+02	1.242568e+01	-1.242568e+01	2.118487e+03	4.264589e+01	2.238910e+02	-2.238910e+02	-5.494299e+04	-9.758910e+02	-8.268057e+00	8.268057e+00	2.030221e+03	-2.832175e+01
9.9700e+03	3.012124e-01	6.987876e-01	5.167901e+01	1.007159e+00	4.323225e+02	-4.323225e+02	-1.061723e+05	1.358371e+03	-6.200887e+01	6.200887e+01	1.522466e+04	2.912006e+02	-2.764857e+02	2.764857e+02	-4.726446e+04	-9.465454e+02	1.242521e+01	-1.242521e+01	2.118527e+03	4.263854e+01	2.238402e+02	-2.238402e+02	-5.492461e+04	-9.756308e+02	-8.267849e+00	8.267849e+00	2.029955e+03	-2.831719e+01
9.9800e+03	3.012285e-01	6.987715e-01	5.167507e+01	1.007141e+00	4.323476e+02	-4.323476e+02	-1.061667e+05	1.358866e+03	-6.200734e+01	6.200734e+01	1.522267e+04	2.912254e+02	-2.764784e+02	2.764784e+02	-4.726463e+04	-9.463962e+02	1.242474e+01	-1.242474e+01	2.118566e+03	4.263123e+01	2.237893e+02	-2.237893e+02	-5.490624e+04	-9.753730e+02	-8.267644e+00	8.267644e+00	2.029690e+03	-2.831266e+01
9.9900e+03	3.012446e-01	6.987554e-01	5.167114e+01	1.007123e+00	4.323723e+02	-4.323723e+02	-1.061611e+05	1.359358e+03	-6.200583e+01	6.200583e+01	1.522070e+04	2.912502e+02	-2.764713e+02	2.764713e+02	-4.726477e+04	-9.462478e+02	1.242429e+01	-1.242429e+01	2.118604e+03	4.262396e+01	2.237384e+02	-2.237384e+02	-5.488788e+04	-9.751175e+02	-8.267443e+00	8.267443e+00	2.029426e+03	-2.830815e+01
1.0000e+04	3.012607e-01	6.987393e-01	5.166721e+01	1.007105e+00	4.323964e+02	-4.323964e+02	-1.061553e+05	1.359848e+03	-6.200434e+01	6.200434e+01	1.521873e+04	2.912751e+02	-2.764643e+02	2.764643e+02	-4.726490e+04	-9.461001e+02	1.242383e+01	-1.242383e+01	2.118641e+03	4.261672e+01	2.236875e+02	-2.236875e+02	-5.486955e+04	-9.748645e+02	-8.267244e+00	8.267244e+00	2.029164e+03	-2.830366e+01
1.0010e+04	3.012768e-01	6.987232e-01	5.166330e+01	1.007088e+00	4.324200e+02	-4.324200e+02	-1.061495e+05	1.360336e+03	-6.200287e+01	6.200287e+01	1.521677e+04	2.913000e+02	-2.764574e+02	2.764574e+02	-4.726500e+04	-9.459531e+02	1.242339e+01	-1.242339e+01	2.118676e+03	4.260951e+01	2.236366e+02	-2.236366e+02	-5.485123e+04	-9.746138e+02	-8.267049e+00	8.267049e+00	2.028902e+03	-2.829919e+01
1.0020e+04	3.012928e-01	6.987072e-01	5.165939e+01	1.007071e+00	4.324432e+02	-4.324432e+02	-1.061435e+05	1.360821e+03	-6.200143e+01	6.200143e+01	1.521482e+04	2.913249e+02	-2.764506e+02	2.764506e+02	-4.726508e+04	-9.458069e+02	1.242295e+01	-1.242295e+01	2.118711e+03	4.260234e+01	2.235857e+02	-2.235857e+02	-5.483293e+04	-9.743654e+02	-8.266857e+00	8.266857e+00	2.028643e+03	-2.829475e+01
1.0030e+04	3.013088e-01	6.986912e-01	5.165549e+01	1.007055e+00	4.324658e+02	-4.324658e+02	-1.061375e+05	1.361304e+03	-6.200002e+01	6.200002e+01	1.521288e+04	2.913499e+02	-2.764439e+02	2.764439e+02	-4.726514e+04	-9.456615e+02	1.242251e+01	-1.242251e+01	2.118744e+03	4.259520e+01	2.235349e+02	-2.235349e+02	-5.481464e+04	-9.741194e+02	-8.266668e+00	8.266668e+00	2.028384e+03	-2.829033e+01
1.0040e+04	3.013247e-01	6.986753e-01	5.165161e+01	1.007039e+00	4.324880e+02	-4.324880e+02	-1.061314e+05	1.361784e+03	-6.199862e+01	6.199862e+01	1.521095e+04	2.913749e+02	-2.764373e+02	2.764373e+02	-4.726518e+04	-9.455168e+02	1.242208e+01	-1.242208e+01	2.118776e+03	4.258810e+01	2.234840e+02	-2.234840e+02	-5.479638e+04	-9.738757e+02	-8.266482e+00	8.266482e+00	2.028127e+03	-2.828593e+01
1.0050e+04	3.013407e-01	6.986593e-01	5.164773e+01	1.007023e+00	4.325096e+02	-4.325096e+02	-1.061252e+05	1.362262e+03	-6.199725e+01	6.199725e+01	1.520903e+04	2.913999e+02	-2.764308e+02	2.764308e+02	-4.726519e+04	-9.453728e+02	1.242165e+01	-1.242165e+01	2.118807e+03	4.258103e+01	2.234331e+02	-2.234331e+02	-5.477813e+04	-9.736343e+02	-8.266300e+00	8.266300e+00	2.027871e+03	-2.828156e+01
1.0060e+04	3.013565e-01	6.986435e-01	5.164386e+01	1.007008e+00	4.325308e+02	-4.325308e+02	-1.061189e+05	1.362737e+03	-6.199590e+01	6.199590e+01	1.520712e+04	2.914250e+02	-2.764244e+02	2.764244e+02	-4.726518e+04	-9.452295e+02	1.242123e+01	-1.242123e+01	2.118837e+03	4.257399e+01	2.233822e+02	-2.233822e+02	-5.475990e+04	-9.733952e+02	-8.266120e+00	8.266120e+00	2.027616e+03	-2.827721e+01
1.0070e+04	3.013724e-01	6.986276e-01	5.164000e+01	1.006993e+00	4.325515e+02	-4.325515e+02	-1.061125e+05	1.363210e+03	-6.199458e+01	6.199458e+01	1.520522e+04	2.914501e+02	-2.764182e+02	2.764182e+02	-4.726516e+04	-9.450870e+02	1.242082e+01	-1.242082e+01	2.118865e+03	4.256699e+01	2.233314e+02	-2.233314e+02	-5.474169e+04	-9.731584e+02	-8.265943e+00	8.265943e+00	2.027362e+03	-2.827288e+01
1.0080e+04	3.013882e-01	6.986118e-01	5.163615e+01	1.006979e+00	4.325718e+02	-4.325718e+02	-1.061060e+05	1.363681e+03	-6.199328e+01	6.199328e+01	1.520333e+04	2.914752e+02	-2.764120e+02	2.764120e+02	-4.726511e+04	-9.449452e+02	1.242041e+01	-1.242041e+01	2.118893e+03	4.256002e+01	2.232805e+02	-2.232805e+02	-5.472350e+04	-9.729239e+02	-8.265770e+00	8.265770e+00	2.027110e+03	-2.826857e+01
1.0090e+04	3.014040e-01	6.985960e-01	5.163231e+01	1.006965e+00	4.325915e+02	-4.325915e+02	-1.060994e+05	1.364149e+03	-6.199200e+01	6.199200e+01	1.520144e+04	2.915004e+02	-2.764059e+02	2.764059e+02	-4.726504e+04	-9.448041e+02	1.242000e+01	-1.242000e+01	2.118919e+03	4.255309e+01	2.232297e+02	-2.232297e+02	-5.470533e+04	-9.726917e+02	-8.265599e+00	8.265599e+00	2.026859e+03	-2.826428e+01
1.0100e+04	3.014197e-01	6.985803e-01	5.162847e+01	1.006952e+00	4.326108e+02	-4.326108e+02	-1.060928e+05	1.364615e+03	-6.199074e+01	6.199074e+01	1.519957e+04	2.915256e+02	-2.763999e+02	2.763999e+02	-4.726495e+04	-9.446638e+02	1.241960e+01	-1.241960e+01	2.118944e+03	4.254618e+01	2.231788e+02	-2.231788e+02	-5.468718e+04	-9.724617e+02	-8.265431e+00	8.265431e+00	2.026609e+03	-2.826002e+01
1.0110e+04	3.014354e-01	6.985646e-01	5.162465e+01	1.006938e+00	4.326296e+02	-4.326296e+02	-1.060860e+05	1.365078e+03	-6.198951e+01	6.198951e+01	1.519771e+04	2.915509e+02	-2.763940e+02	2.763940e+02	-4.726483e+04	-9.445242e+02	1.241921e+01	-1.241921e+01	2.118968e+03	4.253932e+01	2.231280e+02	-2.231280e+02	-5.466904e+04	-9.722340e+02	-8.265267e+00	8.265267e+00	2.026361e+03	-2.825578e+01
1.0120e+04	3.014511e-01	6.985489e-01	5.162084e+01	1.006926e+00	4.326479e+02	-4.326479e+02	-1.060792e+05	1.365539e+03	-6.198829e+01	6.198829e+01	1.519585e+04	2.915762e+02	-2.763882e+02	2.763882e+02	-4.726470e+04	-9.443853e+02	1.241882e+01	-1.241882e+01	2.118992e+03	4.253248e+01	2.230772e+02	-2.230772e+02	-5.465093e+04	-9.720086e+02	-8.265105e+00	8.265105e+00	2.026113e+03	-2.825156e+01
1.0130e+04	3.014667e-01	6.985333e-01	5.161704e+01	1.006913e+00	4.326658e+02	-4.326658e+02	-1.060723e+05	1.365998e+03	-6.198710e+01	6.198710e+01	1.519401e+04	2.916015e+02	-2.763825e+02	2.763825e+02	-4.726455e+04	-9.442471e+02	1.241843e+01	-1.241843e+01	2.119014e+03	4.252568e+01	2.230264e+02	-2.230264e+02	-5.463284e+04	-9.717854e+02	-8.264947e+00	8.264947e+00	2.025867e+03	-2.824737e+01
1.0140e+04	3.014823e-01	6.985177e-01	5.161324e+01	1.006901e+00	4.326832e+02	-4.326832e+02	-1.060652e+05	1.366454e+03	-6.198594e+01	6.198594e+01	1.519217e+04	2.916268e+02	-2.763769e+02	2.763769e+02	-4.726438e+04	-9.441096e+02	1.241805e+01	-1.241805e+01	2.119034e+03	4.251891e+01	2.229756e+02	-2.229756e+02	-5.461477e+04	-9.715644e+02	-8.264791e+00	8.264791e+00	2.025622e+03	-2.824319e+01
1.0150e+04	3.014978e-01	6.985022e-01	5.160946e+01	1.006890e+00	4.327001e+02	-4.327001e+02	-1.060582e+05	1.366907e+03	-6.198479e+01	6.198479e+01	1.519034e+04	2.916521e+02	-2.763714e+02	2.763714e+02	-4.726419e+04	-9.439728e+02	1.241768e+01	-1.241768e+01	2.119054e+03	4.251217e+01	2.229248e+02	-2.229248e+02	-5.459673e+04	-9.713456e+02	-8.264638e+00	8.264638e+00	2.025379e+03	-2.823904e+01
1.0160e+04	3.015133e-01	6.984867e-01	5.160568e+01	1.006879e+00	4.327166e+02	-4.327166e+02	-1.060510e+05	1.367359e+03	-6.198366e+01	6.198366e+01	1.518853e+04	2.916775e+02	-2.763660e+02	2.763660e+02	-4.726397e+04	-9.438368e+02	1.241731e+01	-1.241731e+01	2.119073e+03	4.250547e+01	2.228741e+02	-2.228741e+02	-5.457870e+04	-9.711290e+02	-8.264488e+00	8.264488e+00	2.025137e+03	-2.823491e+01
1.0170e+04	3.015288e-01	6.984712e-01	5.160192e+01	1.006868e+00	4.327326e+02	-4.327326e+02	-1.060437e+05	1.367808e+03	-6.198256e+01	6.198256e+01	1.518672e+04	2.917029e+02	-2.763607e+02	2.763607e+02	-4.726374e+04	-9.437014e+02	1.241694e+01	-1.241694e+01	2.119091e+03	4.249880e+01	2.228233e+02	-2.228233e+02	-5.456069e+04	-9.709147e+02	-8.264340e+00	8.264340e+00	2.024896e+03	-2.823080e+01
1.0180e+04	3.015443e-01	6.984557e-01	5.159816e+01	1.006857e+00	4.327482e+02	-4.327482e+02	-1.060364e+05	1.368254e+03	-6.198147e+01	6.198147e+01	1.518492e+04	2.917284e+02	-2.763555e+02	2.763555e+02	-4.726349e+04	-9.435668e+02	1.241658e+01	-1.241658e+01	2.119107e+03	4.249216e+01	2.227726e+02	-2.227726e+02	-5.454271e+04	-9.707025e+02	-8.264196e+00	8.264196e+00	2.024656e+03	-2.822671e+01
1.0190e+04	3.015597e-01	6.984403e-01	5.159442e+01	1.006847e+00	4.327633e+02	-4.327633e+02	-1.060290e+05	1.368699e+03	-6.198041e+01	6.198041e+01	1.518313e+04	2.917538e+02	-2.763504e+02	2.763504e+02	-4.726322e+04	-9.434328e+02	1.241623e+01	-1.241623e+01	2.119123e+03	4.248556e+01	2.227219e+02	-2.227219e+02	-5.452475e+04	-9.704925e+02	-8.264054e+00	8.264054e+00	2.024417e+03	-2.822265e+01
1.0200e+04	3.015750e-01	6.984250e-01	5.159068e+01	1.006838e+00	4.327780e+02	-4.327780e+02	-1.060215e+05	1.369141e+03	-6.197937e+01	6.197937e+01	1.518135e+04	2.917793e+02	-2.763454e+02	2.763454e+02	-4.726293e+04	-9.432996e+02	1.241588e+01	-1.241588e+01	2.119138e+03	4.247899e+01	2.226712e+02	-2.226712e+02	-5.450681e+04	-9.702847e+02	-8.263916e+00	8.263916e+00	2.024180e+03	-2.821860e+01
1.0210e+04	3.015903e-01	6.984097e-01	5.158696e+01	1.006828e+00	4.327922e+02	-4.327922e+02	-1.060139e+05	1.369580e+03	-6.197835e+01	6.197835e+01	1.517958e+04	2.918048e+02	-2.763404e+02	2.763404e+02	-4.726262e+04	-9.431671e+02	1.241553e+01	-1.241553e+01	2.119151e+03	4.247245e+01	2.226205e+02	-2.226205e+02	-5.448890e+04	-9.700790e+02	-8.263780e+00	8.263780e+00	2.023943e+03	-2.821458e+01
[truncated: 7,619 more rows]
[truncated: 4 more columns]
