# Supplementary material for: Stochastic Simulation Service: Bridging the Gap between the Computational Expert and the Biologist
Source: PLoS Comput Biol. 2016 Dec 8;12(12):e1005220. doi: 10.1371/journal.pcbi.1005220 (PMC5145134; doi:10.1371/journal.pcbi.1005220)
Supplement: S1 Code — (ZIP) [file pcbi.1005220.s001.zip › backup_hmfSvd/sensitivityJobs/data/GRN_Stochastic_job_160313_211641/GRN_Stochastic_generated_code_ode/bin/cvodes_FSA_dns.dSYM/Contents/Info.plist]

<?xml version="1.0" encoding="UTF-8"?>
<!DOCTYPE plist PUBLIC "-//Apple Computer//DTD PLIST 1.0//EN" "http://www.apple.com/DTDs/PropertyList-1.0.dtd">
<plist version="1.0">
	<dict>
		<key>CFBundleDevelopmentRegion</key>
		<string>English</string>
		<key>CFBundleIdentifier</key>
		<string>com.apple.xcode.dsym.cvodes_FSA_dns</string>
		<key>CFBundleInfoDictionaryVersion</key>
		<string>6.0</string>
		<key>CFBundlePackageType</key>
		<string>dSYM</string>
		<key>CFBundleSignature</key>
		<string>????</string>
		<key>CFBundleShortVersionString</key>
		<string>1.0</string>
		<key>CFBundleVersion</key>
		<string>1</string>
	</dict>
</plist>
