# Supplementary material for: Stochastic Simulation Service: Bridging the Gap between the Computational Expert and the Biologist
Source: PLoS Comput Biol. 2016 Dec 8;12(12):e1005220. doi: 10.1371/journal.pcbi.1005220 (PMC5145134; doi:10.1371/journal.pcbi.1005220)
Supplement: S1 Code — (ZIP) [file pcbi.1005220.s001.zip › backup_hmfSvd/sensitivityJobs/GRN_Stochastic_job_160313_211641.json]

{
    "indata": {
        "algorithm": "ssa", 
        "epsilon": 0.01, 
        "execType": "sensitivity", 
        "id": 5838406743490560, 
        "increment": 10, 
        "jobName": "GRN_Stochastic_job_160313_211641", 
        "realizations": 1, 
        "resource": "local", 
        "seed": -1, 
        "selections": {
            "icc": {}, 
            "pc": {
                "NA": false, 
                "gamma_m": true, 
                "gamma_p": true, 
                "ka": true, 
                "kappa": true, 
                "kd": true, 
                "mu": true
            }
        }, 
        "threshold": 10, 
        "time": 86400
    }, 
    "modelName": "GRN_Stochastic", 
    "name": "GRN_Stochastic_job_160313_211641", 
    "outData": "backup_hmfSvd/sensitivityJobs/data/GRN_Stochastic_job_160313_211641", 
    "startTime": "2016-03-13-21-17-07", 
    "status": "Finished", 
    "user_id": "andreas.hellander@gmail.com", 
    "version": "1.7.0"
}
