# Supplementary material for: Stochastic Simulation Service: Bridging the Gap between the Computational Expert and the Biologist
Source: PLoS Comput Biol. 2016 Dec 8;12(12):e1005220. doi: 10.1371/journal.pcbi.1005220 (PMC5145134; doi:10.1371/journal.pcbi.1005220)
Supplement: S1 Code — (ZIP) [file pcbi.1005220.s001.zip › backup_hmfSvd/stochkitJobs/data/GRN_Stochastic_job_160313_214950/stdout]

StochKit MESSAGE: created output directory "/Users/andreash/github/test/stochss/app/handlers/../output/tmpZ4L2im/result"...
running simulation...finished (simulation time approx. 0.0193081 seconds)
creating statistics output files...
done!
StochKit MESSAGE: determining appropriate driver...running "$STOCHKIT_HOME/bin/ssa_direct_small"...
