# Supplementary material for: Stochastic Simulation Service: Bridging the Gap between the Computational Expert and the Biologist
Source: PLoS Comput Biol. 2016 Dec 8;12(12):e1005220. doi: 10.1371/journal.pcbi.1005220 (PMC5145134; doi:10.1371/journal.pcbi.1005220)
Supplement: S1 Code — (ZIP) [file pcbi.1005220.s001.zip › backup_hmfSvd/stochkitJobs/data/GRN_Stochastic_job_160313_214950/result/trajectories/trajectory0.txt]

time	G_F	G_O	P	mRNA
0	1	0	0	0
100	1	0	0	0
200	1	0	0	0
300	1	0	0	1
400	1	0	1	1
500	1	0	1	1
600	1	0	3	1
700	1	0	6	1
800	0	1	6	1
900	0	1	7	1
1000	0	1	10	1
1100	0	1	12	1
1200	0	1	14	1
1300	0	1	15	1
1400	1	0	16	1
1500	0	1	16	1
1600	1	0	18	1
1700	1	0	17	1
1800	0	1	16	1
1900	1	0	20	1
2000	0	1	19	1
2100	0	1	21	1
2200	1	0	22	1
2300	0	1	21	1
2400	0	1	21	1
2500	0	1	22	1
2600	1	0	22	1
2700	1	0	27	1
2800	0	1	24	2
2900	0	1	30	2
3000	0	1	30	2
3100	0	1	29	2
3200	0	1	30	2
3300	1	0	32	2
3400	1	0	33	2
3500	0	1	34	2
3600	0	1	37	2
3700	1	0	41	2
3800	0	1	36	4
3900	0	1	41	4
4000	1	0	47	4
4100	0	1	53	4
4200	0	1	62	4
4300	0	1	68	4
4400	0	1	71	4
4500	0	1	73	4
4600	0	1	77	4
4700	0	1	78	4
4800	0	1	80	4
4900	0	1	88	2
5000	0	1	89	2
5100	1	0	91	2
5200	0	1	88	2
5300	1	0	89	1
5400	0	1	88	1
5500	1	0	89	1
5600	1	0	92	1
5700	0	1	89	1
5800	0	1	89	1
5900	0	1	91	1
6000	0	1	89	1
6100	1	0	87	1
6200	0	1	86	1
6300	0	1	83	1
6400	0	1	81	1
6500	0	1	80	1
6600	0	1	79	1
6700	0	1	75	1
6800	0	1	74	1
6900	0	1	73	1
7000	0	1	74	1
7100	1	0	73	1
7200	1	0	72	1
7300	0	1	68	1
7400	0	1	67	1
7500	0	1	65	1
7600	1	0	71	1
7700	1	0	72	1
7800	0	1	68	1
7900	0	1	68	1
8000	0	1	69	1
8100	0	1	69	1
8200	0	1	68	1
8300	1	0	66	1
8400	1	0	69	1
8500	0	1	66	1
8600	0	1	62	1
8700	0	1	64	1
8800	0	1	65	1
8900	0	1	65	1
9000	1	0	66	1
9100	0	1	62	1
9200	1	0	64	1
9300	1	0	66	1
9400	0	1	67	1
9500	0	1	67	1
9600	0	1	64	1
9700	0	1	69	1
9800	0	1	68	1
9900	1	0	69	1
10000	0	1	68	1
10100	0	1	67	1
10200	0	1	63	1
10300	0	1	62	1
10400	0	1	64	1
10500	0	1	64	1
10600	0	1	65	1
10700	0	1	64	1
10800	1	0	63	1
10900	0	1	62	1
11000	0	1	60	1
11100	0	1	61	2
11200	1	0	62	2
11300	0	1	60	2
11400	1	0	63	2
11500	0	1	59	2
11600	0	1	64	2
11700	1	0	66	3
11800	0	1	68	4
11900	1	0	72	3
12000	0	1	72	2
12100	1	0	70	2
12200	1	0	73	2
12300	0	1	70	2
12400	0	1	72	2
12500	0	1	67	2
12600	0	1	67	2
12700	0	1	69	2
12800	0	1	72	2
12900	0	1	70	2
13000	1	0	71	2
13100	0	1	70	2
13200	0	1	67	1
13300	1	0	66	1
13400	1	0	64	1
13500	0	1	63	1
13600	0	1	56	1
13700	0	1	57	1
13800	0	1	57	1
13900	0	1	57	1
14000	0	1	57	1
14100	0	1	57	1
14200	0	1	57	1
14300	1	0	55	1
14400	1	0	53	1
14500	0	1	51	1
14600	1	0	49	1
14700	0	1	49	1
14800	1	0	51	1
14900	0	1	47	1
15000	0	1	48	1
15100	1	0	50	1
15200	0	1	47	1
15300	0	1	47	1
15400	1	0	48	1
15500	1	0	47	1
15600	0	1	45	1
15700	0	1	45	1
15800	0	1	48	1
15900	0	1	50	1
16000	0	1	46	1
16100	0	1	47	2
16200	1	0	55	2
16300	0	1	55	2
16400	1	0	59	2
16500	1	0	60	1
16600	0	1	60	1
16700	0	1	57	1
16800	0	1	54	1
16900	0	1	54	1
17000	0	1	51	1
17100	1	0	52	1
17200	0	1	51	1
17300	1	0	53	1
17400	1	0	53	1
17500	0	1	53	1
17600	0	1	51	0
17700	1	0	51	0
17800	0	1	49	0
17900	1	0	49	0
18000	1	0	47	0
18100	1	0	47	0
18200	0	1	45	0
18300	0	1	44	0
18400	0	1	43	1
18500	0	1	42	2
18600	0	1	40	2
18700	0	1	39	2
18800	0	1	46	2
18900	1	0	48	2
19000	1	0	50	2
19100	0	1	50	2
19200	0	1	51	1
19300	0	1	52	1
19400	0	1	52	1
19500	0	1	52	1
19600	1	0	54	1
19700	0	1	55	1
19800	0	1	54	1
19900	0	1	50	1
20000	0	1	50	1
20100	1	0	51	1
20200	0	1	50	1
20300	0	1	47	1
20400	1	0	49	1
20500	1	0	50	1
20600	0	1	53	1
20700	0	1	56	1
20800	0	1	55	1
20900	1	0	56	1
21000	0	1	55	2
21100	0	1	52	2
21200	0	1	58	2
21300	0	1	60	2
21400	1	0	66	2
21500	0	1	66	2
21600	0	1	66	2
21700	0	1	67	2
21800	0	1	63	2
21900	0	1	66	2
22000	1	0	69	2
22100	0	1	68	2
22200	1	0	70	2
22300	1	0	72	1
22400	0	1	72	2
22500	1	0	73	2
22600	0	1	76	2
22700	0	1	79	2
22800	0	1	80	2
22900	0	1	80	1
23000	0	1	79	1
23100	0	1	78	1
23200	1	0	76	1
23300	0	1	71	1
23400	1	0	67	1
23500	0	1	62	0
23600	0	1	61	0
23700	1	0	60	0
23800	1	0	58	0
23900	0	1	56	0
24000	1	0	55	0
24100	1	0	53	0
24200	0	1	50	0
24300	1	0	50	1
24400	0	1	50	1
24500	1	0	53	1
24600	0	1	50	0
24700	1	0	49	0
24800	1	0	46	0
24900	1	0	46	0
25000	0	1	43	0
25100	0	1	42	0
25200	0	1	40	0
25300	0	1	39	0
25400	1	0	38	0
25500	1	0	36	0
25600	0	1	34	0
25700	0	1	32	0
25800	1	0	33	0
25900	0	1	32	0
26000	1	0	33	0
26100	1	0	33	0
26200	0	1	31	0
26300	1	0	31	0
26400	1	0	31	0
26500	1	0	30	0
26600	1	0	28	1
26700	0	1	26	1
26800	0	1	25	1
26900	0	1	25	1
27000	0	1	26	1
27100	0	1	27	2
27200	0	1	32	1
27300	0	1	32	1
27400	0	1	33	1
27500	0	1	34	1
27600	0	1	34	1
27700	0	1	35	1
27800	1	0	34	1
27900	0	1	35	1
28000	0	1	33	1
28100	0	1	36	1
28200	1	0	36	1
28300	1	0	34	1
28400	0	1	32	1
28500	0	1	30	1
28600	0	1	31	1
28700	1	0	34	1
28800	1	0	36	1
28900	1	0	37	1
29000	0	1	37	1
29100	1	0	35	1
29200	0	1	33	1
29300	0	1	32	1
29400	0	1	32	1
29500	0	1	32	1
29600	0	1	34	1
29700	0	1	35	1
29800	1	0	36	1
29900	1	0	36	1
30000	0	1	34	1
30100	0	1	34	1
30200	0	1	33	1
30300	0	1	34	1
30400	0	1	34	1
30500	0	1	36	1
30600	0	1	37	1
30700	0	1	38	0
30800	1	0	37	0
30900	0	1	36	0
31000	1	0	35	0
31100	1	0	34	0
31200	1	0	32	0
31300	0	1	32	1
31400	0	1	33	1
31500	0	1	34	1
31600	0	1	35	1
31700	1	0	36	0
31800	1	0	36	0
31900	0	1	34	0
32000	0	1	33	0
32100	0	1	33	0
32200	0	1	33	0
32300	0	1	33	0
32400	1	0	34	0
32500	0	1	32	0
32600	0	1	32	0
32700	0	1	32	0
32800	0	1	31	0
32900	1	0	30	0
33000	0	1	29	0
33100	0	1	28	0
33200	0	1	28	0
33300	1	0	29	0
33400	0	1	27	0
33500	0	1	26	0
33600	0	1	24	0
33700	0	1	24	0
33800	1	0	25	0
33900	1	0	25	0
34000	1	0	23	0
34100	0	1	21	0
34200	0	1	20	0
34300	0	1	19	0
34400	0	1	19	0
34500	0	1	19	0
34600	1	0	20	0
34700	1	0	19	0
34800	0	1	18	0
34900	1	0	19	0
35000	1	0	18	0
35100	0	1	17	0
35200	0	1	17	0
35300	1	0	17	0
35400	1	0	17	0
35500	0	1	15	0
35600	1	0	15	0
35700	1	0	15	0
35800	0	1	14	0
35900	0	1	14	0
36000	1	0	13	0
36100	1	0	14	1
36200	0	1	15	2
36300	1	0	18	1
36400	0	1	16	1
36500	0	1	14	0
36600	0	1	14	0
36700	1	0	15	0
36800	1	0	15	0
36900	1	0	14	1
37000	1	0	17	1
37100	1	0	17	1
37200	0	1	16	2
37300	1	0	17	2
37400	1	0	19	2
37500	1	0	23	2
37600	0	1	25	2
37700	0	1	27	2
37800	1	0	30	2
37900	1	0	35	2
38000	0	1	37	2
38100	0	1	39	2
38200	1	0	40	1
38300	0	1	38	0
38400	0	1	38	0
38500	1	0	37	0
38600	1	0	37	0
38700	0	1	34	0
38800	0	1	33	0
38900	0	1	32	0
39000	1	0	33	0
39100	1	0	32	1
39200	0	1	32	1
39300	0	1	32	1
39400	1	0	32	1
39500	1	0	32	1
39600	1	0	31	1
39700	0	1	29	1
39800	0	1	30	1
39900	0	1	31	0
40000	1	0	32	0
40100	0	1	30	0
40200	0	1	30	0
40300	0	1	30	0
40400	0	1	28	0
40500	1	0	29	0
40600	1	0	27	0
40700	1	0	26	0
40800	0	1	25	0
40900	0	1	23	0
41000	1	0	24	0
41100	1	0	22	0
41200	1	0	22	0
41300	1	0	22	0
41400	1	0	22	0
41500	1	0	22	0
41600	1	0	20	0
41700	0	1	18	0
41800	0	1	17	0
41900	0	1	16	0
42000	1	0	17	0
42100	0	1	15	0
42200	1	0	15	0
42300	1	0	17	2
42400	0	1	19	2
42500	1	0	23	2
42600	0	1	20	1
42700	1	0	22	2
42800	1	0	21	2
42900	1	0	22	2
43000	1	0	25	2
43100	0	1	29	1
43200	0	1	29	1
43300	1	0	30	1
43400	1	0	30	0
43500	0	1	28	0
43600	1	0	29	0
43700	1	0	28	0
43800	1	0	27	0
43900	1	0	26	0
44000	0	1	25	0
44100	0	1	25	0
44200	0	1	25	0
44300	0	1	24	0
44400	0	1	23	0
44500	0	1	22	0
44600	0	1	20	0
44700	1	0	21	1
44800	1	0	22	1
44900	1	0	21	1
45000	0	1	21	1
45100	1	0	22	1
45200	1	0	26	2
45300	0	1	26	2
45400	0	1	29	2
45500	1	0	31	2
45600	1	0	30	2
45700	1	0	34	2
45800	0	1	38	1
45900	1	0	41	1
46000	1	0	42	1
46100	1	0	44	1
46200	0	1	44	1
46300	0	1	48	1
46400	0	1	45	1
46500	0	1	44	1
46600	0	1	43	1
46700	0	1	46	1
46800	1	0	46	2
46900	0	1	47	2
47000	1	0	47	2
47100	0	1	48	2
47200	0	1	50	1
47300	0	1	51	1
47400	1	0	50	0
47500	0	1	46	0
47600	0	1	43	0
47700	0	1	39	0
47800	1	0	39	0
47900	1	0	39	0
48000	0	1	38	0
48100	0	1	38	0
48200	1	0	39	0
48300	0	1	35	0
48400	0	1	33	0
48500	1	0	33	0
48600	0	1	31	0
48700	0	1	30	0
48800	0	1	30	0
48900	1	0	27	0
49000	0	1	26	0
49100	0	1	24	0
49200	1	0	24	0
49300	1	0	23	0
49400	1	0	22	0
49500	1	0	21	1
49600	1	0	22	1
49700	1	0	22	1
49800	1	0	22	1
49900	1	0	22	1
50000	1	0	25	1
50100	0	1	24	1
50200	0	1	24	1
50300	0	1	25	1
50400	0	1	26	1
50500	0	1	27	1
50600	0	1	28	1
50700	0	1	27	1
50800	0	1	28	1
50900	1	0	26	1
51000	1	0	28	1
51100	0	1	26	1
51200	0	1	25	1
51300	1	0	27	1
51400	0	1	25	1
51500	0	1	27	1
51600	1	0	32	1
51700	0	1	31	1
51800	1	0	30	0
51900	1	0	28	0
52000	1	0	28	0
52100	1	0	28	0
52200	0	1	26	0
52300	1	0	26	0
52400	1	0	26	0
52500	0	1	25	0
52600	0	1	25	0
52700	1	0	26	0
52800	1	0	25	0
52900	1	0	25	0
53000	1	0	25	0
53100	0	1	22	0
53200	1	0	22	0
53300	1	0	22	0
53400	1	0	21	0
53500	1	0	20	0
53600	0	1	18	0
53700	0	1	17	0
53800	0	1	16	0
53900	1	0	16	1
54000	1	0	17	1
54100	1	0	18	2
54200	1	0	24	3
54300	1	0	26	3
54400	1	0	30	3
54500	1	0	35	3
54600	0	1	40	4
54700	0	1	43	4
54800	0	1	46	3
54900	0	1	51	3
55000	0	1	54	3
55100	0	1	58	3
55200	0	1	59	3
55300	0	1	65	3
55400	1	0	67	3
55500	0	1	73	3
55600	1	0	77	3
55700	0	1	75	3
55800	0	1	78	3
55900	1	0	83	3
56000	1	0	85	3
56100	0	1	87	3
56200	0	1	89	3
56300	1	0	93	3
56400	0	1	96	3
56500	0	1	100	1
56600	0	1	102	1
56700	0	1	100	1
56800	0	1	96	1
56900	0	1	95	1
57000	0	1	94	1
57100	0	1	92	1
57200	0	1	90	1
57300	0	1	89	1
57400	0	1	83	1
57500	1	0	83	1
57600	0	1	80	1
57700	0	1	81	1
57800	1	0	80	1
57900	0	1	76	1
58000	1	0	78	1
58100	0	1	78	1
58200	1	0	79	1
58300	0	1	79	1
58400	0	1	78	1
58500	0	1	79	1
58600	1	0	80	0
58700	1	0	76	0
58800	0	1	73	0
58900	0	1	72	0
59000	0	1	71	0
59100	0	1	70	0
59200	0	1	68	0
59300	0	1	66	0
59400	0	1	64	0
59500	0	1	61	0
59600	0	1	60	0
59700	0	1	58	0
59800	0	1	55	0
59900	0	1	54	0
60000	1	0	51	0
60100	0	1	49	0
60200	0	1	48	0
60300	1	0	49	0
60400	0	1	47	0
60500	0	1	47	0
60600	0	1	45	0
60700	0	1	44	0
60800	1	0	44	0
60900	0	1	43	0
61000	0	1	43	0
61100	0	1	42	0
61200	0	1	41	0
61300	1	0	42	0
61400	0	1	39	0
61500	0	1	38	0
61600	0	1	36	0
61700	0	1	36	0
61800	1	0	36	0
61900	1	0	36	0
62000	0	1	32	0
62100	1	0	33	0
62200	0	1	31	0
62300	0	1	30	0
62400	0	1	29	0
62500	1	0	29	0
62600	1	0	28	0
62700	0	1	27	1
62800	0	1	27	1
62900	0	1	25	0
63000	1	0	26	0
63100	1	0	25	0
63200	0	1	24	0
63300	1	0	25	0
63400	0	1	23	0
63500	0	1	22	0
63600	0	1	22	0
63700	0	1	22	0
63800	0	1	22	0
63900	0	1	20	0
64000	0	1	20	0
64100	0	1	19	0
64200	0	1	19	0
64300	0	1	19	0
64400	0	1	18	0
64500	0	1	16	0
64600	0	1	16	0
64700	1	0	17	0
64800	0	1	16	0
64900	0	1	16	0
65000	1	0	17	0
65100	0	1	13	0
65200	0	1	13	0
65300	0	1	13	0
65400	0	1	12	0
65500	0	1	12	0
65600	1	0	13	0
65700	1	0	13	0
65800	1	0	13	0
65900	1	0	13	0
66000	1	0	16	1
66100	1	0	15	0
66200	1	0	15	0
66300	0	1	13	0
66400	0	1	13	0
66500	1	0	14	0
66600	1	0	13	0
66700	1	0	12	0
66800	0	1	11	0
66900	1	0	12	0
67000	1	0	12	1
67100	1	0	13	2
67200	1	0	14	2
67300	1	0	17	2
67400	0	1	19	2
67500	0	1	23	2
67600	0	1	28	2
67700	1	0	31	2
67800	1	0	33	2
67900	0	1	36	2
68000	0	1	38	2
68100	0	1	42	2
68200	0	1	42	2
68300	1	0	44	2
68400	1	0	47	2
68500	0	1	51	2
68600	0	1	53	1
68700	0	1	54	1
68800	0	1	55	1
68900	0	1	52	0
69000	0	1	50	0
69100	1	0	48	0
69200	0	1	45	0
69300	1	0	44	0
69400	0	1	41	0
69500	1	0	41	0
69600	1	0	40	0
69700	1	0	38	0
69800	0	1	35	0
69900	0	1	34	0
70000	1	0	34	0
70100	1	0	33	0
70200	0	1	32	0
70300	1	0	31	0
70400	0	1	29	0
70500	1	0	30	0
70600	0	1	27	0
70700	0	1	25	0
70800	0	1	25	0
70900	1	0	24	0
71000	0	1	23	1
71100	1	0	25	1
71200	0	1	25	1
71300	1	0	24	1
71400	1	0	28	2
71500	1	0	31	2
71600	0	1	31	1
71700	1	0	31	1
71800	0	1	28	1
71900	0	1	29	1
72000	1	0	32	2
72100	0	1	31	1
72200	1	0	33	1
72300	0	1	33	1
72400	0	1	32	1
72500	0	1	32	1
72600	1	0	35	1
72700	1	0	35	1
72800	1	0	35	1
72900	0	1	35	1
73000	1	0	37	1
73100	0	1	40	1
73200	0	1	41	1
73300	0	1	39	1
73400	0	1	40	1
73500	1	0	41	1
73600	0	1	41	1
73700	0	1	41	1
73800	0	1	43	1
73900	0	1	44	1
74000	0	1	44	1
74100	0	1	45	1
74200	0	1	45	1
74300	0	1	44	1
74400	1	0	46	1
74500	1	0	44	1
74600	0	1	43	1
74700	0	1	45	1
74800	0	1	46	1
74900	0	1	47	1
75000	0	1	50	1
75100	0	1	48	0
75200	1	0	47	1
75300	1	0	46	1
75400	1	0	45	1
75500	0	1	45	1
75600	1	0	46	1
75700	0	1	46	1
75800	0	1	43	1
75900	0	1	41	1
76000	0	1	38	1
76100	1	0	41	1
76200	0	1	42	2
76300	0	1	42	2
76400	1	0	41	2
76500	0	1	41	2
76600	1	0	45	2
76700	0	1	46	2
76800	0	1	49	2
76900	1	0	52	2
77000	0	1	52	2
77100	0	1	57	2
77200	0	1	61	2
77300	0	1	62	1
77400	1	0	60	1
77500	1	0	61	1
77600	0	1	60	1
77700	1	0	60	1
77800	1	0	57	1
77900	0	1	64	2
78000	0	1	70	2
78100	0	1	72	2
78200	0	1	73	2
78300	0	1	76	2
78400	1	0	77	2
78500	0	1	78	2
78600	0	1	80	2
78700	1	0	79	2
78800	0	1	78	2
78900	1	0	80	2
79000	1	0	81	1
79100	0	1	75	1
79200	0	1	74	1
79300	1	0	76	1
79400	0	1	75	1
79500	0	1	73	1
79600	0	1	73	1
79700	1	0	72	1
79800	0	1	66	1
79900	0	1	67	1
80000	1	0	70	1
80100	0	1	69	1
80200	0	1	71	1
80300	0	1	69	1
80400	0	1	69	1
80500	0	1	69	2
80600	0	1	69	1
80700	0	1	67	1
80800	0	1	61	1
80900	0	1	61	1
81000	0	1	60	1
81100	0	1	59	1
81200	0	1	58	1
81300	0	1	56	1
81400	1	0	57	1
81500	0	1	56	1
81600	0	1	57	1
81700	0	1	58	1
81800	1	0	60	1
81900	0	1	59	1
82000	1	0	58	1
82100	1	0	57	1
82200	0	1	56	1
82300	0	1	56	1
82400	0	1	57	2
82500	0	1	57	2
82600	0	1	59	2
82700	0	1	62	2
82800	0	1	61	2
82900	0	1	64	2
83000	0	1	66	2
83100	0	1	64	2
83200	0	1	65	1
83300	0	1	65	1
83400	0	1	66	1
83500	0	1	64	0
83600	0	1	61	0
83700	0	1	60	0
83800	1	0	59	2
83900	1	0	62	2
84000	1	0	64	2
84100	0	1	65	2
84200	0	1	64	2
84300	0	1	64	2
84400	1	0	68	2
84500	1	0	72	2
84600	0	1	72	2
84700	0	1	74	2
84800	1	0	72	2
84900	0	1	68	2
85000	0	1	72	1
85100	1	0	72	1
85200	0	1	73	2
85300	0	1	78	2
85400	0	1	77	1
85500	1	0	78	1
85600	0	1	76	2
85700	1	0	77	2
85800	0	1	76	2
85900	0	1	78	2
86000	0	1	80	2
86100	1	0	78	2
86200	0	1	79	2
86300	1	0	79	2
86400	0	1	74	2
