# Supplementary material for: Stochastic Simulation Service: Bridging the Gap between the Computational Expert and the Biologist
Source: PLoS Comput Biol. 2016 Dec 8;12(12):e1005220. doi: 10.1371/journal.pcbi.1005220 (PMC5145134; doi:10.1371/journal.pcbi.1005220)
Supplement: S1 Code — (ZIP) [file pcbi.1005220.s001.zip › backup_hmfSvd/stochkitJobs/data/GRN_Stochastic_job_160313_214950/result/.StochKit/command-log.txt]

THREAD 7:  "$STOCHKIT_HOME/bin/ssa_direct_serial_small" -t 86400 -i 864 --realizations 1 --keep-trajectories --seed 2012127614 --label -m "/Users/andreash/github/test/stochss/app/handlers/../output/tmpZ4L2im/GRN_Stochastic.xml" --out-dir "/Users/andreash/github/test/stochss/app/handlers/../output/tmpZ4L2im/result" --use-existing-output-dirs --histograms-dir histograms/.parallel/thread7 --stats-dir stats/.parallel --means-file means7.txt --variances-file variances7.txt --stats-info-file .stats-info-7.txt   --trajectories-offset 0 > "/Users/andreash/github/test/stochss/app/handlers/../output/tmpZ4L2im/result/.StochKit/thread-log7.txt" 2>&1
