# Supplementary material for: Stochastic Simulation Service: Bridging the Gap between the Computational Expert and the Biologist
Source: PLoS Comput Biol. 2016 Dec 8;12(12):e1005220. doi: 10.1371/journal.pcbi.1005220 (PMC5145134; doi:10.1371/journal.pcbi.1005220)
Supplement: S1 Code — (ZIP) [file pcbi.1005220.s001.zip › backup_hmfSvd/stochkitJobs/data/GRN_Stochastic_job_160313_214950/result/stats/variances.txt]

time	G_F	G_O	P	mRNA
0	0	0	0	0
100	0	0	0	0
200	0	0	0	0
300	0	0	0	0
400	0	0	0	0
500	0	0	0	0
600	0	0	0	0
700	0	0	0	0
800	0	0	0	0
900	0	0	0	0
1000	0	0	0	0
1100	0	0	0	0
1200	0	0	0	0
1300	0	0	0	0
1400	0	0	0	0
1500	0	0	0	0
1600	0	0	0	0
1700	0	0	0	0
1800	0	0	0	0
1900	0	0	0	0
2000	0	0	0	0
2100	0	0	0	0
2200	0	0	0	0
2300	0	0	0	0
2400	0	0	0	0
2500	0	0	0	0
2600	0	0	0	0
2700	0	0	0	0
2800	0	0	0	0
2900	0	0	0	0
3000	0	0	0	0
3100	0	0	0	0
3200	0	0	0	0
3300	0	0	0	0
3400	0	0	0	0
3500	0	0	0	0
3600	0	0	0	0
3700	0	0	0	0
3800	0	0	0	0
3900	0	0	0	0
4000	0	0	0	0
4100	0	0	0	0
4200	0	0	0	0
4300	0	0	0	0
4400	0	0	0	0
4500	0	0	0	0
4600	0	0	0	0
4700	0	0	0	0
4800	0	0	0	0
4900	0	0	0	0
5000	0	0	0	0
5100	0	0	0	0
5200	0	0	0	0
5300	0	0	0	0
5400	0	0	0	0
5500	0	0	0	0
5600	0	0	0	0
5700	0	0	0	0
5800	0	0	0	0
5900	0	0	0	0
6000	0	0	0	0
6100	0	0	0	0
6200	0	0	0	0
6300	0	0	0	0
6400	0	0	0	0
6500	0	0	0	0
6600	0	0	0	0
6700	0	0	0	0
6800	0	0	0	0
6900	0	0	0	0
7000	0	0	0	0
7100	0	0	0	0
7200	0	0	0	0
7300	0	0	0	0
7400	0	0	0	0
7500	0	0	0	0
7600	0	0	0	0
7700	0	0	0	0
7800	0	0	0	0
7900	0	0	0	0
8000	0	0	0	0
8100	0	0	0	0
8200	0	0	0	0
8300	0	0	0	0
8400	0	0	0	0
8500	0	0	0	0
8600	0	0	0	0
8700	0	0	0	0
8800	0	0	0	0
8900	0	0	0	0
9000	0	0	0	0
9100	0	0	0	0
9200	0	0	0	0
9300	0	0	0	0
9400	0	0	0	0
9500	0	0	0	0
9600	0	0	0	0
9700	0	0	0	0
9800	0	0	0	0
9900	0	0	0	0
10000	0	0	0	0
10100	0	0	0	0
10200	0	0	0	0
10300	0	0	0	0
10400	0	0	0	0
10500	0	0	0	0
10600	0	0	0	0
10700	0	0	0	0
10800	0	0	0	0
10900	0	0	0	0
11000	0	0	0	0
11100	0	0	0	0
11200	0	0	0	0
11300	0	0	0	0
11400	0	0	0	0
11500	0	0	0	0
11600	0	0	0	0
11700	0	0	0	0
11800	0	0	0	0
11900	0	0	0	0
12000	0	0	0	0
12100	0	0	0	0
12200	0	0	0	0
12300	0	0	0	0
12400	0	0	0	0
12500	0	0	0	0
12600	0	0	0	0
12700	0	0	0	0
12800	0	0	0	0
12900	0	0	0	0
13000	0	0	0	0
13100	0	0	0	0
13200	0	0	0	0
13300	0	0	0	0
13400	0	0	0	0
13500	0	0	0	0
13600	0	0	0	0
13700	0	0	0	0
13800	0	0	0	0
13900	0	0	0	0
14000	0	0	0	0
14100	0	0	0	0
14200	0	0	0	0
14300	0	0	0	0
14400	0	0	0	0
14500	0	0	0	0
14600	0	0	0	0
14700	0	0	0	0
14800	0	0	0	0
14900	0	0	0	0
15000	0	0	0	0
15100	0	0	0	0
15200	0	0	0	0
15300	0	0	0	0
15400	0	0	0	0
15500	0	0	0	0
15600	0	0	0	0
15700	0	0	0	0
15800	0	0	0	0
15900	0	0	0	0
16000	0	0	0	0
16100	0	0	0	0
16200	0	0	0	0
16300	0	0	0	0
16400	0	0	0	0
16500	0	0	0	0
16600	0	0	0	0
16700	0	0	0	0
16800	0	0	0	0
16900	0	0	0	0
17000	0	0	0	0
17100	0	0	0	0
17200	0	0	0	0
17300	0	0	0	0
17400	0	0	0	0
17500	0	0	0	0
17600	0	0	0	0
17700	0	0	0	0
17800	0	0	0	0
17900	0	0	0	0
18000	0	0	0	0
18100	0	0	0	0
18200	0	0	0	0
18300	0	0	0	0
18400	0	0	0	0
18500	0	0	0	0
18600	0	0	0	0
18700	0	0	0	0
18800	0	0	0	0
18900	0	0	0	0
19000	0	0	0	0
19100	0	0	0	0
19200	0	0	0	0
19300	0	0	0	0
19400	0	0	0	0
19500	0	0	0	0
19600	0	0	0	0
19700	0	0	0	0
19800	0	0	0	0
19900	0	0	0	0
20000	0	0	0	0
20100	0	0	0	0
20200	0	0	0	0
20300	0	0	0	0
20400	0	0	0	0
20500	0	0	0	0
20600	0	0	0	0
20700	0	0	0	0
20800	0	0	0	0
20900	0	0	0	0
21000	0	0	0	0
21100	0	0	0	0
21200	0	0	0	0
21300	0	0	0	0
21400	0	0	0	0
21500	0	0	0	0
21600	0	0	0	0
21700	0	0	0	0
21800	0	0	0	0
21900	0	0	0	0
22000	0	0	0	0
22100	0	0	0	0
22200	0	0	0	0
22300	0	0	0	0
22400	0	0	0	0
22500	0	0	0	0
22600	0	0	0	0
22700	0	0	0	0
22800	0	0	0	0
22900	0	0	0	0
23000	0	0	0	0
23100	0	0	0	0
23200	0	0	0	0
23300	0	0	0	0
23400	0	0	0	0
23500	0	0	0	0
23600	0	0	0	0
23700	0	0	0	0
23800	0	0	0	0
23900	0	0	0	0
24000	0	0	0	0
24100	0	0	0	0
24200	0	0	0	0
24300	0	0	0	0
24400	0	0	0	0
24500	0	0	0	0
24600	0	0	0	0
24700	0	0	0	0
24800	0	0	0	0
24900	0	0	0	0
25000	0	0	0	0
25100	0	0	0	0
25200	0	0	0	0
25300	0	0	0	0
25400	0	0	0	0
25500	0	0	0	0
25600	0	0	0	0
25700	0	0	0	0
25800	0	0	0	0
25900	0	0	0	0
26000	0	0	0	0
26100	0	0	0	0
26200	0	0	0	0
26300	0	0	0	0
26400	0	0	0	0
26500	0	0	0	0
26600	0	0	0	0
26700	0	0	0	0
26800	0	0	0	0
26900	0	0	0	0
27000	0	0	0	0
27100	0	0	0	0
27200	0	0	0	0
27300	0	0	0	0
27400	0	0	0	0
27500	0	0	0	0
27600	0	0	0	0
27700	0	0	0	0
27800	0	0	0	0
27900	0	0	0	0
28000	0	0	0	0
28100	0	0	0	0
28200	0	0	0	0
28300	0	0	0	0
28400	0	0	0	0
28500	0	0	0	0
28600	0	0	0	0
28700	0	0	0	0
28800	0	0	0	0
28900	0	0	0	0
29000	0	0	0	0
29100	0	0	0	0
29200	0	0	0	0
29300	0	0	0	0
29400	0	0	0	0
29500	0	0	0	0
29600	0	0	0	0
29700	0	0	0	0
29800	0	0	0	0
29900	0	0	0	0
30000	0	0	0	0
30100	0	0	0	0
30200	0	0	0	0
30300	0	0	0	0
30400	0	0	0	0
30500	0	0	0	0
30600	0	0	0	0
30700	0	0	0	0
30800	0	0	0	0
30900	0	0	0	0
31000	0	0	0	0
31100	0	0	0	0
31200	0	0	0	0
31300	0	0	0	0
31400	0	0	0	0
31500	0	0	0	0
31600	0	0	0	0
31700	0	0	0	0
31800	0	0	0	0
31900	0	0	0	0
32000	0	0	0	0
32100	0	0	0	0
32200	0	0	0	0
32300	0	0	0	0
32400	0	0	0	0
32500	0	0	0	0
32600	0	0	0	0
32700	0	0	0	0
32800	0	0	0	0
32900	0	0	0	0
33000	0	0	0	0
33100	0	0	0	0
33200	0	0	0	0
33300	0	0	0	0
33400	0	0	0	0
33500	0	0	0	0
33600	0	0	0	0
33700	0	0	0	0
33800	0	0	0	0
33900	0	0	0	0
34000	0	0	0	0
34100	0	0	0	0
34200	0	0	0	0
34300	0	0	0	0
34400	0	0	0	0
34500	0	0	0	0
34600	0	0	0	0
34700	0	0	0	0
34800	0	0	0	0
34900	0	0	0	0
35000	0	0	0	0
35100	0	0	0	0
35200	0	0	0	0
35300	0	0	0	0
35400	0	0	0	0
35500	0	0	0	0
35600	0	0	0	0
35700	0	0	0	0
35800	0	0	0	0
35900	0	0	0	0
36000	0	0	0	0
36100	0	0	0	0
36200	0	0	0	0
36300	0	0	0	0
36400	0	0	0	0
36500	0	0	0	0
36600	0	0	0	0
36700	0	0	0	0
36800	0	0	0	0
36900	0	0	0	0
37000	0	0	0	0
37100	0	0	0	0
37200	0	0	0	0
37300	0	0	0	0
37400	0	0	0	0
37500	0	0	0	0
37600	0	0	0	0
37700	0	0	0	0
37800	0	0	0	0
37900	0	0	0	0
38000	0	0	0	0
38100	0	0	0	0
38200	0	0	0	0
38300	0	0	0	0
38400	0	0	0	0
38500	0	0	0	0
38600	0	0	0	0
38700	0	0	0	0
38800	0	0	0	0
38900	0	0	0	0
39000	0	0	0	0
39100	0	0	0	0
39200	0	0	0	0
39300	0	0	0	0
39400	0	0	0	0
39500	0	0	0	0
39600	0	0	0	0
39700	0	0	0	0
39800	0	0	0	0
39900	0	0	0	0
40000	0	0	0	0
40100	0	0	0	0
40200	0	0	0	0
40300	0	0	0	0
40400	0	0	0	0
40500	0	0	0	0
40600	0	0	0	0
40700	0	0	0	0
40800	0	0	0	0
40900	0	0	0	0
41000	0	0	0	0
41100	0	0	0	0
41200	0	0	0	0
41300	0	0	0	0
41400	0	0	0	0
41500	0	0	0	0
41600	0	0	0	0
41700	0	0	0	0
41800	0	0	0	0
41900	0	0	0	0
42000	0	0	0	0
42100	0	0	0	0
42200	0	0	0	0
42300	0	0	0	0
42400	0	0	0	0
42500	0	0	0	0
42600	0	0	0	0
42700	0	0	0	0
42800	0	0	0	0
42900	0	0	0	0
43000	0	0	0	0
43100	0	0	0	0
43200	0	0	0	0
43300	0	0	0	0
43400	0	0	0	0
43500	0	0	0	0
43600	0	0	0	0
43700	0	0	0	0
43800	0	0	0	0
43900	0	0	0	0
44000	0	0	0	0
44100	0	0	0	0
44200	0	0	0	0
44300	0	0	0	0
44400	0	0	0	0
44500	0	0	0	0
44600	0	0	0	0
44700	0	0	0	0
44800	0	0	0	0
44900	0	0	0	0
45000	0	0	0	0
45100	0	0	0	0
45200	0	0	0	0
45300	0	0	0	0
45400	0	0	0	0
45500	0	0	0	0
45600	0	0	0	0
45700	0	0	0	0
45800	0	0	0	0
45900	0	0	0	0
46000	0	0	0	0
46100	0	0	0	0
46200	0	0	0	0
46300	0	0	0	0
46400	0	0	0	0
46500	0	0	0	0
46600	0	0	0	0
46700	0	0	0	0
46800	0	0	0	0
46900	0	0	0	0
47000	0	0	0	0
47100	0	0	0	0
47200	0	0	0	0
47300	0	0	0	0
47400	0	0	0	0
47500	0	0	0	0
47600	0	0	0	0
47700	0	0	0	0
47800	0	0	0	0
47900	0	0	0	0
48000	0	0	0	0
48100	0	0	0	0
48200	0	0	0	0
48300	0	0	0	0
48400	0	0	0	0
48500	0	0	0	0
48600	0	0	0	0
48700	0	0	0	0
48800	0	0	0	0
48900	0	0	0	0
49000	0	0	0	0
49100	0	0	0	0
49200	0	0	0	0
49300	0	0	0	0
49400	0	0	0	0
49500	0	0	0	0
49600	0	0	0	0
49700	0	0	0	0
49800	0	0	0	0
49900	0	0	0	0
50000	0	0	0	0
50100	0	0	0	0
50200	0	0	0	0
50300	0	0	0	0
50400	0	0	0	0
50500	0	0	0	0
50600	0	0	0	0
50700	0	0	0	0
50800	0	0	0	0
50900	0	0	0	0
51000	0	0	0	0
51100	0	0	0	0
51200	0	0	0	0
51300	0	0	0	0
51400	0	0	0	0
51500	0	0	0	0
51600	0	0	0	0
51700	0	0	0	0
51800	0	0	0	0
51900	0	0	0	0
52000	0	0	0	0
52100	0	0	0	0
52200	0	0	0	0
52300	0	0	0	0
52400	0	0	0	0
52500	0	0	0	0
52600	0	0	0	0
52700	0	0	0	0
52800	0	0	0	0
52900	0	0	0	0
53000	0	0	0	0
53100	0	0	0	0
53200	0	0	0	0
53300	0	0	0	0
53400	0	0	0	0
53500	0	0	0	0
53600	0	0	0	0
53700	0	0	0	0
53800	0	0	0	0
53900	0	0	0	0
54000	0	0	0	0
54100	0	0	0	0
54200	0	0	0	0
54300	0	0	0	0
54400	0	0	0	0
54500	0	0	0	0
54600	0	0	0	0
54700	0	0	0	0
54800	0	0	0	0
54900	0	0	0	0
55000	0	0	0	0
55100	0	0	0	0
55200	0	0	0	0
55300	0	0	0	0
55400	0	0	0	0
55500	0	0	0	0
55600	0	0	0	0
55700	0	0	0	0
55800	0	0	0	0
55900	0	0	0	0
56000	0	0	0	0
56100	0	0	0	0
56200	0	0	0	0
56300	0	0	0	0
56400	0	0	0	0
56500	0	0	0	0
56600	0	0	0	0
56700	0	0	0	0
56800	0	0	0	0
56900	0	0	0	0
57000	0	0	0	0
57100	0	0	0	0
57200	0	0	0	0
57300	0	0	0	0
57400	0	0	0	0
57500	0	0	0	0
57600	0	0	0	0
57700	0	0	0	0
57800	0	0	0	0
57900	0	0	0	0
58000	0	0	0	0
58100	0	0	0	0
58200	0	0	0	0
58300	0	0	0	0
58400	0	0	0	0
58500	0	0	0	0
58600	0	0	0	0
58700	0	0	0	0
58800	0	0	0	0
58900	0	0	0	0
59000	0	0	0	0
59100	0	0	0	0
59200	0	0	0	0
59300	0	0	0	0
59400	0	0	0	0
59500	0	0	0	0
59600	0	0	0	0
59700	0	0	0	0
59800	0	0	0	0
59900	0	0	0	0
60000	0	0	0	0
60100	0	0	0	0
60200	0	0	0	0
60300	0	0	0	0
60400	0	0	0	0
60500	0	0	0	0
60600	0	0	0	0
60700	0	0	0	0
60800	0	0	0	0
60900	0	0	0	0
61000	0	0	0	0
61100	0	0	0	0
61200	0	0	0	0
61300	0	0	0	0
61400	0	0	0	0
61500	0	0	0	0
61600	0	0	0	0
61700	0	0	0	0
61800	0	0	0	0
61900	0	0	0	0
62000	0	0	0	0
62100	0	0	0	0
62200	0	0	0	0
62300	0	0	0	0
62400	0	0	0	0
62500	0	0	0	0
62600	0	0	0	0
62700	0	0	0	0
62800	0	0	0	0
62900	0	0	0	0
63000	0	0	0	0
63100	0	0	0	0
63200	0	0	0	0
63300	0	0	0	0
63400	0	0	0	0
63500	0	0	0	0
63600	0	0	0	0
63700	0	0	0	0
63800	0	0	0	0
63900	0	0	0	0
64000	0	0	0	0
64100	0	0	0	0
64200	0	0	0	0
64300	0	0	0	0
64400	0	0	0	0
64500	0	0	0	0
64600	0	0	0	0
64700	0	0	0	0
64800	0	0	0	0
64900	0	0	0	0
65000	0	0	0	0
65100	0	0	0	0
65200	0	0	0	0
65300	0	0	0	0
65400	0	0	0	0
65500	0	0	0	0
65600	0	0	0	0
65700	0	0	0	0
65800	0	0	0	0
65900	0	0	0	0
66000	0	0	0	0
66100	0	0	0	0
66200	0	0	0	0
66300	0	0	0	0
66400	0	0	0	0
66500	0	0	0	0
66600	0	0	0	0
66700	0	0	0	0
66800	0	0	0	0
66900	0	0	0	0
67000	0	0	0	0
67100	0	0	0	0
67200	0	0	0	0
67300	0	0	0	0
67400	0	0	0	0
67500	0	0	0	0
67600	0	0	0	0
67700	0	0	0	0
67800	0	0	0	0
67900	0	0	0	0
68000	0	0	0	0
68100	0	0	0	0
68200	0	0	0	0
68300	0	0	0	0
68400	0	0	0	0
68500	0	0	0	0
68600	0	0	0	0
68700	0	0	0	0
68800	0	0	0	0
68900	0	0	0	0
69000	0	0	0	0
69100	0	0	0	0
69200	0	0	0	0
69300	0	0	0	0
69400	0	0	0	0
69500	0	0	0	0
69600	0	0	0	0
69700	0	0	0	0
69800	0	0	0	0
69900	0	0	0	0
70000	0	0	0	0
70100	0	0	0	0
70200	0	0	0	0
70300	0	0	0	0
70400	0	0	0	0
70500	0	0	0	0
70600	0	0	0	0
70700	0	0	0	0
70800	0	0	0	0
70900	0	0	0	0
71000	0	0	0	0
71100	0	0	0	0
71200	0	0	0	0
71300	0	0	0	0
71400	0	0	0	0
71500	0	0	0	0
71600	0	0	0	0
71700	0	0	0	0
71800	0	0	0	0
71900	0	0	0	0
72000	0	0	0	0
72100	0	0	0	0
72200	0	0	0	0
72300	0	0	0	0
72400	0	0	0	0
72500	0	0	0	0
72600	0	0	0	0
72700	0	0	0	0
72800	0	0	0	0
72900	0	0	0	0
73000	0	0	0	0
73100	0	0	0	0
73200	0	0	0	0
73300	0	0	0	0
73400	0	0	0	0
73500	0	0	0	0
73600	0	0	0	0
73700	0	0	0	0
73800	0	0	0	0
73900	0	0	0	0
74000	0	0	0	0
74100	0	0	0	0
74200	0	0	0	0
74300	0	0	0	0
74400	0	0	0	0
74500	0	0	0	0
74600	0	0	0	0
74700	0	0	0	0
74800	0	0	0	0
74900	0	0	0	0
75000	0	0	0	0
75100	0	0	0	0
75200	0	0	0	0
75300	0	0	0	0
75400	0	0	0	0
75500	0	0	0	0
75600	0	0	0	0
75700	0	0	0	0
75800	0	0	0	0
75900	0	0	0	0
76000	0	0	0	0
76100	0	0	0	0
76200	0	0	0	0
76300	0	0	0	0
76400	0	0	0	0
76500	0	0	0	0
76600	0	0	0	0
76700	0	0	0	0
76800	0	0	0	0
76900	0	0	0	0
77000	0	0	0	0
77100	0	0	0	0
77200	0	0	0	0
77300	0	0	0	0
77400	0	0	0	0
77500	0	0	0	0
77600	0	0	0	0
77700	0	0	0	0
77800	0	0	0	0
77900	0	0	0	0
78000	0	0	0	0
78100	0	0	0	0
78200	0	0	0	0
78300	0	0	0	0
78400	0	0	0	0
78500	0	0	0	0
78600	0	0	0	0
78700	0	0	0	0
78800	0	0	0	0
78900	0	0	0	0
79000	0	0	0	0
79100	0	0	0	0
79200	0	0	0	0
79300	0	0	0	0
79400	0	0	0	0
79500	0	0	0	0
79600	0	0	0	0
79700	0	0	0	0
79800	0	0	0	0
79900	0	0	0	0
80000	0	0	0	0
80100	0	0	0	0
80200	0	0	0	0
80300	0	0	0	0
80400	0	0	0	0
80500	0	0	0	0
80600	0	0	0	0
80700	0	0	0	0
80800	0	0	0	0
80900	0	0	0	0
81000	0	0	0	0
81100	0	0	0	0
81200	0	0	0	0
81300	0	0	0	0
81400	0	0	0	0
81500	0	0	0	0
81600	0	0	0	0
81700	0	0	0	0
81800	0	0	0	0
81900	0	0	0	0
82000	0	0	0	0
82100	0	0	0	0
82200	0	0	0	0
82300	0	0	0	0
82400	0	0	0	0
82500	0	0	0	0
82600	0	0	0	0
82700	0	0	0	0
82800	0	0	0	0
82900	0	0	0	0
83000	0	0	0	0
83100	0	0	0	0
83200	0	0	0	0
83300	0	0	0	0
83400	0	0	0	0
83500	0	0	0	0
83600	0	0	0	0
83700	0	0	0	0
83800	0	0	0	0
83900	0	0	0	0
84000	0	0	0	0
84100	0	0	0	0
84200	0	0	0	0
84300	0	0	0	0
84400	0	0	0	0
84500	0	0	0	0
84600	0	0	0	0
84700	0	0	0	0
84800	0	0	0	0
84900	0	0	0	0
85000	0	0	0	0
85100	0	0	0	0
85200	0	0	0	0
85300	0	0	0	0
85400	0	0	0	0
85500	0	0	0	0
85600	0	0	0	0
85700	0	0	0	0
85800	0	0	0	0
85900	0	0	0	0
86000	0	0	0	0
86100	0	0	0	0
86200	0	0	0	0
86300	0	0	0	0
86400	0	0	0	0
