# Supplementary material for: Stochastic Simulation Service: Bridging the Gap between the Computational Expert and the Biologist
Source: PLoS Comput Biol. 2016 Dec 8;12(12):e1005220. doi: 10.1371/journal.pcbi.1005220 (PMC5145134; doi:10.1371/journal.pcbi.1005220)
Supplement: S1 Code — (ZIP) [file pcbi.1005220.s001.zip › backup_hmfSvd/stochkitJobs/GRN_Stochastic_job_160313_214950.json]

{
    "epsilon": 0.01, 
    "exec_type": "stochastic", 
    "final_time": 86400, 
    "increment": 100, 
    "modelName": "GRN_Stochastic", 
    "name": "GRN_Stochastic_job_160313_214950", 
    "output_location": "backup_hmfSvd/stochkitJobs/data/GRN_Stochastic_job_160313_214950", 
    "pid": null, 
    "realizations": 1, 
    "result": null, 
    "seed": 1923986098, 
    "startTime": "2016-03-13-21-50-13", 
    "status": "Finished", 
    "stderr": "backup_hmfSvd/stochkitJobs/data/GRN_Stochastic_job_160313_214950/stderr", 
    "stdout": "backup_hmfSvd/stochkitJobs/data/GRN_Stochastic_job_160313_214950/stdout", 
    "threshold": 10, 
    "type": "StochKit2 Ensemble", 
    "units": "population", 
    "user_id": "andreas.hellander@gmail.com", 
    "version": "1.7.0"
}
