# Supplementary material for: Stochastic Simulation Service: Bridging the Gap between the Computational Expert and the Biologist
Source: PLoS Comput Biol. 2016 Dec 8;12(12):e1005220. doi: 10.1371/journal.pcbi.1005220 (PMC5145134; doi:10.1371/journal.pcbi.1005220)
Supplement: S2 Code — (IPYNB) [file pcbi.1005220.s002.ipynb]

# %% [code]
import gillespy
import pyurdme
from molnsutil import DistributedEnsemble
import numpy
%pylab inline
import time

# This will simply print how many engines are running. This is useful to validate
# the deployment of a new cluster, or after adding/removing engines to a running cluster. 
import IPython
from IPython.parallel import Client
c = Client()
print "Number of running engines: {0}".format(len(c.ids))

# %% [markdown]
First a simulation with "concentration model", i.e. ODEs.

# %% [code]
# Right-hand side function for scipy ode integrators. In the StochSS UI we use CVODEs, but for quick, small tests, 
# scipy is fine too. 
def ode_rhs(t,y,p):
    """ Define the right-hand side of the reaction-rate equations. """
    yp = [0]*4
    yp[0] = - p['ka']*y[0]*y[3]+p['kd']*y[1]
    yp[1] = - yp[0]
    yp[2] = - p['gamma_m']*y[2]+p['mu']*y[0]
    yp[3] = -p['gamma_p']*y[3] + p['kappa']*y[2]-p['ka']*y[0]*y[3]+p['kd']*y[1]
    return yp

# %% [code]
class GRNPopulation(gillespy.Model):
    
    """
        Stochastic well-mixed model. 
    """

    def __init__(self, mu=10.0,kappa=10.0,ka=1e7,kd=0.01,gamma_m=0.02, gamma_p=0.02):

        # Initialize the model.
        gillespy.Model.__init__(self, name="GRN")

        # Parameters
        NA = 6.022e23
        V  = 37e-15 
        
        mu = gillespy.Parameter(name='mu', expression=mu)
        kappa = gillespy.Parameter(name='kappa', expression=kappa)
        ka = gillespy.Parameter(name='ka', expression=ka/(NA*V))
        kd = gillespy.Parameter(name='kd', expression=kd)
        gamma_m = gillespy.Parameter(name='gamma_m', expression=gamma_m)
        gamma_p = gillespy.Parameter(name='gamma_p', expression=gamma_p)

        self.add_parameter([mu,kappa,ka,kd,gamma_m,gamma_p])

        # Species
        G_f = gillespy.Species(name='G_f', initial_value=1)
        G_o = gillespy.Species(name='G_o', initial_value=0)
        mRNA = gillespy.Species(name='mRNA', initial_value=0)
        P = gillespy.Species(name='P', initial_value=0)

        self.add_species([G_f,G_o,mRNA,P])

        # Reactions
        rxn1 = gillespy.Reaction(name = 'R1',reactants={G_f:1,P:1}, products = {G_o:1}, rate=ka)
        rxn2 = gillespy.Reaction(name = 'R2',reactants={mRNA:1}, products = {mRNA:1,P:1}, rate=kappa)
        rxn3 = gillespy.Reaction(name = 'R3',reactants={G_f:1}, products = {G_f:1,mRNA:1},rate=mu)
        rxn4 = gillespy.Reaction(name = 'R4',reactants={mRNA:1}, products = {}, rate=gamma_m)
        rxn5 = gillespy.Reaction(name = 'R5',reactants={P:1}, products = {}, rate=gamma_p)
        rxn6 = gillespy.Reaction(name = 'R6',reactants={G_o:1}, products = {G_f:1,P:1}, rate=kd)

        self.add_reaction([rxn1,rxn2,rxn3,rxn4,rxn5,rxn6])
        self.tspan=numpy.linspace(0,24*3600,1000)              

# %% [code]
from scipy.integrate import ode
import math
mu = 2e-3
kappa=0.015
ka = 1e7
kd = 0.01
gamma_m = 6e-4 
gamma_p = gamma_m/2.0 
    
p = {'mu':mu, 'kappa':kappa, 'ka':ka, 'kd':kd, 'gamma_m':gamma_m, 'gamma_p':gamma_p}
r = ode(ode_rhs).set_integrator('vode', method='bdf',atol='1e-13',rtol='1e-9')
r.set_initial_value([1.0/(37e-15*6.022e23),0.0,0.0,0.0], 0.0).set_f_params(p)

t = []
y = []
t1=24*3600
dt=t1/1000
tic = time.time()
while r.successful() and r.t < t1:
    r.integrate(r.t+dt)
    t.append(r.t)
    y.append(r.y)    
print "Execution time ODE: {0}".format(time.time()-tic)

model = GRNPopulation(**p)
tic = time.time()
# Run 10000 realizations of the well-mixed model. 
res_wm = model.run(number_of_trajectories=10000)
print "Execution time SSA: {0}".format(time.time()-tic)

# %% [code]
# How much size does the trajecory matrix take  on disk when stored as a HDF5-file?  
import h5py
f = h5py.File("ensemble.h5")
f.create_dataset("data",data=res_wm)
!ls -l ensemble.h5

# %% [code]
import dolfin
class GRNSpatial(pyurdme.URDMEModel):
    """ Spatial version of the GRN model. We introduce a geometry of two concentric spheres, 
        modeling a spherical cell with a nucleus. The Gene site is a small region inside
        the nucleus. """
    
    def __init__(self,model_name="GRNSpatial", mu=10.0,kappa=10.0,ka=1e7,kd=0.01,gamma_m=0.02, gamma_p=0.02, D_P=1e-12, D_mRNA=1e-12):
        pyurdme.URDMEModel.__init__(self, model_name)

        #Mesh
        self.mesh = pyurdme.URDMEMesh.read_mesh("/home/ubuntu/shared/cell.msh")
        
        #Domains markers
        nucleus = [1]
        cytoplasm = [2]
        
        #Domains
        volumes = dolfin.MeshFunction("size_t",self.mesh, "/home/ubuntu/shared/cell_physical_region.xml")
        self.add_subdomain(volumes)

        #Parameters
        NA = 6.022e23
        mu = gillespy.Parameter(name='mu', expression=mu)
        kappa = gillespy.Parameter(name='kappa', expression=kappa)
        ka = gillespy.Parameter(name='ka', expression=ka/(1000*NA))
        kd = gillespy.Parameter(name='kd', expression=kd)
        gamma_m = gillespy.Parameter(name='gamma_m', expression=gamma_m)
        gamma_p = gillespy.Parameter(name='gamma_p', expression=gamma_p)
        self.add_parameter([mu,kappa,ka,kd,gamma_m,gamma_p])

        # Species
        G_f = pyurdme.Species(name='G_f', diffusion_constant=0.0)
        G_o = pyurdme.Species(name='G_o', diffusion_constant=0.0)
        mRNA = pyurdme.Species(name='mRNA',diffusion_constant=D_mRNA)
        P = pyurdme.Species(name='P', diffusion_constant=D_P)
        self.add_species([G_f,G_o,mRNA,P])

         # Reactions
        rxn1 = pyurdme.Reaction(name = 'R1',reactants={G_f:1,P:1}, products = {G_o:1}, rate=ka)
        rxn2 = pyurdme.Reaction(name = 'R2',reactants={mRNA:1}, products = {mRNA:1,P:1}, rate=kappa,restrict_to=cytoplasm)
        rxn3 = pyurdme.Reaction(name = 'R3',reactants={G_f:1}, products = {G_f:1,mRNA:1},rate=mu)
        rxn4 = pyurdme.Reaction(name = 'R4',reactants={mRNA:1}, products = {}, rate=gamma_m)
        rxn5 = pyurdme.Reaction(name = 'R5',reactants={P:1}, products = {}, rate=gamma_p)
        rxn6 = pyurdme.Reaction(name = 'R6',reactants={G_o:1}, products = {G_f:1,P:1}, rate=kd)

        self.add_reaction([rxn1,rxn2,rxn3,rxn4,rxn5,rxn6])
        
        self.tspan=numpy.linspace(0,24*3600,2000)            

        #Distribute molecules over the mesh
        self.set_initial_condition_place_near({G_f:1},[0,0,0])


# %% [code]
model = GRNSpatial(**p)
tic = time.time()
res = model.run()
print "Execution time: {0}".format(time.time()-tic)
import pickle
"Output size {0} MB".format(len(pickle.dumps(res))/1.024e6)

# %% [code]
#Estimate the size of the pyurdme result on disk
import pickle
len(pickle.dumps(res))/1.024e6

# %% [code]
numpy.shape(res_wm)
traj = res_wm[0]
traj_mean = numpy.mean(res_wm, axis=0)

matplotlib.rcParams['xtick.labelsize'] = 14 
matplotlib.rcParams['ytick.labelsize'] = 14 

lw = 2
figure(num=None, figsize=(8, 6), dpi=120)
plt.plot(numpy.array(t)/3600,6.022e23*37e-15*numpy.array(y)[:,3],linewidth=lw)
plt.plot(traj[:,0]/3600,traj[:,-1],linewidth=lw)
plt.plot(traj[:,0]/3600,traj_mean[:,-1],linewidth=lw)
plt.plot(res.model.tspan/3600,SA)
plt.axis([0,24,0,150])
plt.legend(['Reaction-Rate Equations','Well-mixed, single realization', 'Well-mixed, mean value','Spatial stochastic'],loc=1,fontsize=14)
plt.xlabel('Time [h]', fontsize=14)
plt.ylabel('Protein [# molecules]',fontsize=14)
plt.tight_layout()
